# Supplementary material for: {N 1-[2-(Butyl­selan­yl)benz­yl]-N 2,N 2-di­methyl­ethane-1,2-di­amine}­dichlorido­mercury(II)
Source: Acta Crystallogr E Crystallogr Commun. 2018 Jul 27;74(Pt 8):1151–4. doi: 10.1107/S2056989018010423 (PMC6072982; doi:10.1107/S2056989018010423)
Supplement: Supplementary file 1 [file e-74-01151-sup1.cif]

##############################################################################
#                                                                            #
# This CIF contains the data in a paper accepted for publication in          #
# Acta Crystallographica Section E. It conforms to the requirements of       #
# Notes for Authors for Acta Crystallographica Section E, and has been       #
# peer reviewed under the auspices of the IUCr Commission on Journals.       #
#                                                                            #
# Full details of the Crystallographic Information File format               #
# are given in the paper "The Crystallographic Information File (CIF):       #
# a New Standard Archive File for Crystallography" by S. R. Hall, F. H.      #
# Allen and I. D. Brown [Acta Cryst. (1991), A47, 655-685].                  #
#                                                                            #
# The current version of the core CIF dictionary is obtainable from          #
# ftp://ftp.iucr.org/pub/cif_core.dic.                                       #
#                                                                            #
# Software is freely available for graphical display of the structure(s)     #
# in this CIF. For information consult the CIF software page                 #
# http://www.iucr.org/resources/cif/software.                                #
#                                                                            #
# This file may be used for bona fide research purposes within the           #
# scientific community so long as proper attribution is given to the journal # 
# article from which it was obtained.                                        #
#                                                                            #
##############################################################################
data_I
_audit_creation_method     'SHELXL-2018/1'
_journal_date_recd_electronic     2018-07-09
_journal_date_accepted     2018-07-18
_journal_name_full     'Acta Crystallographica, Section E'
_journal_year     2018
_journal_volume     74
_journal_issue      8
_journal_page_first     1151
_journal_page_last     1154
_journal_paper_category     GM
_journal_paper_doi     10.1107/S2056989018010423
_journal_coeditor_code     LH5877
_publ_contact_author_name     'Ray J. Butcher'
_publ_contact_author_address
;
Department of Chemistry,
Howard University,
525 College Street NW,
Washington, DC 20059,
USA
;
_publ_contact_author_email     'rbutcher99@yahoo.com'
_publ_contact_author_fax     '202-806-5442'
_publ_contact_author_phone     '703-585-6631'
_publ_section_title
;\
{<i>N</i>^1^-[2-(Butylselanyl)benzyl]-<i>N</i>^2^,<i>N</i>^2^-dimethylethane-\
1,2-diamine}dichloridomercury(II)
;
loop_
    _publ_author_name
    _publ_author_footnote
    _publ_author_address
    'Singh, Pushpendra' .
;
Department of Chemistry,
Dr. Shakuntala Misra National Rehabilitation University,
Mohaan Road Lucknow,
226017
INDIA
;
    'Singh, Harkesh B.' .
;
Department of Chemistry
Indian Institute of Technology Bombay
Powai 400 076
Mumbai
India
;
    'Butcher, Ray J.' .
;
Department of Chemistry,
Howard University,
525 College Street NW,
Washington, DC 20059,
USA
;
_publ_section_synopsis
;
In the structure of C~16~H~28~N~2~SeHgCl~2~ the mercury atom is coordinated
through two chloride anions, a nitrogen atom and a selenium atom to make up an
unusual HgNSeCl~2~ coordination sphere with an additional long Hg...N
interaction.
;
_chemical_name_systematic
;\
{<i>N</i>^1^-[2-(Butylselanyl)benzyl]-<i>N</i>^2^,<i>N</i>^2^-\
dimethylethane-1,2-diamine}dichloridomercury(II)
;
_chemical_name_common     ?
_chemical_formula_moiety     'C16 H28 Cl2 Hg N2 Se'
_chemical_formula_sum     'C16 H28 Cl2 Hg N2 Se'
_chemical_formula_iupac     '[Hg Cl2 (C16 H28 N2 Se)]'
_chemical_formula_weight     598.85
_chemical_melting_point     ?
_shelx_space_group_comment
;
The symmetry employed for this shelxl refinement is uniquely defined
by the following loop, which should always be used as a source of
symmetry information in preference to the above space-group names.
They are only intended as comments.
;
_space_group_crystal_system     monoclinic
_space_group_name_H-M_alt     'P 21/n'
_space_group_name_Hall     '-P 2yn'
loop_
    _space_group_symop_operation_xyz
    'x, y, z'
    '-x+1/2, y+1/2, -z+1/2'
    '-x, -y, -z'
    'x-1/2, -y-1/2, z-1/2'
_cell_length_a     8.55320(10)
_cell_length_b     19.6993(3)
_cell_length_c     11.9128(2)
_cell_angle_alpha     90
_cell_angle_beta     91.9350(10)
_cell_angle_gamma     90
_cell_volume     2006.07(5)
_cell_formula_units_Z     4
_cell_measurement_reflns_used     9237
_cell_measurement_theta_min     3.06
_cell_measurement_theta_max     30.20
_cell_measurement_temperature     173(2)
_exptl_crystal_description     block
_exptl_crystal_colour     colorless
_exptl_crystal_size_max     0.14
_exptl_crystal_size_mid     0.12
_exptl_crystal_size_min     0.10
_exptl_crystal_density_diffrn     1.983
_exptl_crystal_density_meas     ?
_exptl_crystal_density_method     'not measured'
_exptl_crystal_F_000     1144
_exptl_absorpt_coefficient_mu     9.752
_exptl_absorpt_correction_type     multi-scan
_exptl_absorpt_process_details
;
(CrysAlis RED; Oxford Diffraction, 2010)
;
_shelx_estimated_absorpt_T_min     ?
_shelx_estimated_absorpt_T_max     ?
_exptl_absorpt_correction_T_min     0.3422
_exptl_absorpt_correction_T_max     0.4422
_diffrn_ambient_temperature     173(2)
_diffrn_radiation_type     MoK\a
_diffrn_radiation_wavelength     0.71073
_diffrn_measurement_device_type     'Oxford Diffraction Xcalibur Eos Gemini'
_diffrn_measurement_method     '  \w scans'
_diffrn_detector_area_resol_mean     16.1500
_diffrn_reflns_number     18326
_diffrn_reflns_av_R_equivalents     0.0345
_diffrn_reflns_theta_min     3.066
_diffrn_reflns_theta_max     30.264
_diffrn_reflns_theta_full     25.242
_diffrn_measured_fraction_theta_max     0.905
_diffrn_measured_fraction_theta_full     0.998
_diffrn_reflns_limit_h_min     -11
_diffrn_reflns_limit_h_max     11
_diffrn_reflns_limit_k_min     -25
_diffrn_reflns_limit_k_max     27
_diffrn_reflns_limit_l_min     -16
_diffrn_reflns_limit_l_max     16
_refine_special_details     ?
_reflns_number_total     5418
_reflns_number_gt     4692
_reflns_threshold_expression     'I > 2\s(I)'
_refine_ls_structure_factor_coef     Fsqd
_refine_ls_matrix_type     full
_refine_ls_R_factor_all     0.0326
_refine_ls_R_factor_gt     0.0241
_refine_ls_wR_factor_gt     0.0459
_refine_ls_wR_factor_ref     0.0484
_refine_ls_goodness_of_fit_ref     1.053
_refine_ls_restrained_S_all     1.053
_refine_ls_number_reflns     5418
_refine_ls_number_parameters     204
_refine_ls_number_restraints     0
_refine_ls_hydrogen_treatment     constr
_refine_ls_weighting_scheme     calc
_refine_ls_weighting_details
                      'w=1/[\s^2^(Fo^2^)+(0.0172P)^2^] where P=(Fo^2^+2Fc^2^)/3'
_atom_sites_solution_hydrogens     geom
_atom_sites_solution_primary     direct
_atom_sites_solution_secondary     difmap
_refine_ls_shift/su_max     0.004
_refine_ls_shift/su_mean     0.000
_refine_diff_density_max     0.756
_refine_diff_density_min     -0.678
_refine_ls_extinction_method
;
SHELXL2018 (Sheldrick, 2015)
;
_refine_ls_extinction_coef     0.00039(7)
_refine_ls_extinction_expression
                                  'Fc^*^=kFc[1+0.001xFc^2^\l^3^/sin(2\q)]^-1/4^'
loop_
    _atom_type_symbol
    _atom_type_description
    _atom_type_scat_dispersion_real
    _atom_type_scat_dispersion_imag
    _atom_type_scat_source
    'C' 'C' 0.0033 0.0016
                         'International Tables Vol C Tables 4.2.6.8 and 6.1.1.4'
    'H' 'H' 0.0000 0.0000
                         'International Tables Vol C Tables 4.2.6.8 and 6.1.1.4'
    'Cl' 'Cl' 0.1484 0.1585
                         'International Tables Vol C Tables 4.2.6.8 and 6.1.1.4'
    'Se' 'Se' -0.0929 2.2259
                         'International Tables Vol C Tables 4.2.6.8 and 6.1.1.4'
    'Hg' 'Hg' -2.3894 9.2266
                         'International Tables Vol C Tables 4.2.6.8 and 6.1.1.4'
    'N' 'N' 0.0061 0.0033
                         'International Tables Vol C Tables 4.2.6.8 and 6.1.1.4'
_computing_data_collection
;
<i>CrysAlis PRO</i> (Oxford Diffraction, 2010)
;
_computing_cell_refinement
;
<i>CrysAlis PRO</i> (Oxford Diffraction, 2010)
;
_computing_data_reduction
;
<i>CrysAlis RED</i> (Oxford Diffraction, 2010)
;
_computing_structure_solution
;
<i>SHELXS97</i> (Sheldrick, 2008)
;
_computing_structure_refinement
;
SHELXL2018 (Sheldrick, 2015)
;
_computing_molecular_graphics
;
<i>SHELXTL</i> (Sheldrick, 2008)
;
_computing_publication_material
;
<i>SHELXTL</i> (Sheldrick, 2008)
;
loop_
    _atom_site_type_symbol
    _atom_site_label
    _atom_site_fract_x
    _atom_site_fract_y
    _atom_site_fract_z
    _atom_site_U_iso_or_equiv
    _atom_site_adp_type
    _atom_site_calc_flag
    _atom_site_occupancy
    _atom_site_disorder_assembly
    _atom_site_disorder_group
    Se Se1 0.88460(3) 0.58884(2) 0.51900(3) 0.02289(7) Uani d 1 . .
    Hg Hg1 0.69533(2) 0.68781(2) 0.59155(2) 0.02300(5) Uani d 1 . .
    Cl Cl1 0.43933(9) 0.64178(4) 0.50887(8) 0.0387(2) Uani d 1 . .
    Cl Cl2 0.74703(10) 0.80320(4) 0.52526(7) 0.03128(18) Uani d 1 . .
    N N1 0.9280(3) 0.68551(11) 0.7519(2) 0.0206(5) Uani d 1 . .
    N N2 0.5831(3) 0.70509(12) 0.7674(2) 0.0240(5) Uani d 1 . .
    C C1 0.8665(3) 0.53631(14) 0.6542(2) 0.0205(6) Uani d 1 . .
    C C2 0.7814(3) 0.47607(15) 0.6550(3) 0.0252(6) Uani d 1 . .
    H H2A 0.728128 0.460499 0.588628 0.030 Uiso calc 1 . .
    C C3 0.7754(4) 0.43925(15) 0.7532(3) 0.0304(7) Uani d 1 . .
    H H3A 0.716904 0.398275 0.754398 0.036 Uiso calc 1 . .
    C C4 0.8531(4) 0.46117(16) 0.8497(3) 0.0331(8) Uani d 1 . .
    H H4A 0.848444 0.435399 0.916944 0.040 Uiso calc 1 . .
    C C5 0.9380(4) 0.52084(16) 0.8482(3) 0.0291(7) Uani d 1 . .
    H H5A 0.992037 0.535596 0.914759 0.035 Uiso calc 1 . .
    C C6 0.9457(3) 0.55990(14) 0.7506(3) 0.0214(6) Uani d 1 . .
    C C7 1.0347(3) 0.62626(14) 0.7524(3) 0.0225(6) Uani d 1 . .
    H H7A 1.104342 0.627991 0.820418 0.027 Uiso calc 1 . .
    H H7B 1.100979 0.628575 0.685954 0.027 Uiso calc 1 . .
    C C8 0.8476(3) 0.69056(15) 0.8591(3) 0.0244(6) Uani d 1 . .
    H H8A 0.919412 0.711348 0.916250 0.029 Uiso calc 1 . .
    H H8B 0.821384 0.644354 0.885204 0.029 Uiso calc 1 . .
    C C9 0.6990(3) 0.73248(16) 0.8492(3) 0.0276(7) Uani d 1 . .
    H H9A 0.651544 0.734828 0.923782 0.033 Uiso calc 1 . .
    H H9B 0.726285 0.779307 0.826940 0.033 Uiso calc 1 . .
    C C10 1.0194(3) 0.74751(15) 0.7331(3) 0.0297(7) Uani d 1 . .
    H H10A 0.950050 0.787094 0.734383 0.045 Uiso calc 1 . .
    H H10B 1.068037 0.744760 0.659927 0.045 Uiso calc 1 . .
    H H10C 1.100872 0.751967 0.792440 0.045 Uiso calc 1 . .
    C C11 0.5182(4) 0.64009(16) 0.8056(3) 0.0340(8) Uani d 1 . .
    H H11A 0.474667 0.646063 0.879989 0.051 Uiso calc 1 . .
    H H11B 0.601415 0.605887 0.809845 0.051 Uiso calc 1 . .
    H H11C 0.435483 0.625092 0.752337 0.051 Uiso calc 1 . .
    C C12 0.4560(4) 0.75489(18) 0.7502(3) 0.0379(8) Uani d 1 . .
    H H12A 0.408771 0.764699 0.822197 0.057 Uiso calc 1 . .
    H H12B 0.376367 0.736263 0.697739 0.057 Uiso calc 1 . .
    H H12C 0.498469 0.796830 0.719106 0.057 Uiso calc 1 . .
    C C13 0.7492(4) 0.53852(15) 0.4128(3) 0.0255(6) Uani d 1 . .
    H H13A 0.789231 0.491767 0.403698 0.031 Uiso calc 1 . .
    H H13B 0.641841 0.535808 0.441121 0.031 Uiso calc 1 . .
    C C14 0.7473(4) 0.57511(15) 0.3018(3) 0.0288(7) Uani d 1 . .
    H H14A 0.856197 0.582261 0.278803 0.035 Uiso calc 1 . .
    H H14B 0.698200 0.620225 0.310579 0.035 Uiso calc 1 . .
    C C15 0.6578(4) 0.53556(17) 0.2105(3) 0.0321(7) Uani d 1 . .
    H H15A 0.708908 0.490984 0.200433 0.038 Uiso calc 1 . .
    H H15B 0.549999 0.527132 0.234860 0.038 Uiso calc 1 . .
    C C16 0.6505(5) 0.5727(2) 0.0989(3) 0.0530(11) Uani d 1 . .
    H H16A 0.588490 0.546106 0.043971 0.080 Uiso calc 1 . .
    H H16B 0.756675 0.578695 0.072075 0.080 Uiso calc 1 . .
    H H16C 0.601684 0.617197 0.108610 0.080 Uiso calc 1 . .
loop_
    _atom_site_aniso_label
    _atom_site_aniso_U_11
    _atom_site_aniso_U_22
    _atom_site_aniso_U_33
    _atom_site_aniso_U_12
    _atom_site_aniso_U_13
    _atom_site_aniso_U_23
    Se1 0.02570(15) 0.02228(15) 0.02057(16) -0.00100(11) -0.00104(12)
                                                                    -0.00145(12)
    Hg1 0.02578(7) 0.01907(6) 0.02407(7) -0.00076(4) -0.00037(5) -0.00041(5)
    Cl1 0.0347(4) 0.0346(4) 0.0457(5) -0.0054(3) -0.0151(4) -0.0067(4)
    Cl2 0.0425(5) 0.0220(4) 0.0292(4) -0.0023(3) -0.0005(4) 0.0049(3)
    N1 0.0184(11) 0.0194(12) 0.0237(14) -0.0023(9) -0.0028(10) -0.0028(10)
    N2 0.0185(12) 0.0240(13) 0.0296(15) 0.0016(10) 0.0031(11) 0.0002(11)
    C1 0.0192(14) 0.0190(14) 0.0232(15) 0.0049(11) -0.0003(12) -0.0008(12)
    C2 0.0263(15) 0.0208(15) 0.0283(17) 0.0014(12) -0.0025(13) -0.0051(13)
    C3 0.0333(17) 0.0203(15) 0.038(2) -0.0031(13) 0.0034(15) 0.0016(14)
    C4 0.044(2) 0.0263(16) 0.0286(18) -0.0018(14) -0.0015(16) 0.0076(14)
    C5 0.0340(17) 0.0264(16) 0.0266(17) 0.0014(13) -0.0071(14) 0.0005(13)
    C6 0.0187(13) 0.0210(14) 0.0244(16) 0.0032(11) -0.0009(12) -0.0008(12)
    C7 0.0206(14) 0.0240(15) 0.0227(16) -0.0004(11) -0.0032(12) -0.0036(12)
    C8 0.0264(15) 0.0252(15) 0.0213(16) -0.0016(12) -0.0038(13) -0.0049(13)
    C9 0.0286(16) 0.0284(16) 0.0258(17) 0.0008(13) 0.0010(13) -0.0075(13)
    C10 0.0253(16) 0.0266(16) 0.0367(19) -0.0077(13) -0.0046(14) -0.0003(14)
    C11 0.0311(17) 0.0340(18) 0.037(2) -0.0088(14) 0.0084(15) 0.0047(15)
    C12 0.0229(16) 0.041(2) 0.050(2) 0.0099(14) 0.0028(15) 0.0018(17)
    C13 0.0299(16) 0.0234(15) 0.0231(16) 0.0015(13) -0.0024(13) -0.0067(13)
    C14 0.0330(17) 0.0224(15) 0.0307(18) 0.0026(13) -0.0009(14) -0.0036(14)
    C15 0.0317(17) 0.0388(19) 0.0254(18) 0.0045(14) -0.0031(14) -0.0016(15)
    C16 0.075(3) 0.057(3) 0.026(2) 0.015(2) -0.012(2) -0.0016(18)
_geom_special_details
;
 All esds (except the esd in the dihedral angle between two l.s. planes)
 are estimated using the full covariance matrix.  The cell esds are taken
 into account individually in the estimation of esds in distances, angles
 and torsion angles; correlations between esds in cell parameters are only
 used when they are defined by crystal symmetry.  An approximate (isotropic)
 treatment of cell esds is used for estimating esds involving l.s. planes.
;
loop_
    _geom_bond_atom_site_label_1
    _geom_bond_atom_site_label_2
    _geom_bond_site_symmetry_2
    _geom_bond_distance
    _geom_bond_publ_flag
    Se1 C1 . 1.925(3) y
    Se1 C13 . 1.956(3) y
    Se1 Hg1 . 2.6950(3) y
    Hg1 N2 . 2.359(2) y
    Hg1 Cl2 . 2.4515(7) y
    Hg1 Cl1 . 2.5380(8) y
    Hg1 N1 . 2.712(2) y
    N1 C10 . 1.471(3) ?
    N1 C8 . 1.474(4) ?
    N1 C7 . 1.482(3) ?
    N2 C9 . 1.470(4) ?
    N2 C12 . 1.473(4) ?
    N2 C11 . 1.473(4) ?
    C1 C2 . 1.392(4) ?
    C1 C6 . 1.393(4) ?
    C2 C3 . 1.379(4) ?
    C2 H2A . 0.9500 ?
    C3 C4 . 1.378(5) ?
    C3 H3A . 0.9500 ?
    C4 C5 . 1.382(4) ?
    C4 H4A . 0.9500 ?
    C5 C6 . 1.398(4) ?
    C5 H5A . 0.9500 ?
    C6 C7 . 1.512(4) ?
    C7 H7A . 0.9900 ?
    C7 H7B . 0.9900 ?
    C8 C9 . 1.517(4) ?
    C8 H8A . 0.9900 ?
    C8 H8B . 0.9900 ?
    C9 H9A . 0.9900 ?
    C9 H9B . 0.9900 ?
    C10 H10A . 0.9800 ?
    C10 H10B . 0.9800 ?
    C10 H10C . 0.9800 ?
    C11 H11A . 0.9800 ?
    C11 H11B . 0.9800 ?
    C11 H11C . 0.9800 ?
    C12 H12A . 0.9800 ?
    C12 H12B . 0.9800 ?
    C12 H12C . 0.9800 ?
    C13 C14 . 1.505(4) ?
    C13 H13A . 0.9900 ?
    C13 H13B . 0.9900 ?
    C14 C15 . 1.523(5) ?
    C14 H14A . 0.9900 ?
    C14 H14B . 0.9900 ?
    C15 C16 . 1.516(5) ?
    C15 H15A . 0.9900 ?
    C15 H15B . 0.9900 ?
    C16 H16A . 0.9800 ?
    C16 H16B . 0.9800 ?
    C16 H16C . 0.9800 ?
loop_
    _geom_angle_atom_site_label_1
    _geom_angle_atom_site_label_2
    _geom_angle_atom_site_label_3
    _geom_angle_site_symmetry_1
    _geom_angle_site_symmetry_3
    _geom_angle
    _geom_angle_publ_flag
    C1 Se1 C13 . . 101.89(13) y
    C1 Se1 Hg1 . . 93.12(8) y
    C13 Se1 Hg1 . . 103.00(9) y
    N2 Hg1 Cl2 . . 103.62(6) y
    N2 Hg1 Cl1 . . 91.40(7) y
    Cl2 Hg1 Cl1 . . 111.65(3) y
    N2 Hg1 Se1 . . 131.01(6) y
    Cl2 Hg1 Se1 . . 116.79(2) y
    Cl1 Hg1 Se1 . . 97.86(2) y
    N2 Hg1 N1 . . 71.81(8) y
    Cl2 Hg1 N1 . . 96.11(5) y
    Cl1 Hg1 N1 . . 150.49(5) y
    Se1 Hg1 N1 . . 77.25(5) y
    C10 N1 C8 . . 110.0(2) ?
    C10 N1 C7 . . 108.9(2) ?
    C8 N1 C7 . . 110.8(2) ?
    C9 N2 C12 . . 109.0(2) ?
    C9 N2 C11 . . 111.5(3) ?
    C12 N2 C11 . . 109.8(2) ?
    C9 N2 Hg1 . . 110.86(17) ?
    C12 N2 Hg1 . . 107.0(2) ?
    C11 N2 Hg1 . . 108.51(19) ?
    C2 C1 C6 . . 121.2(3) ?
    C2 C1 Se1 . . 121.4(2) ?
    C6 C1 Se1 . . 117.4(2) ?
    C3 C2 C1 . . 119.2(3) ?
    C3 C2 H2A . . 120.4 ?
    C1 C2 H2A . . 120.4 ?
    C4 C3 C2 . . 120.8(3) ?
    C4 C3 H3A . . 119.6 ?
    C2 C3 H3A . . 119.6 ?
    C3 C4 C5 . . 119.6(3) ?
    C3 C4 H4A . . 120.2 ?
    C5 C4 H4A . . 120.2 ?
    C4 C5 C6 . . 121.3(3) ?
    C4 C5 H5A . . 119.4 ?
    C6 C5 H5A . . 119.4 ?
    C1 C6 C5 . . 117.8(3) ?
    C1 C6 C7 . . 122.0(3) ?
    C5 C6 C7 . . 120.1(3) ?
    N1 C7 C6 . . 111.8(2) ?
    N1 C7 H7A . . 109.3 ?
    C6 C7 H7A . . 109.3 ?
    N1 C7 H7B . . 109.3 ?
    C6 C7 H7B . . 109.3 ?
    H7A C7 H7B . . 107.9 ?
    N1 C8 C9 . . 112.5(3) ?
    N1 C8 H8A . . 109.1 ?
    C9 C8 H8A . . 109.1 ?
    N1 C8 H8B . . 109.1 ?
    C9 C8 H8B . . 109.1 ?
    H8A C8 H8B . . 107.8 ?
    N2 C9 C8 . . 113.4(2) ?
    N2 C9 H9A . . 108.9 ?
    C8 C9 H9A . . 108.9 ?
    N2 C9 H9B . . 108.9 ?
    C8 C9 H9B . . 108.9 ?
    H9A C9 H9B . . 107.7 ?
    N1 C10 H10A . . 109.5 ?
    N1 C10 H10B . . 109.5 ?
    H10A C10 H10B . . 109.5 ?
    N1 C10 H10C . . 109.5 ?
    H10A C10 H10C . . 109.5 ?
    H10B C10 H10C . . 109.5 ?
    N2 C11 H11A . . 109.5 ?
    N2 C11 H11B . . 109.5 ?
    H11A C11 H11B . . 109.5 ?
    N2 C11 H11C . . 109.5 ?
    H11A C11 H11C . . 109.5 ?
    H11B C11 H11C . . 109.5 ?
    N2 C12 H12A . . 109.5 ?
    N2 C12 H12B . . 109.5 ?
    H12A C12 H12B . . 109.5 ?
    N2 C12 H12C . . 109.5 ?
    H12A C12 H12C . . 109.5 ?
    H12B C12 H12C . . 109.5 ?
    C14 C13 Se1 . . 108.3(2) ?
    C14 C13 H13A . . 110.0 ?
    Se1 C13 H13A . . 110.0 ?
    C14 C13 H13B . . 110.0 ?
    Se1 C13 H13B . . 110.0 ?
    H13A C13 H13B . . 108.4 ?
    C13 C14 C15 . . 111.9(3) ?
    C13 C14 H14A . . 109.2 ?
    C15 C14 H14A . . 109.2 ?
    C13 C14 H14B . . 109.2 ?
    C15 C14 H14B . . 109.2 ?
    H14A C14 H14B . . 107.9 ?
    C16 C15 C14 . . 112.6(3) ?
    C16 C15 H15A . . 109.1 ?
    C14 C15 H15A . . 109.1 ?
    C16 C15 H15B . . 109.1 ?
    C14 C15 H15B . . 109.1 ?
    H15A C15 H15B . . 107.8 ?
    C15 C16 H16A . . 109.5 ?
    C15 C16 H16B . . 109.5 ?
    H16A C16 H16B . . 109.5 ?
    C15 C16 H16C . . 109.5 ?
    H16A C16 H16C . . 109.5 ?
    H16B C16 H16C . . 109.5 ?
loop_
    _geom_torsion_atom_site_label_1
    _geom_torsion_atom_site_label_2
    _geom_torsion_atom_site_label_3
    _geom_torsion_atom_site_label_4
    _geom_torsion_site_symmetry_1
    _geom_torsion_site_symmetry_2
    _geom_torsion_site_symmetry_3
    _geom_torsion_site_symmetry_4
    _geom_torsion
    _geom_torsion_publ_flag
    C6 C1 C2 C3 . . . . 0.2(4) ?
    Se1 C1 C2 C3 . . . . 178.2(2) ?
    C1 C2 C3 C4 . . . . -0.4(4) ?
    C2 C3 C4 C5 . . . . 0.1(5) ?
    C3 C4 C5 C6 . . . . 0.5(5) ?
    C2 C1 C6 C5 . . . . 0.4(4) ?
    Se1 C1 C6 C5 . . . . -177.7(2) ?
    C2 C1 C6 C7 . . . . -178.1(3) ?
    Se1 C1 C6 C7 . . . . 3.7(3) ?
    C4 C5 C6 C1 . . . . -0.7(4) ?
    C4 C5 C6 C7 . . . . 177.8(3) ?
    C10 N1 C7 C6 . . . . -169.9(2) ?
    C8 N1 C7 C6 . . . . 69.1(3) ?
    C1 C6 C7 N1 . . . . 73.8(3) ?
    C5 C6 C7 N1 . . . . -104.7(3) ?
    C10 N1 C8 C9 . . . . 80.3(3) ?
    C7 N1 C8 C9 . . . . -159.3(2) ?
    C12 N2 C9 C8 . . . . -170.6(3) ?
    C11 N2 C9 C8 . . . . 68.0(3) ?
    Hg1 N2 C9 C8 . . . . -53.0(3) ?
    N1 C8 C9 N2 . . . . 59.7(3) ?
    Se1 C13 C14 C15 . . . . 174.2(2) ?
    C13 C14 C15 C16 . . . . 178.3(3) ?
loop_
    _geom_hbond_atom_site_label_D
    _geom_hbond_atom_site_label_H
    _geom_hbond_atom_site_label_A
    _geom_hbond_site_symmetry_A
    _geom_hbond_distance_DH
    _geom_hbond_distance_HA
    _geom_hbond_distance_DA
    _geom_hbond_angle_DHA
    _geom_hbond_publ_flag
    C2 H2A Cl1 3_666 0.95 2.71 3.538(3) 145.9 yes
    C11 H11A Cl2 4_576 0.98 2.83 3.726(3) 152.3 yes
    C11 H11C Cl1 . 0.98 2.92 3.576(4) 125.2 yes
    C12 H12B Cl1 . 0.98 2.98 3.636(4) 125.1 yes
    C13 H13B Cl1 . 0.99 2.85 3.560(3) 129.6 yes
_shelx_hkl_file
;
   0   0  -2   87.56    1.98
   0   0  -3    0.23    0.18
   0   0  -3    0.35    0.18
   0   0   3    0.30    0.14
   0   0  -4   10.52    0.66
   0   0  -4   11.15    0.71
   0   0  -5    0.22    0.22
   0   0  -6  106.45    3.15
   0   0  -6  103.09    2.94
   0   0  -7   -0.08    0.24
   0   0  -7    0.19    0.32
   0   0  -8   47.91    2.23
   0   0  -8   51.13    2.10
   0   0  -9    0.08    0.39
   0   0  -9    0.28    0.37
   0   0 -10   86.73    3.19
   0   0 -10   93.25    3.57
   0   0 -11    0.60    0.43
   0   0 -11    0.06    0.45
   0   0 -12   95.24    3.62
   0   0 -12   98.33    4.05
   0   0 -13    0.17    0.53
   0   0 -14    2.02    0.85
   0   0 -15    0.09    0.56
   0   0  16   50.42    3.49
   0   0 -16   34.72    2.69
   0   1  -2  317.72    5.97
   0  -1  -2  308.47    5.83
   0   1  -2  297.88    6.02
   0   1  -3   92.81    2.39
   0   1   3   90.35    2.07
   0   1  -3   90.78    2.30
   0  -1   3   86.04    1.94
   0  -1  -3   89.37    2.03
   0  -1  -3   82.40    2.16
   0  -1  -4  452.59    8.61
   0  -1  -4  442.40    8.33
   0   1  -4  444.16    8.74
   0   1  -5    1.23    0.35
   0  -1  -5    1.00    0.27
   0  -1  -5    1.25    0.30
   0   1  -5    1.19    0.35
   0   1  -6    0.57    0.28
   0  -1  -6    0.24    0.24
   0   1  -6    0.38    0.27
   0  -1  -6    0.91    0.30
   0   1  -7    1.04    0.39
   0  -1  -7    1.34    0.38
   0   1  -7    1.94    0.45
   0   1  -8   71.73    2.75
   0  -1  -8   64.43    2.62
   0   1  -8   65.13    2.53
   0  -1  -8   63.80    2.31
   0  -1  -9   15.20    1.10
   0  -1  -9   16.72    1.36
   0   1  -9   15.41    1.30
   0   1  -9   16.75    1.27
   0   1 -10    0.95    0.43
   0   1 -10    0.96    0.48
   0  -1 -10    1.47    0.51
   0  -1 -10    1.70    0.61
   0   1 -11   37.59    2.28
   0   1 -11   35.67    2.07
   0   1 -12   68.83    3.31
   0  -1 -12   75.56    3.49
   0   1 -12   67.98    3.05
   0   1 -13    1.88    0.65
   0  -1 -13    3.07    0.86
   0   1 -13    2.60    0.69
   0  -1 -14   66.50    3.51
   0   1 -14   64.14    3.43
   0   1 -15    1.25    0.68
   0  -1 -15    2.18    0.72
   0   1 -16    4.96    1.08
   0  -1 -16    4.51    1.05
   0   2  -2   21.20    0.85
   0   2  -2   20.06    0.84
   0  -2   2   18.07    0.70
   0  -2  -2   18.71    0.69
   0  -2  -2   17.57    0.69
   0   2  -3  166.02    3.79
   0  -2  -3  161.84    3.56
   0  -2   3  164.83    3.25
   0   2  -3  162.90    3.84
   0  -2  -4   25.57    1.12
   0   2  -4   28.62    1.24
   0  -2   4   25.87    0.88
   0   2  -4   24.69    1.23
   0   2  -5   52.12    2.01
   0  -2  -5   50.87    1.83
   0   2  -5   54.67    1.96
   0   2  -6  181.22    4.62
   0   2  -6  184.67    4.69
   0  -2  -6  171.76    4.44
   0  -2  -7   29.46    1.56
   0   2  -7   27.09    1.53
   0   2  -7   31.36    1.62
   0  -2  -8    0.45    0.31
   0   2  -8   -0.08    0.38
   0   2  -8    0.27    0.33
   0  -2  -9    5.15    0.75
   0   2  -9    5.61    0.78
   0   2  -9    4.26    0.72
   0   2 -10   30.01    1.95
   0   2 -10   32.28    1.94
   0  -2 -10   31.75    2.00
   0   2 -11    6.37    0.98
   0  -2 -11    5.87    0.96
   0   2 -11    5.78    0.90
   0  -2 -12   21.55    1.82
   0   2 -12   17.09    1.55
   0   2 -12   19.19    1.62
   0  -2 -13   65.43    3.33
   0   2 -13   61.51    3.04
   0   2 -13   60.38    3.17
   0   2 -14    3.16    0.94
   0  -2  14    5.34    1.26
   0  -2 -14    3.72    0.96
   0   2 -14    1.71    0.72
   0   2 -15   17.75    1.85
   0  -2 -15   19.48    1.99
   0  -2 -16    7.98    1.38
   0  -2  16    7.27    1.51
   0   2 -16    8.29    1.28
   0   3   0    0.23    0.08
   0  -3  -1  257.65    4.84
   0   3  -1  249.15    4.82
   0   3  -2   17.02    0.65
   0   3  -2   14.92    0.73
   0  -3   2   16.52    0.66
   0  -3  -2   13.93    0.64
   0  -3   3    0.94    0.28
   0  -3   3    0.84    0.15
   0   3  -3    1.13    0.16
   0   3  -3    1.29    0.37
   0  -3  -3    1.03    0.23
   0   3  -3    0.86    0.31
   0   3  -4    4.29    0.52
   0  -3  -4    4.76    0.49
   0  -3   4    4.37    0.34
   0   3  -4    3.99    0.53
   0   3  -5  183.91    4.63
   0  -3  -5  179.31    4.39
   0   3  -6   14.75    1.12
   0  -3  -6   13.82    0.97
   0   3  -6   13.03    1.01
   0   3  -7   53.07    2.28
   0   3  -7   53.29    2.25
   0  -3  -7   50.46    2.12
   0   3  -8  100.25    3.45
   0   3  -8   94.59    3.32
   0  -3  -8  102.33    3.42
   0   3  -9   40.33    2.11
   0  -3  -9   36.57    2.00
   0   3  -9   41.60    2.15
   0   3 -10   37.13    2.10
   0   3 -10   38.05    2.13
   0  -3 -10   39.81    2.23
   0   3 -11   96.65    3.81
   0  -3 -11  109.45    4.08
   0   3 -11  103.01    3.96
   0  -3 -12    0.51    0.56
   0   3 -12    1.07    0.62
   0   3 -12    0.00    0.56
   0  -3  12    1.22    0.78
   0  -3 -13    8.65    1.28
   0   3 -13   10.54    1.31
   0   3 -13    9.29    1.23
   0  -3  13   12.40    1.55
   0  -3  14    1.75    0.99
   0   3 -14   -0.01    0.56
   0  -3 -14    0.27    0.57
   0   3 -14    0.11    0.53
   0   3 -15    9.14    1.32
   0  -3  15   10.15    1.54
   0  -3 -15    9.87    1.49
   0  -3 -16    1.08    0.82
   0  -3  16    1.83    0.92
   0  -4   0    0.85    0.13
   0  -4   0    1.34    0.21
   0   4   0    1.19    0.16
   0   4  -1  423.50    7.86
   0   4   1  415.23    7.85
   0  -4  -1  426.36    7.87
   0   4  -2  116.82    2.74
   0   4  -2  115.45    2.29
   0   4  -2  120.39    2.58
   0  -4   2  120.66    2.55
   0   4   2  118.92    2.59
   0   4  -3  245.57    4.45
   0  -4   3  240.48    4.95
   0  -4   3  233.27    4.43
   0   4  -3  247.98    5.22
   0  -4   4   72.82    2.15
   0   4  -4   80.02    2.50
   0  -4   4   77.39    1.79
   0  -4  -4   72.09    2.17
   0   4  -4   72.95    1.67
   0   4  -4   73.19    2.36
   0   4  -5    1.56    0.38
   0   4  -5    1.89    0.49
   0  -4   5    2.26    0.43
   0  -4  -5    1.83    0.38
   0  -4   5    1.85    0.23
   0   4  -6   16.35    1.13
   0  -4  -6   16.98    1.06
   0   4  -6   17.85    1.24
   0  -4   6   18.51    1.09
   0   4  -7  316.29    7.48
   0  -4  -7  322.62    7.40
   0   4  -7  321.39    7.70
   0  -4   7  333.83    7.26
   0  -4  -8    5.64    0.80
   0   4  -8    6.61    0.82
   0   4  -8    6.29    0.89
   0  -4   9  244.19    6.25
   0   4  -9  253.76    6.65
   0  -4  -9  242.95    6.49
   0   4  -9  248.50    6.48
   0   4 -10   12.64    1.24
   0   4 -10   12.56    1.23
   0  -4 -10   12.58    1.28
   0  -4 -11   15.22    1.48
   0  -4  11   15.88    1.52
   0   4 -11   15.37    1.41
   0  -4  12    1.06    0.67
   0   4 -12    0.23    0.50
   0   4 -12   -0.03    0.50
   0  -4 -12   -0.19    0.62
   0   4 -13   17.35    1.64
   0   4 -13   15.71    1.58
   0  -4  13   18.98    1.78
   0  -4 -13   15.25    1.64
   0   4 -14   -0.68    0.74
   0  -4  14    0.48    0.65
   0  -4 -14   -0.21    0.67
   0   4 -14    1.06    0.63
   0  -4 -15    4.29    1.11
   0   4 -15    5.30    1.04
   0  -4  15    3.66    1.06
   0  -4 -16    0.95    0.81
   0  -4  16    1.73    0.89
   0  -5   0    0.60    0.20
   0  -5   0    0.20    0.11
   0  -5  -1   10.14    0.54
   0   5   1    9.14    0.44
   0   5   1    9.43    0.51
   0   5  -1   10.33    0.56
   0   5   2   35.73    1.10
   0   5  -2   36.40    1.24
   0  -5  -2   39.55    1.27
   0   5  -2   37.74    1.09
   0  -5   3  137.55    3.17
   0   5  -3  141.81    3.42
   0   5  -3  137.43    2.75
   0  -5  -3  148.55    3.35
   0   5   3  138.01    3.19
   0   5  -4   43.61    1.75
   0   5  -4   47.44    1.85
   0  -5   4   41.59    1.10
   0  -5  -4   43.75    1.60
   0  -5   4   44.82    1.57
   0   5  -4   45.32    1.11
   0  -5   5  673.08   12.71
   0   5  -5  620.09   13.08
   0   5  -5  641.93   13.00
   0  -5   5  680.33   11.98
   0  -5  -5  627.46   12.71
   0   5  -6   10.15    0.96
   0   5  -6    9.24    0.88
   0  -5   6    9.68    0.79
   0  -5   6    9.08    0.54
   0  -5  -6    8.79    0.79
   0   5  -7  202.47    5.39
   0   5  -7  188.02    5.09
   0  -5   7  187.82    4.82
   0  -5  -7  187.76    4.96
   0   5  -8   27.75    1.73
   0  -5  -8   26.50    1.59
   0   5  -8   23.49    1.50
   0  -5   8   24.57    1.45
   0   5  -9    3.50    0.74
   0  -5   9    5.00    0.83
   0   5  -9    4.27    0.69
   0  -5  -9    3.22    0.60
   0  -5  10   14.55    1.27
   0   5 -10   12.57    1.29
   0  -5 -10   12.03    1.21
   0   5 -10   11.79    1.14
   0   5 -11   78.61    3.39
   0  -5  11   83.19    3.36
   0   5 -11   83.31    3.36
   0  -5 -11   81.97    3.53
   0  -5 -12    1.43    0.59
   0   5 -12    2.29    0.67
   0  -5  12    2.06    0.68
   0   5 -12    1.11    0.57
   0  -5 -13    5.83    1.04
   0   5 -13    7.83    1.13
   0  -5  13    8.75    1.23
   0   5 -13    7.36    1.13
   0   5 -14    4.21    0.92
   0  -5  14    3.02    0.94
   0  -5 -14    4.09    0.87
   0   5 -14    2.06    0.77
   0  -5 -15    9.99    1.53
   0   5 -15   10.57    1.40
   0  -5  15   10.50    1.42
   0  -5 -16   -0.42    0.78
   0  -6   0   51.39    1.52
   0  -6   0   52.94    1.30
   0   6   1   27.87    0.88
   0   6  -1   28.21    1.06
   0  -6  -1   26.84    1.02
   0   6   1   26.21    0.97
   0  -6  -2   15.95    0.81
   0   6  -2   14.69    0.78
   0   6   2   15.46    0.68
   0   6  -3  113.25    2.96
   0  -6  -3  115.89    2.94
   0  -6   3  118.56    2.71
   0   6  -3  112.57    2.32
   0   6   3  115.59    2.77
   0  -6   4  207.47    4.57
   0   6  -4  202.96    4.86
   0   6  -4  202.93    3.92
   0  -6  -4  202.70    4.69
   0   6  -5    1.31    0.42
   0  -6   5    0.77    0.16
   0  -6  -5    1.33    0.36
   0   6  -5    1.16    0.40
   0  -6   5    0.52    0.24
   0   6  -5    1.09    0.14
   0   6  -6  122.97    3.65
   0  -6   6  118.81    2.67
   0  -6  -6  117.95    3.48
   0   6  -6  122.67    3.79
   0  -6   6  120.29    3.38
   0  -6  -7  142.96    4.06
   0   6  -7  133.66    4.06
   0  -6   7  133.39    3.82
   0   6  -7  145.35    4.38
   0   6  -8    9.99    1.09
   0  -6   8   11.15    1.02
   0   6  -8   10.58    1.02
   0  -6  -8    9.68    0.97
   0   6  -9   82.27    3.10
   0  -6   9   74.98    2.86
   0  -6  -9   74.20    3.04
   0   6  -9   74.67    3.18
   0  -6 -10   23.56    1.74
   0  -6  10   24.83    1.65
   0   6 -10   25.63    1.70
   0   6 -10   23.55    1.75
   0  -6  11   11.29    1.18
   0  -6 -11    8.81    1.11
   0   6 -11   10.69    1.18
   0   6 -11    8.63    1.15
   0   6 -12   16.73    1.47
   0   6 -12   19.16    1.66
   0  -6 -12   18.57    1.74
   0  -6  12   18.06    1.57
   0  -6  13    8.90    1.20
   0   6 -13    9.28    1.22
   0  -6 -13    6.60    1.11
   0   6 -13    7.87    1.17
   0  -6 -14   -1.42    0.83
   0  -6  14   -1.01    0.83
   0   6 -14    0.20    0.57
   0   6 -14   -0.60    0.67
   0   6 -15    1.84    0.79
   0  -6 -15    3.19    1.00
   0   6 -15    3.23    0.83
   0  -6 -16    6.16    1.27
   0  -7   0    0.23    0.14
   0  -7   0   -0.03    0.18
   0  -7  -1   23.92    1.02
   0   7  -1   25.00    1.05
   0  -7   1   25.45    0.81
   0   7   1   24.59    0.95
   0   7   2  223.05    4.92
   0   7   2  229.14    4.65
   0  -7  -2  236.78    4.97
   0   7  -2  226.24    4.91
   0   7  -3    2.90    0.44
   0   7   3    3.27    0.37
   0   7  -3    3.22    0.24
   0  -7  -3    4.68    0.50
   0   7  -4   78.81    1.76
   0  -7   4   76.61    2.22
   0  -7  -4   79.40    2.42
   0   7  -4   79.87    2.52
   0   7  -5   18.39    1.25
   0   7  -5   18.41    0.62
   0  -7  -5   18.64    1.10
   0   7  -5   17.52    1.16
   0  -7   5   16.62    1.00
   0  -7   6   23.88    1.29
   0   7  -6   23.72    1.41
   0  -7  -6   22.68    1.36
   0  -7   7   14.95    1.08
   0  -7  -7   13.42    1.11
   0  -7   7   13.21    0.62
   0   7  -7   17.39    1.36
   0   7  -7   16.07    1.21
   0   7  -8  163.08    4.98
   0  -7   8  162.25    4.44
   0   7  -8  164.50    4.69
   0  -7   9    3.56    0.60
   0   7  -9    3.72    0.79
   0   7  -9    4.39    0.74
   0  -7  -9    3.88    0.73
   0  -7  10   44.17    2.21
   0  -7 -10   36.91    2.28
   0   7 -10   40.15    2.23
   0   7 -11   17.51    1.57
   0  -7  11   14.62    1.31
   0  -7 -11   15.98    1.54
   0   7 -11   15.75    1.40
   0   7 -12    9.13    1.24
   0  -7  12    7.50    1.03
   0   7 -12    9.16    1.10
   0  -7 -12    8.45    1.21
   0   7 -13   -0.47    0.53
   0  -7  13   -0.93    0.71
   0   7 -13    0.60    0.62
   0   7 -14   17.25    1.72
   0   7 -14   15.62    1.63
   0  -7 -14   15.33    1.76
   0   7 -15    2.77    0.91
   0  -7 -15    0.78    0.78
   0  -8   0  536.65   10.02
   0  -8   0  560.72   10.50
   0  -8  -1    2.63    0.39
   0   8  -1    2.38    0.37
   0   8   1    2.22    0.31
   0  -8   1    1.91    0.23
   0  -8  -2   94.91    2.60
   0   8   2   92.91    2.32
   0   8   2   97.65    2.59
   0   8  -2   98.49    2.62
   0   8  -3    5.77    0.58
   0   8  -3    5.95    0.36
   0  -8  -3    5.98    0.58
   0   8   3    5.67    0.47
   0  -8  -4   81.38    2.52
   0   8   4   81.35    2.35
   0   8  -4   78.25    1.79
   0   8  -4   76.42    2.51
   0   8  -5    8.68    0.90
   0   8  -5    7.88    0.40
   0  -8   5    7.54    0.67
   0  -8  -5    7.15    0.72
   0   8  -5    8.15    0.81
   0   8  -6  215.94    5.50
   0  -8  -6  206.47    5.32
   0  -8   6  219.59    5.19
   0   8  -6  214.05    5.74
   0  -8  -7    4.45    0.68
   0   8  -7    3.93    0.68
   0   8  -7    4.18    0.69
   0  -8   7    4.39    0.60
   0   8  -8    0.06    0.34
   0  -8   8    0.45    0.36
   0   8  -8    0.64    0.54
   0  -8  -8    0.97    0.48
   0  -8   9    6.71    0.82
   0  -8  -9    8.62    1.01
   0   8  -9    8.13    1.06
   0   8  -9    7.23    0.90
   0  -8 -10   63.57    2.99
   0   8 -10   67.33    2.93
   0   8 -10   66.30    3.11
   0  -8  10   65.01    2.72
   0  -8  11    3.77    0.75
   0  -8 -11    3.60    0.86
   0   8 -11    4.20    0.89
   0   8 -11    4.73    0.85
   0   8 -12   39.17    2.24
   0  -8  12   34.23    2.12
   0   8 -12   35.41    2.35
   0  -8 -12   33.82    2.35
   0   8 -13    5.09    1.05
   0  -8 -13    3.25    0.89
   0   8 -14    5.62    1.09
   0  -8 -14    4.21    0.92
   0   8 -14    4.51    1.06
   0  -8 -15    5.44    1.16
   0   8 -15    5.93    1.15
   0  -9   0    0.31    0.22
   0  -9   0    0.72    0.19
   0   9   1   20.77    0.94
   0  -9   1   21.61    0.81
   0   9  -1   21.87    1.07
   0  -9  -1   21.54    1.06
   0   9   2  315.70    6.25
   0   9   2  305.15    6.50
   0  -9  -2  315.67    6.63
   0   9  -2  312.73    6.61
   0  -9  -3    6.33    0.63
   0   9   3    6.43    0.54
   0   9   3    7.60    0.69
   0   9  -3    7.43    0.66
   0   9   4  280.81    6.22
   0   9  -4  299.27    5.57
   0   9  -4  282.25    6.51
   0  -9  -4  297.01    6.58
   0   9  -5   36.31    1.73
   0  -9   5   38.85    1.52
   0  -9  -5   40.84    1.77
   0   9  -5   34.16    1.00
   0   9  -6    0.07    0.36
   0   9  -6    0.19    0.07
   0  -9  -6    0.17    0.34
   0  -9   6    0.56    0.33
   0   9  -6    0.43    0.38
   0   9  -7   13.00    1.14
   0  -9   7   13.87    1.03
   0   9  -7   12.68    1.20
   0  -9  -7   13.72    1.14
   0   9  -8   36.71    1.99
   0   9  -8   37.83    2.18
   0  -9   8   38.50    1.85
   0  -9  -8   34.85    1.94
   0   9  -9    1.09    0.56
   0  -9  -9    1.34    0.46
   0   9  -9    1.64    0.53
   0  -9   9    1.20    0.43
   0   9 -10    1.98    0.57
   0   9 -10    2.78    0.76
   0  -9 -10    3.17    0.72
   0  -9  10    3.05    0.69
   0  -9 -11    8.46    1.21
   0   9 -11    9.71    1.10
   0   9 -11   11.45    1.35
   0  -9  11    7.94    0.98
   0  -9  12   74.37    3.16
   0   9 -12   74.58    3.49
   0  -9 -12   65.02    3.36
   0   9 -12   68.96    3.18
   0  -9 -13    2.27    0.85
   0   9 -13    1.06    0.74
   0   9 -14   68.92    3.51
   0  -9 -14   68.73    3.77
   0  -9 -15    2.14    0.93
   0   9 -15    0.86    0.76
   0  10   0  209.16    4.83
   0 -10   0  206.55    4.81
   0 -10   0  208.24    4.36
   0  10   1   29.67    1.19
   0 -10   1   28.03    1.00
   0 -10  -1   29.17    1.32
   0  10  -1   29.37    1.33
   0  10   2  142.50    3.47
   0  10  -2  142.48    3.60
   0 -10  -2  134.88    3.54
   0  10   3  135.03    3.73
   0 -10  -3  154.92    3.92
   0  10   3  147.89    3.49
   0  10  -3  140.74    3.78
   0  10  -4   11.60    0.54
   0 -10  -4   10.70    0.90
   0  10  -4   11.86    0.92
   0  10   4   13.78    1.02
   0  10   4   12.22    0.83
   0  10  -5   19.15    0.71
   0  10  -5   20.91    1.31
   0 -10  -5   20.42    1.28
   0  10  -6   29.20    0.80
   0  10  -6   33.27    1.79
   0 -10   6   39.50    1.62
   0  10  -6   35.38    1.96
   0 -10  -6   34.76    1.76
   0 -10   7   32.00    1.60
   0  10  -7   31.89    1.82
   0 -10  -7   32.00    1.78
   0  10  -7   32.58    1.96
   0  10  -8   -0.14    0.48
   0 -10  -8    0.19    0.34
   0 -10   8    0.41    0.37
   0  10  -8   -0.19    0.39
   0 -10   9   21.23    1.43
   0 -10  -9   21.43    1.59
   0  10  -9   21.92    1.74
   0  10  -9   21.48    1.58
   0  10 -10   40.90    2.24
   0 -10 -10   37.19    2.28
   0  10 -10   41.71    2.48
   0 -10  10   37.29    1.99
   0 -10 -11    3.34    0.76
   0 -10  11    3.30    0.71
   0  10 -11    3.65    0.77
   0  10 -11    3.64    0.93
   0 -10 -12   11.26    1.42
   0  10 -12   12.17    1.48
   0  10 -12   10.92    1.26
   0  10 -13   29.54    2.25
   0 -10 -13   27.22    2.25
   0  10 -14    1.75    0.78
   0 -10 -14    2.57    1.08
   0 -10 -15   12.62    1.75
   0  10 -15   12.04    1.55
   0 -11   0   -0.15    0.26
   0  11   0    0.47    0.33
   0  11   1  220.34    4.87
   0 -11  -1  224.80    5.22
   0 -11   1  223.42    4.59
   0  11  -1  213.89    5.13
   0  11   2   24.91    1.19
   0  11   2   23.19    1.03
   0 -11   2   23.10    0.92
   0 -11  -2   21.33    1.18
   0  11  -2   23.78    1.26
   0  11  -3    0.50    0.29
   0  11   3    0.64    0.25
   0 -11  -3    0.68    0.33
   0  11   3    0.70    0.31
   0  11   4   19.75    1.27
   0 -11  -4   20.78    1.28
   0  11   4   20.60    1.11
   0  11  -4   21.94    0.83
   0  11  -4   22.38    1.31
   0  11  -5   74.40    2.71
   0  11   5   72.68    2.47
   0 -11  -5   77.23    2.76
   0  11  -5   72.57    1.78
   0  11   5   69.95    2.76
   0 -11  -6    0.18    0.30
   0  11  -6    0.31    0.43
   0  11  -6    0.38    0.35
   0  11  -7   31.97    1.85
   0  11  -7   33.11    2.05
   0 -11   7   34.99    1.66
   0 -11  -7   33.05    1.86
   0  11  -8   11.97    1.17
   0 -11   8   11.75    1.01
   0 -11  -8   11.43    1.19
   0  11  -8   12.71    1.30
   0  11  -9   26.26    1.79
   0 -11   9   27.10    1.59
   0 -11  -9   25.66    1.81
   0  11  -9   26.50    1.97
   0  11 -10    2.48    0.74
   0 -11 -10    4.42    0.86
   0 -11  10    3.91    0.69
   0  11 -10    2.38    0.62
   0  11 -11   59.93    2.83
   0 -11 -11   52.18    2.90
   0  11 -11   61.67    3.18
   0 -11 -12    6.81    1.12
   0  11 -12    7.82    1.22
   0  11 -12    6.72    1.05
   0 -11 -13    3.21    0.90
   0  11 -13    2.04    0.74
   0 -11 -14    1.94    0.87
   0  11 -14    1.73    0.79
   0  11 -15    9.86    1.41
   0  12   0    0.63    0.32
   0 -12   1   80.27    2.16
   0 -12  -1   84.60    2.70
   0  12  -1   83.89    2.66
   0  12  -2   15.21    1.02
   0 -12   2   14.12    0.73
   0  12   2   14.87    0.92
   0 -12  -2   14.04    1.01
   0  12   2   14.17    0.82
   0  12  -3  180.40    4.74
   0  12   3  184.15    4.36
   0  12   3  184.85    4.65
   0  12  -4   11.99    1.00
   0  12   4   10.53    0.95
   0  12  -4   12.68    0.64
   0  12   4   10.65    0.81
   0 -12  -4   12.53    1.01
   0  12  -5   11.54    1.02
   0  12   5   13.44    0.99
   0  12  -5   13.18    0.62
   0 -12  -5   13.45    1.10
   0  12   5   11.71    1.05
   0  12  -6    5.41    0.79
   0  12   6    4.32    0.74
   0 -12  -6    5.22    0.75
   0  12  -7  100.60    3.84
   0 -12  -7  100.20    3.56
   0  12  -7   95.95    3.55
   0  12  -8    1.53    0.67
   0 -12  -8    2.24    0.65
   0  12  -8    2.52    0.63
   0  12  -9   69.70    3.02
   0 -12  -9   65.96    3.04
   0  12  -9   68.31    3.27
   0  12 -10    1.32    0.58
   0  12 -10    2.11    0.80
   0 -12 -10    3.02    0.74
   0  12 -11   -0.35    0.58
   0  12 -11    0.06    0.43
   0 -12 -11    0.85    0.71
   0 -12 -12    0.33    0.66
   0  12 -12    0.39    0.61
   0 -12 -13   36.82    2.66
   0  12 -13   38.02    2.62
   0 -12 -14    0.67    0.70
   0  12 -14    1.17    0.82
   0  13   0    0.30    0.28
   0 -13  -1   31.31    1.59
   0  13  -1   32.95    1.60
   0 -13   1   33.52    1.25
   0  13   2   22.73    1.10
   0  13  -2   24.79    1.37
   0 -13   2   24.33    1.02
   0 -13  -2   22.82    1.36
   0  13   2   24.98    1.26
   0  13   3   49.71    1.79
   0 -13  -3   51.26    2.11
   0  13  -3   47.59    2.04
   0  13   3   50.63    2.00
   0 -13   3   45.98    1.54
   0  13   4   17.59    1.21
   0  13   4   21.04    1.17
   0  13  -4   19.34    1.31
   0 -13  -4   20.41    1.35
   0  13  -4   20.26    0.88
   0  13   5  301.65    6.73
   0  13  -5  288.96    7.08
   0 -13  -5  289.69    7.10
   0  13   5  284.05    7.08
   0  13  -6    1.47    0.49
   0  13   6    1.15    0.41
   0 -13  -6    1.60    0.52
   0  13  -7   87.17    3.57
   0  13  -7   79.31    3.23
   0 -13  -7   82.64    3.24
   0  13  -8    9.72    1.23
   0  13  -8    9.55    1.13
   0  13   8    9.77    1.23
   0 -13  -8   10.39    1.16
   0  13  -9    2.10    0.74
   0  13  -9    2.24    0.60
   0 -13  -9    2.35    0.68
   0  13   9    3.60    0.94
   0  13 -10    0.11    0.59
   0 -13 -10    1.16    0.65
   0  13 -10    0.46    0.49
   0  13 -11   57.59    2.85
   0  13 -11   51.38    3.06
   0 -13 -11   55.43    3.06
   0  13 -12   13.06    1.56
   0 -13 -12   10.20    1.43
   0 -13 -13    6.55    1.25
   0  13  13    7.04    1.42
   0  13 -13    5.36    1.14
   0  13 -14    7.00    1.29
   0  14   0   80.77    2.79
   0 -14   1   35.09    1.35
   0 -14  -1   38.64    1.80
   0  14   1   35.40    1.42
   0  14  -1   36.03    1.75
   0 -14  -2    1.86    0.48
   0  14   2    2.09    0.40
   0 -14   2    2.38    0.34
   0  14   2    1.61    0.33
   0  14  -2    2.18    0.51
   0 -14   3   25.65    1.10
   0  14   3   25.61    1.27
   0  14   3   24.91    1.40
   0  14  -3   26.88    1.53
   0 -14  -3   29.05    1.61
   0  14   4   68.40    2.63
   0  14  -4   69.90    2.73
   0  14   4   66.50    2.39
   0  14  -4   75.12    2.06
   0  14  -5    0.37    0.34
   0  14   5    0.12    0.34
   0  14   5    0.22    0.36
   0 -14  -5    0.06    0.36
   0  14  -6   72.62    2.97
   0  14   6   65.02    2.86
   0 -14  -6   72.71    2.97
   0  14  -7  115.84    4.36
   0  14  -7  121.47    4.23
   0 -14  -7  116.46    4.09
   0  14   7  122.71    4.32
   0  14   8    1.69    0.63
   0 -14  -8    2.14    0.69
   0  14  -8    0.81    0.60
   0  14  -8    1.31    0.50
   0  14  -9   88.15    3.60
   0  14  -9   92.89    3.97
   0  14   9   80.31    3.82
   0 -14  -9   91.82    3.78
   0  14 -10   10.59    1.26
   0  14 -10    6.27    1.19
   0 -14 -10    7.61    1.16
   0  14  10    9.28    1.36
   0  14  11   11.69    1.64
   0  14 -11   11.61    1.49
   0 -14 -11   13.68    1.61
   0  14  12   13.89    1.84
   0  14 -12   15.37    1.70
   0 -14 -12   10.94    1.43
   0  14 -13    1.50    0.81
   0  14  13    0.19    0.69
   0 -14 -13    1.72    0.72
   0  14 -14    1.01    0.85
   0  15   0    0.33    0.29
   0  15  -1    1.68    0.45
   0  15   1    1.33    0.42
   0  15   1    0.62    0.25
   0 -15  -1    0.78    0.39
   0 -15  -2  125.81    3.83
   0  15  -2  111.41    3.59
   0  15   2  122.03    3.24
   0 -15   2  115.91    2.99
   0  15  -3   10.17    0.98
   0 -15   3   10.46    0.70
   0 -15  -3   10.65    1.02
   0  15   3   10.69    0.93
   0  15   3   10.65    0.83
   0 -15   4   24.89    1.12
   0  15   4   24.73    1.51
   0  15  -4   25.04    1.58
   0  15   4   24.63    1.35
   0 -15  -4   24.31    1.57
   0 -15  -5   40.17    2.07
   0  15  -5   36.99    2.01
   0  15   5   36.28    1.76
   0  15   5   33.89    1.89
   0 -15  -6   21.00    1.58
   0  15  -6   18.37    1.48
   0  15   6   20.93    1.55
   0  15   7   15.04    1.39
   0  15  -7   13.09    1.44
   0 -15  -7   10.85    1.18
   0  15  -7   12.28    1.26
   0 -15  -8   99.20    3.93
   0  15  -8  103.51    4.27
   0  15  -8  103.92    3.99
   0  15   8  100.33    4.07
   0  15   9    0.10    0.58
   0  15  -9    1.87    0.63
   0 -15  -9    0.88    0.61
   0  15  -9    1.21    0.66
   0  15  10   31.92    2.41
   0  15 -10   36.40    2.30
   0 -15 -10   32.71    2.33
   0  15 -10   34.04    2.47
   0  15  11    8.37    1.40
   0  15 -11    8.42    1.31
   0 -15 -11    8.07    1.29
   0 -15 -12    0.09    0.69
   0  15  12    1.00    0.90
   0  15 -12    1.58    0.74
   0 -15 -13    1.54    0.95
   0  15 -13    0.09    0.83
   0  16   0  111.00    3.60
   0 -16  -1    0.68    0.36
   0  16  -1    0.71    0.34
   0  16   1    0.65    0.40
   0  16   1    0.96    0.35
   0  16  -2    0.71    0.44
   0 -16  -2    1.22    0.51
   0  16   2    0.99    0.36
   0 -16   2    0.61    0.31
   0 -16   3    0.20    0.24
   0  16   3    0.00    0.33
   0 -16  -3    0.11    0.32
   0  16   3    0.00    0.29
   0  16   4   59.27    2.44
   0 -16   4   57.28    1.92
   0  16   4   57.60    2.22
   0  16  -4   57.38    2.53
   0 -16  -4   57.25    2.56
   0  16   5    0.89    0.34
   0  16   5    1.42    0.53
   0  16  -5    0.64    0.40
   0  16   6  179.46    5.46
   0 -16  -6  184.26    5.54
   0 -16  -7    0.45    0.60
   0  16  -7    0.70    0.44
   0  16   7   -0.22    0.49
   0  16  -7    0.21    0.54
   0  16   8    0.35    0.54
   0  16  -8    0.51    0.47
   0 -16  -8   -0.21    0.55
   0  16  -9    0.16    0.52
   0 -16  -9    0.28    0.51
   0  16  -9    0.63    0.68
   0  16   9    0.10    0.64
   0  16  10   14.69    1.70
   0  16 -10   22.15    1.84
   0 -16 -10   18.04    1.75
   0  16 -10   18.05    1.85
   0  16 -11    0.14    0.70
   0  16  11    0.26    0.73
   0 -16 -11    0.64    0.59
   0  16  12   18.67    2.08
   0 -16 -12   23.40    2.18
   0  16 -12   20.18    2.05
   0  17   0    1.09    0.54
   0  17   1    2.27    0.46
   0  17  -1    2.19    0.54
   0  17   1    2.28    0.58
   0 -17  -2   84.46    3.24
   0  17  -2   84.81    3.15
   0  17   2   85.22    2.70
   0  17  -3   24.35    1.60
   0  17   3   21.40    1.38
   0 -17  -3   22.12    1.57
   0  17   3   22.09    1.28
   0 -17   3   22.51    1.12
   0  17  -4  101.73    3.66
   0 -17  -4  101.45    3.71
   0  17   4  102.53    3.45
   0  17   4  103.31    3.25
   0  17   5   39.13    1.90
   0  17   5   37.35    2.04
   0 -17  -5   37.60    2.14
   0  17  -5   37.74    2.13
   0 -17  -6    2.54    0.68
   0  17   6    2.66    0.65
   0  17  -6    2.95    0.66
   0 -17  -7   27.63    1.95
   0  17   7   24.26    1.81
   0  17  -7   24.94    2.00
   0  17  -7   27.38    1.95
   0  17   8   57.38    2.99
   0  17  -8   57.01    3.19
   0  17  -8   58.90    3.05
   0 -17  -8   56.84    2.95
   0 -17  -9    0.45    0.64
   0  17  -9   -0.14    0.48
   0  17  -9    0.18    0.51
   0  17   9    1.57    0.77
   0  17  10    6.11    1.14
   0 -17 -10    6.42    1.15
   0  17 -10    5.14    1.12
   0 -17 -11    1.24    0.74
   0  17 -11    0.95    0.74
   0  17  11    0.43    0.68
   0 -17 -12   18.98    1.99
   0  17 -12   21.35    2.19
   0  18   0  269.20    6.91
   0  18   1   20.94    1.21
   0  18   1   20.86    1.52
   0  18  -1   18.39    1.41
   0  18  -2   63.10    2.71
   0  18   2   62.59    2.77
   0 -18  -2   63.62    2.79
   0  18   2   59.52    2.24
   0  18  -3   39.97    2.16
   0  18   3   42.81    1.88
   0 -18  -3   41.96    2.26
   0  18   4    0.60    0.35
   0 -18  -4    0.48    0.42
   0  18  -4    0.56    0.48
   0  18   4    0.67    0.44
   0  18   5    0.94    0.51
   0  18   5    0.58    0.33
   0  18  -5    1.41    0.61
   0 -18  -5    0.41    0.45
   0  18  -6    4.87    0.86
   0  18   6    6.25    0.95
   0 -18  -6    5.43    0.96
   0  18   7   35.39    2.25
   0  18  -7   36.12    2.30
   0 -18  -7   36.20    2.29
   0  18  -7   34.50    2.46
   0  18   8    2.21    0.71
   0 -18  -8    2.81    0.75
   0  18  -8    1.96    0.78
   0  18  -8    1.94    0.70
   0  18  -9   24.05    2.14
   0 -18  -9   24.69    2.03
   0  18  -9   25.63    2.03
   0  18   9   20.11    1.88
   0  18 -10   23.29    2.19
   0 -18 -10   25.54    2.16
   0  18  10   21.89    2.00
   0  18 -11    1.57    0.92
   0  18  11    1.53    0.88
   0 -18 -11    2.18    0.88
   0  19   0    0.10    0.43
   0  19   1   85.42    2.81
   0  19  -1   85.28    3.34
   0  19   1   85.13    3.35
   0 -19  -2   32.60    2.01
   0  19   2   30.55    1.57
   0  19  -2   32.00    1.93
   0  19   2   32.00    1.97
   0  19   3    0.13    0.31
   0  19  -3    1.11    0.60
   0 -19  -3    0.39    0.51
   0 -19  -4   20.05    1.62
   0  19   4   18.42    1.29
   0  19  -4   19.99    1.59
   0  19   4   19.97    1.45
   0  19   5   35.65    1.93
   0  19  -5   39.64    2.29
   0  19   5   35.40    2.04
   0 -19  -5   35.84    2.24
   0  19  -6    3.31    0.72
   0 -19  -6    4.31    0.92
   0  19   6    4.17    0.77
   0 -19  -7   16.75    1.61
   0  19   7   17.45    1.57
   0  19  -7   18.26    1.82
   0  19  -7   17.08    1.63
   0  19  -8    1.35    0.61
   0  19  -8    1.23    0.68
   0 -19  -8    1.80    0.76
   0  19   8    2.66    0.85
   0  19  -9   12.36    1.50
   0 -19  -9    9.05    1.41
   0  19  -9   12.42    1.63
   0  19   9   10.03    1.42
   0  19  10    2.40    0.84
   0  19 -10    4.71    1.18
   0 -19 -10    3.99    1.00
   0  19  11   26.42    2.39
   0  20   0    6.25    0.94
   0  20   0    5.69    0.67
   0  20  -1   35.91    2.11
   0  20   1   33.88    1.66
   0  20   1   35.39    2.12
   0  20   2    5.99    0.72
   0  20   2    6.09    0.97
   0  20  -2    4.73    0.83
   0 -20  -3   93.27    3.77
   0  20   3   98.68    3.82
   0  20   3   93.06    3.17
   0  20  -3   93.55    3.68
   0  20  -4    6.81    1.00
   0 -20  -4    6.05    1.00
   0  20  -5   12.40    1.32
   0  20   5   10.67    1.14
   0 -20  -5   11.32    1.31
   0  20   6    1.07    0.52
   0 -20  -6    1.49    0.70
   0  20  -6    0.29    0.48
   0  20  -7   14.10    1.52
   0  20   7   11.32    1.32
   0 -20  -7   15.92    1.61
   0  20  -7   13.31    1.57
   0  20  -8    1.93    0.75
   0  20   8    0.82    0.56
   0  20  -8    0.95    0.63
   0 -20  -8    0.54    0.57
   0  20  -9   11.49    1.62
   0 -20  -9    9.45    1.35
   0  20   9   10.30    1.38
   0  20 -10    0.99    0.91
   0 -20 -10    0.33    0.68
   0  20  10    0.03    0.69
   0  21   0    0.95    0.64
   0  21  -1   73.80    3.25
   0  21   1   76.82    3.34
   0  21   2    9.90    1.21
   0  21  -2    9.32    1.11
   0 -21  -3    3.20    0.82
   0  21  -3    2.69    0.74
   0  21   3    3.32    0.84
   0  21  -4    4.50    0.88
   0 -21  -4    3.57    0.84
   0  21  -5   35.47    2.30
   0 -21  -5   38.02    2.44
   0  21  -6    0.07    0.59
   0  21   6    0.56    0.53
   0 -21  -6    0.66    0.55
   0  21   7    8.68    1.14
   0 -21  -7    8.64    1.30
   0  21  -7    9.56    1.42
   0  21  -7    9.88    1.32
   0  21  -8   -0.48    0.67
   0 -21  -8    1.32    0.71
   0  21  -8    0.50    0.64
   0  21   8    0.45    0.62
   0 -21  -9   14.22    1.67
   0  21  -9   17.06    1.95
   0  21   9   18.71    1.83
   0  21  10    0.60    0.63
   0  22   0   64.48    3.07
   0  22  -1   14.91    1.47
   0  22   1   15.49    1.49
   0  22   2   30.15    2.09
   0  22  -2   27.96    1.98
   0  22  -3   28.94    2.04
   0  22   3   29.00    2.11
   0  22  -4    3.40    0.89
   0  22   4    2.71    0.84
   0 -22  -4    2.18    0.82
   0  22  -5    0.61    0.62
   0 -22  -5    0.66    0.64
   0 -22  -6    5.78    1.07
   0  22   6    5.15    0.95
   0  22  -6    4.03    0.86
   0 -22  -7   25.15    2.14
   0  22  -7   24.54    2.07
   0  22  -7   20.12    2.08
   0  22   7   21.42    1.82
   0 -22  -8    1.04    0.73
   0  22  -8   -0.55    0.94
   0  22   8   -0.48    0.69
   0  22   9   28.84    2.33
   0  23   0    0.06    0.53
   0  23   1    1.00    0.57
   0  23  -1    0.54    0.57
   0  23  -2   36.63    2.34
   0  23   2   32.85    2.25
   0  23   3   12.13    1.47
   0  23  -3   11.09    1.35
   0  23  -4   34.41    2.34
   0 -23  -4   32.90    2.35
   0  23   4   32.14    2.30
   0 -23  -5   26.79    2.14
   0  23  -5   22.75    1.95
   0 -23  -6    0.81    0.64
   0  23  -6    1.26    0.68
   0  23  -7   12.09    1.47
   0  23   7   12.94    1.46
   0 -23  -7   11.85    1.53
   0  23  -7   14.38    1.82
   0  23   8   24.91    2.07
   0  24   0   42.85    2.61
   0  24   1    0.55    0.51
   0  24  -1    1.38    0.63
   0  24   2    3.23    0.83
   0  24  -2    4.46    0.87
   0  24   3   -0.62    0.62
   0  24  -3    0.19    0.61
   0  24   4   29.49    2.26
   0  24  -4   28.46    2.19
   0  24   5    3.85    1.00
   0 -24  -5    4.48    1.08
   0  24  -5    3.48    0.92
   0  24  -6   36.64    2.57
   0 -24  -6   36.33    2.66
   0  24   8    0.84    0.64
   0  25   0    0.30    0.51
   0  25  -1    8.01    1.25
   0  25   1    7.91    1.22
   0  25  -2   24.64    2.05
   0  25   2   26.16    2.13
   0  25  -3    1.57    0.74
   0  25   3    0.98    0.79
   0  25  -4   16.38    1.71
   0  25   4   16.28    1.75
   0  25  -5    1.60    0.74
   0  25  -6    5.64    1.18
   0  26   0   18.99    1.84
   0  26  -1    3.52    0.89
   0  26   1    4.11    0.89
   0  26  -2    4.45    1.04
   0  26   2    2.22    0.75
   0  26  -3   15.46    1.70
   0  26  -4   18.21    1.87
   0  26  -5   -0.19    0.68
  -1   0  16    1.63    1.11
   1   0 -15   28.68    2.25
  -1   0  15   40.41    3.00
  -1   0  14    2.13    0.91
   1   0 -14    0.24    0.51
   1   0 -13  120.22    4.55
  -1   0  13  127.33    4.98
   1   0 -12   -0.20    0.44
   1   0 -11   24.80    1.76
   1   0 -11   24.42    1.71
   1   0 -10    0.04    0.35
   1   0 -10   -0.13    0.37
   1   0  -9    4.56    0.73
   1   0  -9    4.76    0.67
   1   0  -8   -0.15    0.28
   1   0  -8    0.61    0.37
   1   0  -7   74.91    2.65
   1   0  -7   84.17    2.66
   1   0  -6    0.14    0.30
   1   0  -6    0.09    0.21
   1   0  -5   18.02    0.93
   1   0  -5   18.54    1.00
   1   0  -5   18.75    1.04
   1   0  -4    0.25    0.26
   1   0  -4    0.33    0.23
   1   0  -4    0.34    0.20
   1   0  -3  421.14    7.73
  -1   0   3  434.06    7.69
   1   0  -2    0.74    0.20
  -1   0   2    1.16    0.27
   1   0  -2    0.58    0.15
  -1   0   2    0.65    0.22
   1   0  -2    1.06    0.14
  -1   0  -2    0.01    0.21
  -1   0  -3  556.92   10.44
  -1   0  -3  583.49   10.92
  -1   0  -4    0.39    0.21
  -1   0  -4    0.37    0.29
  -1   0  -5  242.25    5.27
  -1   0  -5  253.56    5.83
  -1   0  -6   -0.01    0.33
  -1   0  -6    0.52    0.24
  -1   0  -7   13.54    1.14
  -1   0  -7   14.38    0.94
  -1   0  -8   -0.46    0.41
  -1   0  -8    0.34    0.30
  -1   0  -9    8.52    0.85
  -1   0  -9    6.48    0.93
  -1   0 -10    0.35    0.34
  -1   0 -10   -0.39    0.56
  -1   0 -11    2.53    0.64
  -1   0 -11    2.44    0.71
  -1   0 -12    0.56    0.48
  -1   0 -12    0.35    0.40
  -1   0 -13   61.74    3.36
  -1   0 -14   -1.21    0.84
  -1   0 -15   38.95    2.83
  -1   0 -16   -0.14    0.81
  -1  -1  16    1.21    0.93
  -1   1  16    2.02    1.23
  -1  -1  15   34.27    2.70
  -1   1  15   34.92    2.88
  -1  -1  14   18.27    1.89
   1   1 -14   13.39    1.51
   1  -1 -14   15.79    1.62
   1   1 -13   -0.53    0.59
   1  -1 -13    0.18    0.52
   1   1 -12   11.19    1.23
   1  -1 -12   10.48    1.23
  -1  -1  12   12.66    1.50
   1   1 -12    9.78    1.21
   1   1 -11   87.09    3.48
   1  -1 -11   84.16    3.45
   1   1 -11   90.23    3.50
   1   1 -10    8.36    0.97
   1   1 -10    9.04    1.03
   1  -1 -10    8.58    1.02
   1   1  -9  114.70    3.90
   1  -1  -9  117.66    3.69
   1   1  -9  117.17    3.80
   1  -1  -9  125.62    3.86
   1   1  -8   31.91    1.68
   1   1  -8   35.48    1.83
   1  -1  -8   35.66    1.70
   1  -1  -8   31.93    1.67
   1  -1  -7   14.33    1.00
   1   1  -7   13.79    1.01
   1   1  -7   13.40    1.07
   1  -1  -7   11.92    0.93
   1   1  -6   21.50    1.13
   1  -1  -6   22.05    1.15
   1  -1  -6   23.06    1.18
   1   1  -6   21.86    1.26
   1  -1  -5  117.53    3.04
   1  -1  -5  115.34    2.99
   1   1  -5  123.15    3.07
   1   1  -5  120.28    3.04
   1   1  -5  116.70    3.26
   1  -1  -4    5.82    0.48
   1  -1  -4    6.38    0.57
   1  -1  -4    4.91    0.49
   1   1  -4    6.22    0.52
   1   1  -4    5.84    0.58
   1   1  -3    2.64    0.34
   1   1  -3    3.62    0.30
   1   1  -3    2.87    0.41
  -1  -1   3    2.63    0.42
   1  -1  -3    2.58    0.28
  -1  -1   3    2.90    0.27
   1  -1  -2   66.68    1.46
  -1  -1   2   63.11    1.74
  -1  -1   2   61.04    1.78
   1   1  -2   65.39    1.75
  -1   1   2   64.13    1.64
   1   1  -1  344.19    6.25
   1  -1  -1  355.86    6.20
  -1  -1  -1  516.28    9.41
  -1   1  -1  534.41    9.26
  -1   1  -1  526.83    9.38
  -1  -1  -2   42.00    1.33
  -1   1  -2   44.49    1.49
  -1   1  -3  110.22    2.65
   1   1   3  116.76    2.50
  -1   1  -3  118.52    3.08
  -1  -1  -3  116.69    2.36
  -1  -1  -3  110.46    2.85
   1   1   4  104.50    2.51
  -1   1  -4  100.31    2.95
  -1   1  -4   95.99    2.62
  -1  -1  -4  106.94    2.88
  -1  -1  -4   99.39    2.30
  -1  -1  -5  142.13    3.13
  -1   1  -5  145.73    3.91
  -1  -1  -5  134.67    3.69
  -1   1  -5  131.07    3.48
  -1  -1  -5  127.61    3.63
  -1  -1  -6   14.33    0.79
  -1  -1  -6   13.51    1.03
  -1   1  -6   12.87    0.89
  -1   1  -6   14.90    1.10
  -1  -1  -7  106.71    3.57
  -1   1  -7  110.54    3.32
  -1   1  -7  111.93    3.70
  -1   1  -8    1.05    0.39
  -1  -1  -8    0.23    0.32
  -1  -1  -8    0.47    0.35
  -1   1  -8    0.97    0.47
  -1   1  -9    0.38    0.42
  -1  -1  -9    0.32    0.43
  -1  -1  -9    0.54    0.33
  -1   1  -9   -0.37    0.45
  -1  -1 -10   11.64    0.99
  -1   1 -10   10.10    1.18
  -1  -1 -10   10.74    1.23
  -1   1 -10   12.53    1.11
  -1  -1 -11   74.11    3.39
  -1   1 -11   68.74    2.91
  -1   1 -11   74.74    3.41
  -1  -1 -12   10.02    1.36
  -1   1 -12   11.54    1.18
  -1   1 -12   12.62    1.46
  -1   1 -13    4.65    1.02
  -1  -1 -13    4.14    1.02
  -1   1 -14    9.40    1.37
  -1  -1 -14   10.21    1.42
  -1  -1 -15    9.76    1.43
  -1   1 -15    9.67    1.47
  -1  -1 -16    0.13    0.75
  -1   1 -16    0.20    0.74
  -1   2  16   12.23    1.94
  -1  -2  16    7.26    1.39
  -1   2  15    9.83    1.89
  -1  -2  15    6.99    1.43
   1  -2 -14    1.97    0.77
   1   2 -14   -0.80    0.65
   1   2 -14    0.03    0.51
  -1  -2  14    0.99    0.75
   1   2 -13   23.95    1.90
   1  -2 -13   17.97    1.67
   1   2 -13   19.20    1.72
  -1  -2  13   21.58    1.90
   1   2 -12   27.21    1.97
   1  -2 -12   31.08    2.04
   1   2 -12   28.33    1.94
   1  -2 -11   19.60    1.61
   1   2 -11   18.90    1.60
   1   2 -11   19.62    1.55
  -1  -2  10  118.77    4.08
   1   2 -10  118.34    3.96
   1  -2 -10  110.60    3.92
   1   2 -10  122.14    4.20
  -1  -2   9   41.63    2.12
   1  -2  -9   41.72    2.05
   1   2  -9   41.76    2.19
   1   2  -9   41.30    2.06
   1  -2  -8   28.91    1.60
   1   2  -8   31.00    1.65
   1   2  -8   33.06    1.80
   1  -2  -7   71.52    2.48
   1   2  -7   75.84    2.78
  -1  -2   7   72.16    2.65
   1   2  -6   26.07    1.29
  -1  -2   6   27.68    1.46
   1   2  -6   24.95    1.43
   1   2  -6   25.10    1.18
   1  -2  -6   28.09    1.32
  -1  -2   5    9.66    0.80
   1   2  -5    9.60    0.67
   1   2  -5    8.35    0.79
   1  -2  -5    8.37    0.63
   1   2  -5    9.18    0.67
   1  -2  -4  136.82    3.15
   1   2  -4  133.17    3.57
  -1  -2   4  132.42    3.46
   1   2  -4  140.15    3.22
   1   2  -4  133.66    3.13
  -1  -2   3  392.35    7.26
   1   2  -3  367.09    7.37
   1   2  -3  371.01    7.77
   1  -2  -3  384.95    7.26
   1   2  -3  399.91    7.21
  -1  -2   3  351.32    7.60
   1   2  -2    7.53    0.59
   1   2  -2    8.75    0.39
  -1  -2   2    7.79    0.35
  -1  -2   2    7.58    0.53
   1  -2  -2    8.92    0.42
  -1  -2   2    7.35    0.52
  -1   2   2    7.54    0.48
  -1  -2   1  326.60    6.15
   1   2  -1  323.20    6.32
   1  -2  -1  322.46    5.97
  -1   2   1  320.45    6.23
  -1  -2   1  328.60    6.11
   1   2   0  445.81    8.18
  -1   2  -1    2.80    0.20
  -1  -2  -1    2.58    0.24
  -1   2  -1    2.74    0.33
  -1  -2  -1    2.80    0.22
  -1  -2  -2  104.35    2.43
  -1   2  -2  102.58    2.77
  -1  -2  -3  142.82    3.36
   1   2   3  150.07    2.87
   1   2   4   27.57    0.96
  -1   2  -4   28.84    1.21
  -1   2  -4   25.71    1.37
  -1  -2  -4   27.58    1.24
  -1   2  -5   53.92    1.96
  -1  -2  -5   49.54    1.92
  -1  -2  -5   54.70    1.46
  -1   2  -5   50.01    2.09
  -1   2  -6  175.28    4.62
  -1  -2  -6  169.17    4.67
  -1   2  -6  192.05    5.02
  -1  -2  -6  192.83    4.02
  -1  -2  -7   54.32    1.75
  -1   2  -7   54.94    2.22
  -1   2  -7   54.40    2.43
  -1  -2  -7   56.62    2.36
  -1   2  -8   34.78    1.76
  -1  -2  -8   34.12    1.91
  -1   2  -8   32.15    1.90
  -1   2  -9  118.67    3.81
  -1   2  -9  116.69    4.12
  -1  -2  -9  119.53    4.10
  -1  -2 -10   16.41    1.51
  -1   2 -10   17.57    1.36
  -1   2 -10   18.25    1.58
  -1   2 -11    4.73    0.80
  -1  -2 -11    3.60    0.81
  -1   2 -11    4.46    0.85
  -1  -2 -12   15.52    1.60
  -1   2 -12   17.73    1.48
  -1   2 -12   16.08    1.63
  -1   2 -13   15.89    1.65
  -1  -2 -13   15.32    1.69
  -1  -2 -14   -0.52    0.78
  -1   2 -14   -0.04    0.55
  -1   2 -15   10.59    1.49
  -1  -2 -15   10.10    1.53
  -1   2 -16   18.06    2.00
  -1  -2 -16   13.84    1.84
  -1  -3  16    1.39    0.86
  -1  -3  15   12.57    1.69
   1  -3 -15   11.79    1.49
   1   3 -15    9.60    1.34
  -1  -3  14   30.89    2.33
   1  -3 -14   29.39    2.26
   1   3 -14   33.19    2.28
   1   3 -14   25.31    2.07
   1   3 -13   10.32    1.21
   1   3 -13    9.40    1.25
  -1  -3  13   12.86    1.49
   1  -3 -13   10.09    1.28
   1   3 -12   41.93    2.41
   1  -3 -12   46.63    2.59
   1   3 -12   45.96    2.61
  -1  -3  12   44.62    2.59
   1   3 -11    1.73    0.55
   1  -3 -11    0.64    0.45
   1   3 -11    1.60    0.60
   1  -3 -10    8.85    0.99
   1   3 -10   10.62    1.18
   1   3 -10   11.19    1.13
   1   3  -9    1.21    0.44
   1   3  -9    0.88    0.42
   1  -3  -9    0.67    0.37
  -1  -3   9    2.03    0.62
   1   3  -8  184.99    5.28
   1   3  -8  189.30    4.89
   1  -3  -8  180.97    4.91
  -1  -3   8  191.55    5.10
  -1  -3   7   35.54    1.76
   1   3  -7   34.78    1.85
   1  -3  -7   32.07    1.58
   1   3  -7   36.50    1.62
  -1  -3   6   58.71    2.23
   1  -3  -6   55.48    2.04
   1   3  -6   62.89    2.10
   1   3  -6   61.19    1.93
   1   3  -6   59.94    2.41
   1   3  -5  208.33    4.53
   1   3  -5  211.71    4.68
   1  -3  -5  194.71    4.60
  -1  -3   5  199.84    4.93
   1   3  -5  211.57    5.24
   1   3  -4   77.36    2.64
   1   3  -4   85.86    2.25
  -1  -3   4   82.92    2.53
   1  -3  -4   83.95    2.27
   1   3  -4   82.66    2.21
   1  -3  -3   22.82    0.89
   1   3  -3   21.54    0.89
   1   3  -3   23.35    1.23
  -1  -3   3   21.28    0.84
   1   3  -3   23.09    0.90
  -1  -3   3   22.05    1.06
   1   3  -2  355.26    7.24
   1  -3  -2  348.66    6.67
  -1  -3   2  350.81    6.78
   1   3  -2  352.14    6.49
  -1  -3   2  340.73    6.85
  -1  -3   2  353.63    6.45
   1   3  -2  351.82    6.74
  -1   3   2  366.73    6.86
   1  -3  -1   14.21    0.58
  -1   3   1   15.72    0.65
   1   3  -1   14.26    0.46
   1   3  -1   14.86    0.76
  -1  -3   0  149.96    2.86
  -1   3   0  141.64    3.06
  -1   3   0  143.38    3.02
  -1  -3  -1   58.18    1.44
  -1   3  -1   62.67    1.38
  -1  -3  -1   58.48    1.49
  -1   3  -1   57.68    1.66
  -1  -3  -1   61.66    1.25
  -1   3  -2   78.34    2.28
  -1  -3  -2   75.37    1.95
  -1  -3  -3    5.58    0.50
   1   3   3    6.13    0.29
  -1   3  -3    7.07    0.71
   1   3   4  306.04    5.72
  -1   3  -4  305.50    6.87
  -1  -3  -4  289.99    6.36
   1  -3   5   24.81    0.78
  -1   3  -5   25.27    1.28
  -1  -3  -5   23.46    1.26
  -1   3  -5   25.08    1.47
  -1  -3  -6   22.14    1.33
  -1   3  -6   26.25    1.40
  -1   3  -6   26.73    1.58
  -1  -3  -7   31.78    1.70
  -1   3  -7   29.09    1.60
  -1   3  -7   26.86    1.64
  -1  -3  -8  189.04    5.24
  -1   3  -8  172.38    4.96
  -1   3  -8  184.74    5.31
  -1   3  -9   12.90    1.24
  -1  -3  -9   13.77    1.32
  -1   3  -9   11.48    1.09
  -1   3 -10  100.15    3.89
  -1   3 -10  106.26    3.71
  -1  -3 -10  103.71    3.98
  -1  -3 -11   24.80    1.95
  -1   3 -11   30.11    2.09
  -1   3 -11   28.77    1.84
  -1   3 -12    1.87    0.77
  -1   3 -12    0.75    0.57
  -1  -3 -12    2.28    0.79
  -1   3 -13   14.02    1.40
  -1  -3 -13   14.23    1.65
  -1   3 -13   16.73    1.71
  -1   3 -14   21.96    1.98
  -1  -3 -14   21.02    2.00
  -1  -3 -15   -0.29    0.79
  -1   3 -15    0.14    0.66
  -1  -3 -16    5.86    1.34
  -1   3 -16    4.23    1.03
  -1  -4  16   28.08    2.47
  -1  -4  15   -0.10    0.65
   1   4 -15   -0.51    0.67
   1  -4 -15    0.44    0.62
   1  -4 -14   16.94    1.72
  -1  -4  14   18.20    1.79
   1   4 -14   18.38    1.79
   1  -4 -13    2.61    0.75
  -1  -4  13    2.44    0.80
   1   4 -13    2.14    0.74
   1   4 -13    2.50    0.71
  -1  -4  12   12.51    1.40
   1   4 -12   10.10    1.29
   1  -4 -12   12.02    1.34
   1   4 -12   12.25    1.32
  -1  -4  11    2.45    0.78
   1   4 -11    2.45    0.62
   1  -4 -11    2.24    0.67
   1   4 -11    2.01    0.71
   1   4 -10   28.11    1.90
  -1  -4  10   31.00    1.90
   1   4 -10   26.48    1.71
   1  -4 -10   29.35    1.84
  -1  -4   9    0.97    0.48
   1   4  -9    0.47    0.33
   1  -4  -9    0.07    0.34
   1   4  -9    0.12    0.46
   1  -4  -8    2.28    0.52
  -1  -4   8    3.50    0.66
   1   4  -8    2.84    0.53
   1   4  -8    3.21    0.66
   1   4  -7    0.03    0.46
   1   4  -7    0.73    0.26
   1  -4  -7    0.13    0.28
   1   4  -7    0.53    0.28
  -1  -4   7    0.76    0.41
   1   4  -6  341.14    6.89
   1  -4  -6  351.64    7.30
   1   4  -6  330.72    7.19
  -1  -4   6  333.47    7.49
   1   4  -5   15.01    0.80
   1   4  -5   14.76    1.13
   1  -4  -5   14.85    0.91
   1   4  -5   14.17    0.88
  -1  -4   5   14.22    0.98
   1   4  -4  610.71   11.42
   1   4  -4  594.47   11.26
   1  -4  -4  614.45   11.41
   1   4  -4  573.98   12.08
  -1  -4   4  595.51   11.75
  -1  -4   3    0.70    0.25
   1   4  -3   -0.14    0.18
   1   4  -3   -0.11    0.38
  -1   4   3    0.44    0.30
  -1  -4   3    0.82    0.20
   1   4  -3   -0.14    0.30
   1  -4  -3    0.83    0.27
   1   4  -2  100.35    2.24
   1   4  -2  100.77    2.36
  -1  -4   2  106.43    2.27
   1  -4  -2  109.27    2.45
  -1   4   2  107.12    2.58
  -1  -4   2  109.15    2.43
  -1  -4   2  100.19    2.48
   1   4  -2  105.74    2.85
  -1  -4   1   15.35    0.55
   1   4  -1   16.26    0.57
   1   4  -1   15.84    0.65
  -1   4   1   15.97    0.70
   1  -4  -1   15.58    0.67
  -1   4   0  124.48    2.77
  -1  -4   0  121.93    2.53
  -1   4   0  118.51    2.64
  -1  -4  -1    2.68    0.16
  -1   4  -1    2.31    0.34
   1   4   1    3.02    0.20
  -1  -4  -1    2.51    0.26
  -1  -4  -1    3.27    0.31
  -1   4  -1    2.85    0.23
  -1  -4  -2   26.26    1.00
  -1  -4  -2   26.76    0.81
  -1   4  -2   25.30    1.15
  -1  -4  -3    0.45    0.21
  -1   4  -3    0.72    0.38
   1   4   4  110.40    2.40
  -1   4  -4  108.60    3.37
   1  -4   5   11.98    0.47
  -1   4  -5   13.58    1.08
  -1   4  -5   14.21    0.95
  -1  -4  -5   15.11    0.98
   1  -4   6  341.37    6.42
  -1   4  -6  333.50    7.59
  -1   4  -6  348.38    8.02
  -1  -4  -6  347.69    7.65
  -1   4  -7    0.54    0.37
  -1  -4  -7    1.35    0.44
  -1   4  -7    1.73    0.50
  -1   4  -8    6.77    0.87
  -1  -4  -8    6.65    0.87
  -1   4  -8    6.33    0.83
  -1   4  -9    0.52    0.46
  -1   4  -9    0.12    0.41
  -1  -4  -9    0.41    0.45
  -1   4 -10   37.39    2.24
  -1  -4 -10   36.17    2.22
  -1   4 -10   39.35    2.14
  -1   4 -11    5.16    0.89
  -1   4 -11    5.06    0.78
  -1  -4 -11    4.25    0.92
  -1   4 -12  107.90    4.39
  -1   4 -12  113.03    4.12
  -1  -4 -12  110.20    4.54
   1  -4  13    1.21    0.84
  -1   4 -13    0.42    0.60
  -1  -4 -13    0.33    0.60
  -1   4 -13    0.08    0.45
   1  -4  14   12.15    1.57
  -1   4 -14   10.82    1.46
  -1  -4 -14    8.40    1.34
  -1  -4 -15    0.61    0.68
  -1   4 -15    0.25    0.69
  -1   4 -16    2.52    0.86
  -1  -5  16    3.45    1.07
   1  -5 -16    4.39    1.10
   1   5 -15    8.80    1.27
  -1  -5  15    9.56    1.44
   1  -5 -15    9.66    1.41
   1  -5 -14    2.90    0.83
  -1  -5  14    3.91    0.85
   1   5 -14    4.29    0.93
   1  -5 -13    0.26    0.51
   1   5 -13    1.92    0.67
  -1  -5  13    0.77    0.57
   1   5 -13    1.84    0.74
   1  -5 -12   14.72    1.48
  -1  -5  12   14.43    1.44
   1   5 -12   13.75    1.44
   1   5 -12   14.93    1.41
  -1  -5  11    0.09    0.49
   1   5 -11    0.49    0.52
   1   5 -11    1.25    0.51
   1  -5 -11    0.03    0.44
   1   5 -10   23.06    1.74
  -1  -5  10   23.70    1.65
   1  -5 -10   23.12    1.65
   1   5 -10   25.37    1.56
   1  -5  -9    2.82    0.64
   1   5  -9    2.57    0.52
  -1  -5   9    2.54    0.58
  -1  -5   8  203.20    5.44
   1   5  -8  204.07    5.83
   1   5  -8  215.49    5.35
   1  -5  -8  198.04    5.32
   1  -5  -7   31.21    1.59
   1   5  -7   28.73    1.76
   1   5  -7   31.12    1.29
  -1  -5   7   28.29    1.60
   1   5  -7   31.20    1.53
   1   5  -6  102.04    3.04
   1  -5  -6  110.86    3.12
  -1  -5   6  106.07    3.27
   1   5  -6  110.23    2.76
   1   5  -5   86.88    2.32
   1  -5  -5   85.70    2.55
   1   5  -5   85.65    3.03
   1   5  -5   88.53    2.58
  -1  -5   5   84.66    2.74
  -1  -5   4   80.81    2.51
   1   5  -4   81.56    2.16
   1  -5  -4   88.36    2.39
   1   5  -4   80.87    2.32
   1   5  -4   78.70    2.74
   1   5  -3   59.13    1.66
   1  -5  -3   63.15    1.80
   1   5  -3   57.09    1.61
  -1  -5   3   56.81    1.81
  -1   5   3   53.83    1.87
   1   5  -3   59.53    2.16
   1   5  -2  360.33    7.60
   1  -5  -2  363.10    7.15
  -1   5   2  369.41    7.29
   1   5  -2  366.15    6.99
   1   5  -2  375.55    6.94
  -1  -5   1    0.94    0.19
  -1   5   1    0.75    0.24
   1  -5  -1    1.24    0.24
  -1   5   0   95.15    2.43
  -1  -5   0  101.64    2.24
  -1   5  -1   42.26    1.13
  -1   5  -1   38.84    1.37
  -1  -5  -1   43.20    1.29
   1   5   1   42.13    1.00
  -1  -5  -1   42.45    1.21
  -1   5  -2   30.00    0.79
  -1  -5  -2   33.26    0.92
  -1  -5  -2   32.04    1.16
  -1   5  -2   34.06    1.33
   1  -5   3    0.30    0.17
  -1  -5  -3    0.43    0.22
  -1   5  -3    0.45    0.32
  -1   5  -4   14.27    1.08
  -1  -5  -4   13.07    0.86
   1  -5   4   13.76    0.72
  -1  -5  -5   29.29    1.40
  -1   5  -5   30.94    1.66
  -1  -5  -6   15.45    1.10
  -1   5  -6   18.11    1.21
  -1   5  -6   17.78    1.32
   1  -5   6   14.95    0.55
  -1   5  -7   14.08    1.13
  -1   5  -7   13.89    1.20
   1  -5   7   11.84    0.56
  -1  -5  -7   10.91    1.03
  -1  -5  -8  282.40    7.23
  -1   5  -8  299.76    7.50
  -1   5  -8  304.14    7.34
  -1   5  -9    0.16    0.41
  -1   5  -9    0.59    0.47
  -1  -5  -9    0.90    0.52
  -1   5 -10  175.16    5.24
  -1   5 -10  176.64    5.41
  -1  -5 -10  160.95    5.33
  -1   5 -11   26.03    1.86
  -1  -5 -11   20.65    1.79
   1  -5  11   27.44    1.83
  -1   5 -11   23.08    1.71
  -1   5 -12    0.65    0.56
   1  -5  12    1.55    0.73
  -1   5 -12    1.73    0.71
  -1  -5 -13    5.94    1.12
  -1   5 -13    5.57    0.97
   1  -5  13    9.28    1.30
  -1   5 -13    6.58    1.14
  -1   5 -14   13.90    1.61
   1  -5  14   13.59    1.65
  -1  -5 -14   13.46    1.60
  -1   5 -15   -0.16    0.62
  -1  -5 -15   -0.31    0.65
  -1   5 -16    1.34    0.75
   1   6 -16    9.80    1.45
   1  -6 -16   13.04    1.71
  -1  -6  15    0.65    0.68
   1  -6 -15    0.12    0.63
   1   6 -15    0.81    0.76
   1  -6 -14    0.28    0.51
   1   6 -14   -0.35    0.67
  -1  -6  14    1.05    0.61
  -1  -6  13   15.24    1.59
   1   6 -13   16.05    1.52
   1   6 -13   16.36    1.63
   1  -6 -13   14.37    1.57
   1   6 -12   13.73    1.46
   1  -6 -12   11.85    1.34
   1   6 -12   12.17    1.27
  -1  -6  12   11.10    1.28
  -1  -6  11    1.65    0.56
   1   6 -11    3.28    0.80
   1  -6 -11    2.64    0.72
   1   6 -11    1.05    0.46
   1  -6 -10   48.63    2.53
   1   6 -10   56.26    2.43
  -1  -6  10   53.93    2.54
   1   6 -10   54.97    2.79
   1   6  -9   27.64    1.64
  -1  -6   9   28.38    1.71
   1  -6  -9   28.54    1.72
   1   6  -9   29.64    1.94
  -1  -6   8    3.41    0.65
   1  -6  -8    3.75    0.59
   1   6  -8    4.00    0.74
   1   6  -8    3.29    0.54
   1  -6  -7   45.10    1.99
   1   6  -7   52.49    2.46
  -1  -6   7   46.08    2.08
   1   6  -7   47.21    1.97
   1   6  -7   47.93    1.63
   1   6  -6  135.37    4.23
   1   6  -6  139.46    3.27
   1   6  -6  137.80    3.69
   1  -6  -6  128.55    3.64
  -1  -6   6  129.08    3.81
   1   6  -5    2.02    0.55
   1   6  -5    1.84    0.37
  -1  -6   5    1.65    0.41
   1  -6  -5    1.39    0.33
   1   6  -5    2.57    0.38
  -1   6   4  159.97    3.84
   1   6  -4  152.50    4.34
  -1  -6   4  161.40    4.00
   1   6  -4  157.83    3.81
   1   6  -4  161.55    3.59
   1  -6  -4  168.15    3.92
  -1   6   4  162.38    4.19
  -1   6   3  295.62    6.11
   1   6  -3  273.54    5.66
  -1  -6   3  283.54    5.87
   1   6  -3  277.59    6.35
   1   6  -3  291.71    5.59
   1  -6  -3  262.17    5.83
   1   6  -2   18.46    0.75
   1   6  -2   16.30    0.72
  -1   6   2   19.24    0.93
   1  -6  -2   17.30    0.84
  -1  -6   1  498.51    9.21
   1  -6  -1  488.03    9.42
  -1  -6   0  210.44    4.42
   1   6   0  216.74    4.20
  -1   6   0  216.79    4.69
  -1  -6   0  222.38    4.43
  -1   6   0  223.98    4.11
  -1   6  -1   19.95    0.79
  -1  -6  -1   20.16    0.86
   1   6   1   20.56    0.63
  -1  -6  -1   19.33    0.81
  -1   6  -1   20.41    0.96
  -1   6  -2   38.46    1.49
  -1   6  -2   37.90    1.00
   1   6   2   39.72    1.14
  -1  -6  -2   37.96    1.34
  -1   6  -2   38.46    0.94
  -1   6  -3   35.43    1.57
  -1  -6  -3   38.84    1.43
   1  -6   3   36.49    1.02
  -1   6  -4   55.99    2.21
  -1  -6  -4   56.62    1.97
   1  -6   4   56.62    1.65
  -1  -6  -5    1.32    0.39
   1  -6   5    1.61    0.30
  -1   6  -5    0.93    0.41
  -1   6  -6  165.11    4.60
  -1   6  -6  176.27    4.91
  -1  -6  -6  165.03    4.51
   1  -6   6  173.06    4.11
  -1  -6  -7  126.73    3.68
  -1   6  -7  128.22    3.91
   1  -6   7  126.08    3.21
  -1   6  -8   19.46    1.43
   1  -6   8   21.34    1.27
  -1  -6  -8   19.98    1.45
  -1   6  -8   21.02    1.54
  -1   6  -9  161.87    4.97
  -1  -6  -9  163.24    5.07
   1  -6   9  162.82    4.54
  -1   6  -9  169.45    5.17
  -1   6 -10   20.84    1.65
  -1  -6 -10   20.47    1.69
   1  -6  10   23.31    1.56
  -1   6 -10   24.67    1.77
   1  -6  11   22.79    1.65
  -1  -6 -11   17.73    1.67
  -1   6 -11   19.80    1.68
  -1   6 -11   21.50    1.66
  -1  -6 -12   43.76    2.72
   1  -6  12   47.16    2.51
  -1   6 -12   45.24    2.57
  -1   6 -12   44.38    2.52
  -1  -6 -13    1.33    0.81
  -1   6 -13    1.51    0.67
   1  -6  13    2.05    0.80
  -1   6 -13    1.74    0.75
  -1   6 -14    1.83    0.81
  -1  -6 -14    1.11    0.72
  -1  -6 -15    7.41    1.47
  -1   6 -15    8.82    1.39
  -1   6 -16    6.27    1.23
   1   7 -16   -0.36    0.67
   1  -7 -16   -0.25    0.77
  -1  -7  15   36.78    2.61
   1  -7 -15   38.43    2.76
   1   7 -15   34.20    2.55
   1  -7 -14    8.70    1.34
  -1  -7  14    6.94    1.15
   1   7 -14    7.17    1.20
   1   7 -13    1.69    0.70
   1   7 -13    1.94    0.77
  -1  -7  13    1.11    0.53
   1  -7 -13    2.38    0.79
   1  -7 -12    9.93    1.31
   1   7 -12   12.81    1.45
  -1  -7  12   11.49    1.26
   1  -7 -11   25.01    1.84
   1   7 -11   27.54    1.75
   1   7 -11   29.75    2.09
  -1  -7  11   27.05    1.85
   1   7 -10    4.76    0.96
   1  -7 -10    3.29    0.72
   1   7 -10    3.52    0.68
  -1  -7  10    3.21    0.65
   1  -7  -9   20.10    1.47
   1   7  -9   20.54    1.41
   1   7  -9   21.46    1.69
  -1  -7   9   22.03    1.49
   1   7  -8   43.12    2.36
   1   7  -8   44.71    2.01
  -1  -7   8   41.90    2.07
   1   7  -8   46.29    1.59
   1  -7  -8   40.42    2.01
   1  -7  -7   52.58    2.19
   1   7  -7   55.72    2.59
   1   7  -7   53.60    2.13
   1   7  -7   55.02    1.73
  -1  -7   7   49.38    2.19
   1   7  -6   59.07    1.79
   1  -7  -6   56.90    2.19
   1   7  -6   52.60    2.48
  -1  -7   6   57.48    2.26
   1   7  -6   58.07    2.14
  -1  -7   5  351.53    7.70
   1   7  -5  361.17    7.07
   1  -7  -5  359.74    7.65
   1   7  -5  367.30    8.27
  -1   7   5  345.93    7.57
   1   7  -5  346.76    7.52
  -1   7   4    1.15    0.42
   1   7  -4    1.31    0.43
   1  -7  -4    0.42    0.26
  -1   7   4    0.80    0.30
   1   7  -4    0.32    0.15
  -1  -7   4    1.17    0.34
   1   7  -4    0.60    0.24
  -1   7   3  107.74    2.77
   1   7  -3  112.76    2.60
   1   7  -3  103.83    3.20
   1   7  -3  109.05    2.72
  -1   7   3  112.08    3.05
   1  -7  -3  111.19    2.92
   1  -7  -2    0.87    0.28
  -1   7   2    0.55    0.25
  -1  -7   2    1.00    0.13
  -1   7   2    0.91    0.23
   1   7  -2    1.02    0.26
   1  -7  -1  150.96    3.63
  -1  -7   1  162.77    3.47
  -1  -7   0   28.08    1.00
  -1   7   0   27.59    0.78
  -1  -7   0   29.46    1.07
  -1   7   0   26.87    1.18
   1   7   0   28.49    0.87
  -1  -7  -1  229.93    4.85
  -1   7  -1  236.75    5.08
  -1  -7  -1  225.15    4.70
   1   7   1  228.34    4.38
   1   7   2  118.12    2.56
  -1  -7  -2  113.99    2.87
  -1   7  -2  113.22    2.31
  -1   7  -2  113.85    2.43
  -1   7  -3   14.38    0.95
  -1  -7  -3   13.80    0.85
  -1   7  -4  222.98    5.55
  -1  -7  -4  212.66    5.17
  -1  -7  -5  152.90    4.19
  -1   7  -5  160.23    4.57
  -1   7  -6   22.13    1.42
   1  -7   6   23.36    1.17
  -1   7  -6   24.94    1.58
  -1  -7  -6   24.78    1.41
   1  -7   7   90.41    2.76
  -1  -7  -7   91.08    3.16
  -1   7  -7   87.74    3.22
  -1   7  -7   92.46    3.38
  -1   7  -8    1.90    0.58
  -1   7  -8    2.71    0.60
   1  -7   8    1.73    0.44
   1  -7   9    1.70    0.50
  -1   7  -9    1.30    0.58
  -1  -7  -9    1.90    0.59
  -1   7  -9    2.03    0.66
   1  -7  10    1.56    0.58
  -1  -7 -10    0.02    0.51
  -1   7 -10    0.59    0.52
  -1   7 -10    0.96    0.51
  -1  -7 -11   99.70    4.10
  -1   7 -11   99.32    3.88
   1  -7  11  100.72    3.62
  -1   7 -11  100.48    3.99
   1  -7  12   10.76    1.21
  -1   7 -12    9.04    1.19
  -1   7 -12    8.81    1.15
  -1  -7 -12    7.93    1.21
  -1   7 -13   34.99    2.29
  -1   7 -13   31.83    2.26
  -1  -7 -13   27.09    2.31
  -1  -7 -14    8.99    1.53
  -1   7 -14   12.45    1.42
  -1   7 -15    3.42    1.03
  -1  -7 -15    2.58    0.93
  -1   7 -16    4.64    1.15
   1   8 -16    2.16    0.96
   1  -8 -15   10.57    1.47
   1   8 -15    9.53    1.45
   1  -8 -14    6.76    1.26
   1   8 -14    4.65    1.05
  -1  -8  14    4.28    0.94
   1   8 -13   68.13    3.44
  -1  -8  13   73.23    3.38
   1  -8 -13   65.07    3.40
   1   8 -12    7.65    1.17
   1  -8 -12    7.32    1.08
  -1  -8  12    7.61    1.10
  -1  -8  11   12.61    1.28
   1  -8 -11   13.32    1.40
   1   8 -11   13.82    1.22
   1   8 -11   13.27    1.46
   1   8 -10   17.94    1.38
   1  -8 -10   16.75    1.45
  -1  -8  10   20.30    1.51
   1  -8  -9   23.23    1.63
  -1  -8   9   24.20    1.60
   1   8  -9   25.17    1.53
   1   8  -9   24.82    1.84
  -1  -8   8   25.12    1.57
   1  -8  -8   26.47    1.61
   1   8  -8   28.45    1.90
   1   8  -8   26.34    1.12
   1   8  -8   26.40    1.53
   1   8  -7  155.53    5.01
   1   8  -7  170.41    4.51
   1   8  -7  173.14    3.85
   1  -8  -7  160.95    4.57
  -1  -8   7  165.56    4.64
   1  -8  -6   49.11    2.07
  -1  -8   6   48.70    2.07
   1   8  -6   49.77    2.00
   1   8  -6   49.53    1.60
   1   8  -6   55.64    2.49
   1   8  -5    2.55    0.63
  -1  -8   5    2.19    0.50
   1   8  -5    1.27    0.24
   1   8  -5    1.69    0.38
  -1   8   5    1.82    0.42
  -1   8   5    1.89    0.52
   1  -8  -5    1.65    0.45
   1   8  -4   24.64    1.46
   1  -8  -4   24.71    1.25
   1   8  -4   22.32    1.10
   1   8  -4   22.22    0.94
  -1   8   4   21.99    1.29
  -1   8   4   22.77    1.12
   1   8  -3  112.15    2.70
  -1   8   3  117.76    3.19
   1   8  -3  116.82    2.91
   1  -8  -3  121.72    3.13
  -1   8   3  111.09    2.91
  -1   8   2   19.48    0.90
  -1  -8   2   20.01    0.64
   1  -8  -2   18.67    0.99
  -1   8   2   19.39    1.00
   1   8  -2   18.13    0.87
   1  -8  -1  232.41    5.07
   1   8  -1  223.99    4.81
  -1   8   0   34.91    1.41
  -1  -8   0   34.92    1.18
   1   8   0   33.78    1.03
  -1  -8   0   33.27    1.24
  -1   8  -1   97.54    2.72
  -1  -8  -1   95.43    2.52
   1   8   1   93.72    2.11
   1   8   1   96.40    2.38
  -1  -8  -1   94.77    2.39
  -1   8  -2    6.30    0.33
   1   8   2    5.88    0.41
   1  -8   2    5.59    0.28
  -1  -8  -2    5.97    0.56
  -1   8  -2    6.70    0.43
  -1   8  -2    6.47    0.65
  -1  -8  -3  386.01    7.84
  -1   8  -3  375.73    6.90
  -1   8  -3  376.42    8.05
  -1   8  -4    0.08    0.29
  -1  -8  -4    0.44    0.34
  -1  -8  -5  207.68    5.14
  -1   8  -5  202.74    5.47
   1  -8   5  210.82    4.59
  -1  -8  -6    0.11    0.33
  -1   8  -6    0.18    0.37
   1  -8   6    0.32    0.28
  -1  -8  -7   17.69    1.31
  -1   8  -7   17.08    1.37
   1  -8   7   17.06    1.07
  -1   8  -7   17.22    1.36
   1  -8   8    0.36    0.28
  -1   8  -8    0.54    0.36
  -1   8  -8   -0.17    0.46
  -1  -8  -8    0.31    0.36
  -1   8  -9   36.39    2.15
  -1   8  -9   33.86    2.09
  -1  -8  -9   35.07    2.11
   1  -8   9   38.06    1.81
  -1  -8 -10    6.72    0.98
  -1   8 -10    7.36    1.03
   1  -8  10    8.45    0.93
  -1   8 -10    7.31    1.04
  -1  -8 -11    0.57    0.57
  -1   8 -11    0.28    0.44
  -1   8 -11    0.78    0.52
  -1   8 -12    1.78    0.73
  -1   8 -12    2.30    0.73
  -1  -8 -12    2.39    0.72
  -1   8 -13   45.18    2.69
  -1   8 -13   47.98    2.75
  -1  -8 -13   49.04    3.07
  -1   8 -14    3.37    0.88
  -1   8 -14    4.13    0.97
  -1  -8 -14    5.90    1.30
  -1  -8 -15   29.63    2.58
  -1   8 -15   27.16    2.26
   1  -9 -15   11.71    1.60
   1   9 -15   12.29    1.58
   1  -9 -14    3.54    0.97
   1   9 -14    2.85    0.88
  -1  -9  13    3.93    0.91
   1  -9 -13    3.20    0.85
   1   9 -13    3.44    0.99
  -1  -9  12    2.67    0.75
   1  -9 -12    2.74    0.82
   1   9 -12    3.64    0.89
   1   9 -11  120.08    4.56
   1   9 -11  109.01    3.88
  -1  -9  11  114.20    4.08
   1  -9 -11  118.89    4.37
   1   9 -10    0.03    0.40
   1  -9 -10    0.27    0.51
  -1  -9  10    0.34    0.44
   1   9 -10    1.04    0.66
   1   9  -9  156.88    5.08
   1   9  -9  148.26    4.33
  -1  -9   9  141.34    4.38
   1   9  -8   19.73    1.62
   1  -9  -8   17.38    1.34
   1   9  -8   19.14    1.31
  -1  -9   8   20.36    1.41
   1   9  -7    6.50    0.51
  -1   9   7    5.14    0.83
  -1  -9   7    5.80    0.77
   1   9  -7    5.59    0.69
   1   9  -7    6.30    0.91
   1  -9  -7    6.03    0.80
  -1  -9   6    4.69    0.63
  -1   9   6    4.95    0.76
   1   9  -6    4.43    0.43
   1  -9  -6    4.55    0.62
   1   9  -6    4.77    0.81
   1   9  -6    3.43    0.56
  -1   9   5   18.22    1.10
   1   9  -5   19.79    0.90
   1   9  -5   20.88    1.46
  -1   9   5   18.42    1.26
   1  -9  -5   20.33    1.23
   1   9  -5   18.00    1.10
   1   9  -4    9.06    0.59
  -1   9   4    9.05    0.72
  -1   9   4    9.18    0.83
   1  -9  -4    8.13    0.75
   1   9  -4    9.06    0.70
   1   9  -4    8.90    0.94
  -1   9   3    4.23    0.47
   1   9  -3    4.44    0.42
  -1   9   3    3.75    0.53
   1  -9  -3    4.17    0.52
   1   9  -3    4.07    0.45
   1  -9  -2   90.23    2.68
   1   9  -2   92.96    2.52
  -1  -9   2   96.93    2.11
  -1   9   2   91.51    2.48
  -1   9   2   99.39    2.71
   1   9  -1  333.60    6.65
   1  -9  -1  311.01    6.81
   1   9   0    9.04    0.49
  -1  -9   0    8.27    0.62
  -1  -9   0    7.44    0.53
  -1   9   0    7.98    0.69
   1   9   1  542.28   10.30
  -1   9  -1  531.99   10.81
  -1  -9  -1  538.23   10.56
   1   9   1  556.06   10.03
  -1  -9  -1  548.63   10.39
  -1   9  -2    2.81    0.23
   1  -9   2    2.21    0.20
  -1   9  -2    2.67    0.48
   1   9   2    2.40    0.29
  -1  -9  -2    2.00    0.39
  -1   9  -3   49.74    1.29
  -1   9  -3   50.35    1.37
  -1   9  -3   50.08    2.00
   1   9   3   48.37    1.57
  -1  -9  -3   48.87    1.84
  -1   9  -4   12.63    1.00
  -1  -9  -4   13.65    0.97
  -1   9  -5   46.08    2.14
  -1  -9  -5   45.07    1.92
   1  -9   5   41.78    1.44
  -1   9  -6    5.21    0.78
   1  -9   6    4.92    0.52
  -1  -9  -6    5.30    0.70
  -1   9  -7  104.78    3.68
  -1  -9  -7  102.34    3.53
   1  -9   7  109.24    3.10
  -1   9  -7  105.43    3.77
  -1  -9  -8   22.78    1.57
  -1   9  -8   24.00    1.68
   1  -9   8   21.38    1.27
  -1   9  -8   22.64    1.64
  -1  -9  -9    0.29    0.58
   1  -9   9    0.86    0.42
  -1   9  -9    0.23    0.39
  -1   9  -9    0.60    0.56
  -1  -9 -10   18.48    1.64
  -1   9 -10   19.04    1.63
   1  -9  10   18.84    1.31
  -1   9 -10   18.89    1.57
  -1  -9 -11   27.65    2.12
  -1   9 -11   30.54    2.11
  -1   9 -11   26.61    1.96
  -1  -9 -12    0.04    0.63
  -1   9 -12    0.12    0.53
  -1   9 -12    0.46    0.61
  -1   9 -13    0.87    0.63
  -1   9 -13    1.72    0.83
  -1  -9 -13    1.57    0.84
  -1   9 -14    2.85    0.87
  -1   9 -14    4.20    1.01
  -1  -9 -14    1.46    0.72
   1  10 -15   10.22    1.44
   1 -10 -15   10.38    1.55
   1  10 -14    0.22    0.56
   1 -10 -14    1.47    0.89
   1  10 -13   40.00    2.69
  -1  10  13   37.43    2.92
   1 -10 -13   38.20    2.63
  -1 -10  12   24.24    1.81
   1  10 -12   20.29    1.85
   1 -10 -12   21.34    1.87
   1  10 -11   17.66    1.72
  -1 -10  11   18.87    1.53
   1 -10 -11   16.39    1.56
   1 -10 -10   85.67    3.52
  -1 -10  10   85.08    3.31
   1  10 -10   87.29    3.81
   1  10 -10   89.14    3.25
   1  10  -9   19.33    1.35
   1 -10  -9   17.36    1.43
   1  10  -9   16.58    1.56
  -1 -10   9   17.58    1.36
   1  10  -8   30.52    1.70
   1  10  -8   28.08    1.95
   1 -10  -8   29.94    1.79
  -1  10   8   25.99    1.94
  -1 -10   8   30.12    1.73
   1  10  -7   71.31    3.07
  -1 -10   7   66.65    2.59
   1  10  -7   63.40    2.50
  -1  10   7   61.39    2.89
   1 -10  -7   60.38    2.58
   1  10  -7   69.01    1.95
   1  10  -6   10.97    1.15
   1 -10  -6   10.11    0.96
   1  10  -6    9.82    0.63
  -1  10   6    7.34    0.88
   1  10  -6   10.75    0.92
  -1  10   5    0.54    0.28
   1  10  -5    0.61    0.31
   1  10  -5    0.30    0.16
   1 -10  -5    0.19    0.35
   1  10  -5    1.44    0.55
  -1  10   5    0.79    0.42
   1 -10  -4   27.78    1.43
   1  10  -4   28.76    1.13
  -1  10   4   29.34    1.52
   1  10  -4   28.95    1.35
  -1  10   4   28.66    1.33
  -1  10   3   35.62    1.43
   1  10  -3   37.30    1.33
   1  10  -3   37.56    1.50
  -1 -10   3   37.05    1.10
   1 -10  -3   36.81    1.60
  -1  10   3   36.24    1.60
   1  10  -2   11.24    0.76
   1 -10  -2   10.24    0.81
  -1  10   2    9.80    0.68
  -1  10   2    9.76    0.76
  -1 -10   2   10.43    0.52
   1 -10  -1   37.15    1.57
  -1  10   1   36.62    1.59
   1  10  -1   37.63    1.44
  -1 -10   1   34.15    1.26
  -1 -10   0  213.79    4.84
  -1 -10   0  208.65    4.59
  -1  10   0  216.02    5.06
   1  10   0  215.24    4.38
  -1 -10  -1   87.06    2.54
  -1  10  -1   83.51    2.67
  -1 -10  -1   89.41    2.39
   1  10   1   88.13    2.11
   1  10   1   87.13    2.30
   1  10   2   93.93    2.63
  -1 -10  -2   96.20    2.77
   1  10   2   92.95    2.31
   1 -10   2   93.21    2.04
  -1  10  -2   98.30    2.95
  -1  10  -3  392.98    8.53
  -1 -10  -3  398.17    8.31
  -1  10  -3  388.73    7.40
   1  10   3  393.98    7.78
  -1  10  -4   12.14    0.46
  -1 -10  -4   13.63    1.00
  -1  10  -5  188.38    5.18
  -1 -10  -5  182.76    4.84
   1 -10   6   85.45    2.48
  -1  10  -6   82.12    3.23
   1 -10   7    3.59    0.52
  -1  10  -7    3.83    0.79
  -1 -10  -7    3.31    0.64
  -1  10  -7    2.61    0.61
   1 -10   8   19.50    1.19
  -1  10  -8   18.31    1.52
  -1  10  -8   16.87    1.44
  -1 -10  -8   16.64    1.39
  -1  10  -9    4.77    0.85
  -1 -10  -9    5.67    0.90
  -1  10  -9    4.02    0.80
   1 -10   9    4.64    0.65
  -1 -10 -10    9.85    1.21
  -1  10 -10   11.27    1.31
  -1  10 -10   10.11    1.21
  -1  10 -11    9.16    1.21
  -1  10 -11    5.94    0.97
  -1 -10 -11    6.38    1.04
  -1  10 -12   13.49    1.40
  -1 -10 -12   13.31    1.56
  -1  10 -12   10.71    1.33
  -1  10 -13   38.42    2.49
  -1 -10 -13   32.53    2.49
  -1  10 -13   36.75    2.45
  -1 -10 -14    2.18    1.07
  -1  10 -14    1.39    0.74
   1  11 -15    4.74    1.15
   1  11 -14   32.51    2.49
   1 -11 -14   30.36    2.50
  -1  11  14   29.68    2.67
   1 -11 -13    1.47    0.74
  -1  11  13    0.77    0.91
   1  11 -13    0.44    0.64
   1 -11 -12   41.51    2.65
  -1  11  12   39.72    2.92
   1  11 -12   49.31    2.94
   1  11 -11   10.97    1.42
  -1  11  11    7.91    1.40
  -1 -11  11    7.97    1.03
   1 -11 -11    9.22    1.25
   1  11 -10    6.14    0.82
   1  11 -10    5.15    1.02
   1 -11 -10    5.62    0.97
  -1 -11  10    6.39    0.92
  -1  11  10    6.34    1.12
   1 -11  -9    7.77    1.00
  -1  11   9    6.48    1.08
   1  11  -9    8.34    0.95
   1  11  -9    8.67    1.19
  -1 -11   9    8.43    0.95
  -1 -11   8  109.94    3.66
   1 -11  -8  111.37    3.86
   1  11  -8  112.10    3.64
   1  11  -8  115.72    4.29
   1  11  -7    0.57    0.38
   1 -11  -7    0.84    0.42
   1  11  -7    0.44    0.47
  -1  11   7    0.12    0.56
   1  11  -6  108.90    3.41
   1 -11  -6  106.21    3.51
   1  11  -6  111.08    2.74
   1  11  -6  104.59    3.84
  -1  11   6  103.80    3.35
   1  11  -5   46.76    1.56
   1  11  -5   42.22    2.24
  -1  11   5   46.42    2.16
  -1  11   5   51.61    2.00
   1  11  -5   45.07    1.91
   1 -11  -5   47.53    2.09
  -1  11   4    8.10    0.84
   1 -11  -4    8.63    0.84
  -1  11   4    7.52    0.73
   1  11  -4    9.07    0.79
   1  11  -4    9.25    0.65
  -1  11   3    0.51    0.26
   1  11  -3    0.88    0.30
   1  11  -3    0.46    0.24
  -1  11   3    1.07    0.36
   1  11  -2   86.30    2.58
   1 -11  -2   85.84    2.76
  -1  11   2   92.37    2.54
  -1  11   2   89.71    2.71
   1 -11  -1   35.92    1.63
  -1  11   1   39.33    1.71
   1  11  -1   38.89    1.55
  -1 -11   1   38.45    1.39
  -1 -11   0    5.25    0.51
  -1 -11   0    5.97    0.59
  -1  11   0    5.99    0.69
   1  11   1   65.64    1.92
  -1 -11  -1   64.81    2.17
  -1 -11  -1   65.46    2.01
  -1  11  -1   65.42    2.33
   1  11   1   62.98    1.74
  -1  11  -2  318.79    7.14
  -1 -11  -2  320.35    6.93
   1  11   2  316.15    6.67
   1 -11   2  318.43    5.98
   1  11   2  309.30    6.29
  -1  11  -3   16.53    1.18
   1 -11   3   13.06    0.57
   1  11   3   15.41    0.83
  -1 -11  -3   14.08    1.00
  -1 -11  -4  382.50    7.93
  -1  11  -4  378.05    8.16
  -1  11  -4  357.77    6.52
  -1  11  -5   10.71    1.03
  -1 -11  -5   11.42    0.98
  -1  11  -6   34.13    1.99
  -1 -11  -6   33.66    1.81
  -1 -11  -7   11.58    1.11
   1 -11   7   13.37    0.89
  -1  11  -7   13.12    1.26
  -1 -11  -8   21.85    1.59
  -1  11  -8   24.73    1.77
  -1  11  -8   21.14    1.69
   1 -11   8   24.09    1.31
  -1  11  -9    0.96    0.46
  -1 -11  -9    0.38    0.51
  -1  11  -9    0.77    0.56
  -1 -11 -10    8.48    1.14
  -1  11 -10   10.49    1.33
  -1  11 -10    8.93    1.16
  -1 -11 -11   17.58    1.68
  -1  11 -11   17.70    1.69
  -1  11 -11   16.70    1.58
  -1  11 -12   12.90    1.47
  -1  11 -12   12.13    1.36
  -1 -11 -12   11.33    1.43
  -1  11 -13    2.82    0.84
  -1  11 -13    4.25    1.01
  -1 -11 -13    4.11    1.03
  -1 -11 -14   50.36    3.30
  -1  11 -14   51.46    3.04
   1 -12 -14    1.14    0.77
   1  12 -14    2.43    0.84
   1  12 -13    1.14    0.75
  -1  12  13    2.16    1.06
   1 -12 -13    0.55    0.65
   1 -12 -12   33.18    2.44
  -1  12  12   30.61    2.57
   1 -12 -11    1.28    0.66
  -1  12  11    0.78    0.68
   1  12 -11    0.84    0.56
  -1  12  10  106.12    4.55
   1  12 -10  104.42    4.35
   1  12 -10  103.09    3.70
  -1 -12  10  110.49    3.82
   1 -12 -10  103.36    4.08
  -1  12   9    0.81    0.62
   1  12  -9   -0.09    0.35
  -1 -12   9    0.84    0.48
   1 -12  -9    0.61    0.51
   1  12  -9    0.76    0.68
   1  12  -8   20.97    1.75
  -1  12   8   22.55    1.80
   1  12  -8   20.28    1.44
   1 -12  -8   24.42    1.71
  -1  12   7    2.08    0.61
   1  12  -7    1.66    0.61
   1  12  -7    1.88    0.50
   1 -12  -7    1.97    0.56
  -1  12   6   74.65    2.72
  -1  12   6   69.99    2.94
   1  12  -6   74.02    2.10
   1  12  -6   73.66    2.74
   1  12  -6   72.52    3.17
   1 -12  -6   67.79    2.79
   1  12  -5    1.37    0.50
   1  12  -5    1.57    0.44
   1 -12  -5    1.44    0.52
   1  12  -5    1.01    0.27
  -1  12   5    0.65    0.46
  -1  12   5    0.54    0.30
   1 -12  -4   68.60    2.55
  -1  12   4   67.23    2.58
   1  12  -4   70.40    2.44
  -1  12   4   70.28    2.36
   1  12  -4   72.86    2.09
   1 -12  -3   14.00    1.03
  -1  12   3   13.53    0.99
   1  12  -3   12.96    0.91
   1  12  -3   11.59    0.76
  -1  12   3   12.89    0.87
  -1  12   2    1.01    0.31
   1  12  -2    0.83    0.33
   1 -12  -2    0.72    0.32
  -1 -12   1   44.44    1.56
  -1  12   1   42.35    1.87
   1 -12  -1   41.42    1.82
   1  12  -1   43.64    1.72
  -1 -12   0  232.62    5.42
  -1 -12   0  226.74    5.05
  -1  12   0  235.49    5.63
  -1 -12  -1   12.40    0.81
   1  12   1   12.55    0.75
  -1 -12  -1   12.50    0.90
   1  12   1   12.84    0.68
  -1  12  -1   12.98    1.01
  -1 -12  -2  126.15    3.48
   1  12   2  115.86    2.89
   1  12   2  116.98    3.15
  -1  12  -2  126.15    3.63
  -1  12  -3   25.84    1.52
   1  12   3   26.72    1.36
   1 -12   3   26.29    0.88
  -1 -12  -3   26.57    1.45
   1  12   3   27.25    1.18
  -1  12  -4   28.51    1.66
   1  12   4   30.16    1.37
  -1 -12  -4   30.91    1.62
  -1 -12  -5   16.36    1.22
  -1  12  -5   17.99    1.37
  -1 -12  -6  185.71    5.08
  -1  12  -6  171.18    5.25
  -1  12  -7   12.83    1.29
  -1 -12  -7   13.39    1.21
  -1  12  -8   18.47    1.59
  -1 -12  -8   19.04    1.54
  -1  12  -8   21.30    1.69
  -1  12  -9    5.09    0.91
  -1 -12  -9    5.50    0.94
  -1  12  -9    5.73    0.95
  -1  12 -10   22.17    1.81
  -1 -12 -10   21.97    1.78
  -1  12 -10   23.63    1.95
  -1 -12 -11    5.09    1.08
  -1  12 -11    4.46    0.87
  -1  12 -11    3.44    0.85
  -1 -12 -12   34.46    2.53
  -1  12 -12   36.10    2.52
  -1  12 -12   36.84    2.42
  -1  12 -13   -0.01    0.62
  -1 -12 -13    1.44    0.84
  -1  12 -13    0.57    0.57
  -1  12 -14    0.45    0.66
  -1 -12 -14    0.92    0.78
   1 -13 -14    4.32    1.09
   1  13 -14    6.59    1.23
   1 -13 -13    0.43    0.70
   1  13 -13    1.76    0.93
  -1  13  13    1.70    0.90
   1 -13 -12    8.38    1.28
  -1  13  12    7.34    1.35
   1  13 -12    7.53    1.25
  -1  13  11   26.37    2.29
   1  13 -11   31.06    2.38
   1 -13 -11   27.47    2.13
  -1  13  10    9.41    1.38
   1  13 -10    9.73    1.32
   1 -13 -10    7.14    1.12
   1  13  -9   35.30    2.02
   1 -13  -9   34.39    2.17
  -1  13   9   31.10    2.27
   1  13  -9   31.83    2.27
   1 -13  -8  130.34    4.42
   1  13  -8  131.22    4.21
   1  13  -8  136.72    4.83
  -1  13   8  119.56    4.56
  -1  13   7    5.58    0.89
   1  13  -7    7.67    1.06
   1 -13  -7    6.90    0.93
   1  13  -7    5.66    0.77
   1 -13  -6   66.80    2.76
   1  13  -6   62.70    2.99
  -1  13   6   62.96    2.52
  -1  13   6   62.74    2.79
   1  13  -6   67.94    2.64
   1  13  -5    1.42    0.58
  -1  13   5    1.16    0.35
   1  13  -5    1.43    0.34
   1 -13  -5    1.21    0.47
   1  13  -5    0.64    0.32
  -1  13   5    0.74    0.38
  -1  13   4   17.95    1.28
  -1  13   4   20.59    1.19
   1  13  -4   21.02    1.27
   1  13  -4   21.17    1.02
   1 -13  -4   19.23    1.32
   1  13  -3    4.27    0.57
  -1  13   3    4.31    0.55
   1  13  -3    3.87    0.50
  -1  13   3    4.98    0.65
   1 -13  -3    2.85    0.54
  -1 -13   2  177.92    4.22
   1 -13  -2  193.37    4.91
  -1  13   2  170.71    4.31
   1  13  -2  192.45    4.63
   1  13  -1   49.19    1.93
  -1 -13   1   49.69    1.73
  -1  13   1   47.79    2.06
  -1  13   0   21.25    1.33
  -1 -13   0   18.82    1.02
  -1 -13   0   21.46    1.24
  -1 -13  -1   38.19    1.70
   1  13   1   36.40    1.41
   1  13   1   35.77    1.29
  -1  13  -1   39.70    1.84
  -1  13  -2   45.18    2.04
   1  13   2   44.28    1.54
   1  13   2   47.12    1.74
  -1 -13  -2   45.05    1.92
   1  13   3    9.35    0.69
  -1  13  -3    9.81    0.97
   1 -13   3    8.77    0.49
   1  13   3    8.98    0.79
  -1 -13  -3    9.75    0.89
  -1 -13  -4   38.33    1.86
   1 -13   4   37.35    1.17
  -1  13  -4   36.94    1.95
   1  13   4   37.81    1.57
   1  13   4   37.15    1.81
  -1 -13  -5   11.96    1.09
  -1  13  -5   11.09    1.10
  -1 -13  -6    1.53    0.49
  -1  13  -6    2.11    0.59
  -1  13  -7   21.23    1.70
  -1 -13  -7   23.92    1.66
  -1 -13  -8  100.49    3.82
  -1  13  -8  101.40    4.07
  -1  13  -8  110.49    4.12
  -1  13  -9    0.09    0.54
  -1  13  -9   -0.22    0.51
  -1 -13  -9    0.17    0.45
  -1 -13 -10   70.96    3.42
  -1  13 -10   77.60    3.53
  -1  13 -10   77.49    3.64
  -1  13 -11    0.74    0.50
  -1 -13 -11    1.41    0.77
  -1  13 -11    1.45    0.70
  -1  13 -12    0.04    0.57
  -1 -13 -12    0.82    0.75
  -1  13 -12    0.66    0.73
  -1  13 -13   -0.33    0.67
  -1 -13 -13    0.45    0.70
  -1  13 -14   13.69    1.67
   1  14 -13   10.38    1.52
   1 -14 -13   10.24    1.50
  -1  14  13    9.63    1.59
   1 -14 -12    0.50    0.53
  -1  14  12    0.19    0.74
   1  14 -12   -0.50    0.76
  -1  14  11    0.59    0.82
   1 -14 -11    1.44    0.69
   1  14 -11    2.10    0.82
  -1  14  10    7.78    1.22
   1 -14 -10    7.04    1.10
   1  14 -10   10.01    1.42
   1  14  -9   19.17    1.82
  -1  14   9   18.52    1.79
   1 -14  -9   18.10    1.66
   1  14  -9   18.39    1.49
   1 -14  -8    6.48    0.96
   1  14  -8    6.46    0.90
   1  14  -8    7.33    1.18
  -1  14   8    6.47    1.03
   1  14  -7   43.94    2.59
   1 -14  -7   45.22    2.37
   1  14  -7   49.18    2.37
  -1  14   7   46.50    2.51
   1 -14  -6  120.69    4.16
   1  14  -6  135.76    4.68
  -1  14   6  130.19    4.35
   1  14  -6  136.84    4.16
  -1  14   6  131.48    4.00
  -1  14   5   13.45    1.21
   1 -14  -5   11.99    1.11
   1  14  -5   10.83    0.98
   1  14  -5   12.67    0.81
   1  14  -5   13.91    1.37
  -1  14   5   13.17    1.04
   1 -14  -4  217.93    5.69
  -1  14   4  210.83    5.57
   1  14  -4  209.29    5.38
  -1  14   4  202.70    5.18
   1  14  -4  225.43    4.90
   1 -14  -3   45.24    2.12
   1  14  -3   46.54    1.96
  -1  14   3   45.36    1.99
  -1  14   3   45.21    1.83
   1 -14  -2   26.47    1.55
  -1  14   2   24.58    1.26
   1  14  -2   25.22    1.37
  -1 -14   2   22.96    1.16
  -1 -14   1   43.87    1.66
   1  14  -1   43.54    1.87
  -1  14   1   44.36    2.03
  -1 -14   0   15.28    1.09
  -1 -14   0   15.55    0.94
  -1  14   0   16.00    1.19
  -1 -14  -1   16.65    1.15
  -1  14  -1   14.44    1.14
   1  14   1   15.52    0.83
   1  14   1   15.36    0.91
   1  14   2    6.19    0.55
   1  14   2    5.22    0.57
  -1 -14  -2    5.47    0.70
  -1  14  -2    5.80    0.77
  -1 -14  -3  120.33    3.68
  -1  14  -3  123.20    3.89
   1 -14   3  120.30    2.73
   1  14   3  121.20    3.18
   1  14   3  117.12    3.42
  -1 -14  -4   32.95    1.78
   1 -14   4   30.66    1.06
  -1  14  -4   31.06    1.82
   1  14   4   30.58    1.64
   1  14   4   32.25    1.47
  -1  14  -5   20.88    1.55
   1  14   5   20.22    1.40
  -1 -14  -5   21.36    1.46
   1  14   6   81.98    3.24
  -1  14  -6   82.33    3.39
  -1 -14  -6   82.76    3.22
  -1  14  -7    4.22    0.85
  -1 -14  -7    3.56    0.75
  -1  14  -8    5.29    0.92
  -1 -14  -8    5.97    0.96
  -1  14  -8    7.84    1.15
  -1 -14  -9   24.81    1.88
  -1  14  -9   22.58    1.84
  -1  14  -9   24.76    1.99
  -1 -14 -10   25.93    2.01
  -1  14 -10   23.23    1.99
  -1  14 -10   27.96    2.08
  -1  14 -11   -0.18    0.64
  -1  14 -11    0.53    0.68
  -1  14 -12   44.88    2.69
  -1 -14 -12   40.34    2.82
  -1  14 -12   43.99    2.91
  -1  14 -13   13.41    1.69
  -1 -14 -13    9.60    1.52
  -1  14 -14    7.56    1.35
   1 -15 -13    1.26    0.89
   1  15 -13    1.32    0.89
   1  15 -12   -0.40    0.73
  -1  15  12   -0.25    0.62
   1 -15 -12    0.87    0.56
   1  15 -11   14.17    1.68
   1 -15 -11   11.53    1.51
  -1  15  11   10.94    1.54
   1 -15 -10    3.45    0.88
  -1  15  10    4.82    1.08
   1  15 -10    6.67    1.18
   1 -15  -9   11.88    1.35
   1  15  -9   12.57    1.50
  -1  15   9   10.89    1.36
  -1  15   8   23.41    1.85
   1  15  -8   25.51    2.05
   1 -15  -8   23.03    1.77
   1  15  -8   26.39    1.76
   1  15  -7   38.86    2.12
  -1  15   7   38.63    2.30
   1 -15  -7   36.46    2.17
   1  15  -7   31.00    2.22
   1  15  -6    9.52    1.20
  -1  15   6    9.27    1.08
   1 -15  -6    8.25    0.97
   1  15  -6    8.59    0.97
  -1  15   6    8.88    0.97
   1 -15  -5  155.18    4.70
   1  15  -5  156.75    4.48
  -1  15   5  145.01    4.54
  -1  15   5  142.33    4.20
   1  15  -4   11.34    0.80
  -1  15   4   10.07    1.02
   1 -15  -4   12.08    1.12
   1  15  -4   10.60    0.97
  -1  15   4   11.72    0.95
   1 -15  -3  101.14    3.42
   1  15  -3   90.43    3.05
  -1 -15   3   92.42    2.75
  -1  15   3   93.87    2.92
  -1  15   2   45.29    1.83
   1 -15  -2   51.90    2.27
   1  15  -2   47.67    2.03
  -1  15   2   49.62    2.28
  -1 -15   2   48.81    1.81
  -1  15   1   46.07    2.18
  -1 -15   1   51.94    1.88
   1  15  -1   51.15    2.12
  -1 -15   0   27.34    1.52
  -1  15   0   26.71    1.59
   1  15   0   27.39    1.52
  -1 -15   0   27.08    1.32
  -1  15  -1   81.60    3.02
  -1 -15  -1   84.62    2.94
   1  15   1   82.58    2.36
  -1 -15  -2   -0.05    0.35
   1  15   2    0.36    0.24
   1  15   2    0.62    0.26
  -1  15  -2    0.12    0.35
   1  15   3    5.69    0.67
  -1  15  -3    7.81    0.96
   1  15   3    6.75    0.62
  -1 -15  -3    6.57    0.78
  -1  15  -4    5.25    0.80
   1  15   4    5.08    0.72
  -1 -15  -4    4.87    0.77
   1  15   4    4.74    0.59
  -1 -15  -5   92.13    3.38
  -1  15  -5   97.35    3.62
   1  15   5   91.09    3.28
  -1  15  -6   26.66    1.87
   1  15   6   24.29    1.69
  -1 -15  -6   25.90    1.76
   1  15   7   32.27    2.07
  -1  15  -7   37.89    2.33
  -1 -15  -7   38.23    2.18
  -1  15  -8   46.69    2.65
  -1 -15  -8   44.52    2.51
   1  15   8   39.62    2.49
  -1  15  -8   42.34    2.60
  -1 -15  -9    2.03    0.74
  -1  15  -9    1.45    0.69
  -1  15  -9    1.05    0.60
  -1  15 -10   36.65    2.44
  -1 -15 -10   32.33    2.34
  -1  15 -10   34.01    2.47
  -1 -15 -11   52.19    3.08
  -1  15 -11   56.20    3.28
  -1  15 -11   63.23    3.26
  -1  15 -12    1.56    0.81
  -1 -15 -12    1.25    0.86
  -1  15 -12    0.94    0.72
  -1  15 -13   25.96    2.31
   1  16 -12   -0.02    0.71
   1 -16 -12    0.12    0.60
  -1  16  12   -0.69    0.84
   1  16 -11    5.25    1.18
  -1  16  11    3.41    1.03
   1 -16 -11    3.22    0.89
   1  16 -10    0.86    0.70
   1 -16 -10    1.70    0.78
  -1  16  10    1.32    0.88
   1  16  -9   35.13    2.51
  -1  16   9   31.95    2.31
   1 -16  -9   30.97    2.20
   1  16  -8   -0.03    0.45
   1  16  -8   -0.32    0.58
  -1  16   8   -0.07    0.52
   1 -16  -8    0.94    0.64
   1  16  -7   79.25    3.67
   1  16  -7   77.36    3.26
  -1  16   7   75.62    3.39
   1  16  -6    0.71    0.56
  -1  16   6   -0.51    0.47
   1 -16  -6    1.59    0.64
  -1  16   6    0.50    0.48
   1  16  -6    0.84    0.50
   1  16  -5    5.28    0.78
  -1  16   5    3.26    0.68
   1 -16  -5    4.75    0.78
  -1  16   5    5.62    0.74
  -1  16   4   -0.24    0.34
   1 -16  -4    0.47    0.49
   1  16  -4    0.39    0.27
  -1  16   4    0.23    0.28
   1  16  -4   -0.29    0.33
   1  16  -3  140.03    4.05
  -1  16   3  130.49    3.76
   1 -16  -3  143.12    4.39
  -1 -16   3  129.44    3.57
  -1  16   2    2.82    0.65
  -1 -16   2    2.00    0.41
   1  16  -2    1.92    0.48
   1 -16  -2    1.88    0.55
  -1  16   2    1.86    0.42
  -1 -16   1  149.69    3.89
  -1  16   1  150.72    4.52
   1  16  -1  143.84    4.22
  -1  16   0    0.26    0.34
   1  16   0   -0.20    0.31
  -1  16  -1    0.45    0.41
   1  16   1    0.28    0.25
  -1 -16  -1    0.33    0.41
   1  16   2    0.26    0.23
   1  16   2    0.22    0.26
  -1  16  -2    0.28    0.38
  -1 -16  -2    0.32    0.39
  -1 -16  -3   66.09    2.72
   1  16   3   68.92    2.27
  -1  16  -3   71.62    2.92
   1  16   3   64.14    2.40
  -1  16  -4    0.84    0.52
  -1 -16  -4    0.21    0.34
   1  16   4    0.33    0.31
   1  16   4    0.70    0.39
  -1  16  -5   21.89    1.66
  -1 -16  -5   19.19    1.46
   1  16   5   19.44    1.41
  -1  16  -6    5.06    0.88
  -1 -16  -6    6.82    0.96
   1  16   6    4.52    0.73
   1  16   7   58.04    2.85
  -1  16  -7   59.41    3.05
  -1 -16  -7   67.06    3.03
  -1  16  -8   -0.80    0.63
  -1 -16  -8   -0.22    0.47
  -1  16  -8   -0.47    0.69
   1  16   8   -0.34    0.67
  -1 -16  -9   93.71    3.98
  -1  16  -9   95.02    4.21
   1  16   9   82.07    3.86
  -1  16  -9   94.68    4.07
   1  16  10    0.00    0.68
  -1  16 -10    1.81    0.84
  -1 -16 -10    0.28    0.63
  -1  16 -10   -0.42    0.61
  -1  16 -11    8.97    1.31
  -1 -16 -11    7.40    1.23
  -1  16 -11   10.50    1.50
  -1  16 -12   -0.03    0.65
   1  16  12    0.53    0.87
  -1 -16 -12    1.62    0.84
  -1  16 -13   11.43    1.62
   1 -17 -12   -1.19    0.75
   1  17 -12    0.53    0.83
  -1  17  11   17.48    1.95
   1 -17 -11   17.83    1.86
   1  17 -11   21.83    2.15
   1  17 -10    0.78    0.69
   1 -17 -10    1.00    0.77
  -1  17  10    0.97    0.77
  -1  17   9   24.99    2.11
   1 -17  -9   30.90    2.25
   1  17  -9   30.43    2.38
  -1  17   8   17.80    1.71
   1  17  -8   17.22    1.77
   1 -17  -8   19.97    1.77
   1  17  -8   17.60    1.56
   1 -17  -7   20.53    1.69
   1  17  -7   23.15    1.72
  -1  17   7   20.91    1.73
   1  17  -7   17.21    1.72
  -1  17   6    0.45    0.39
   1 -17  -6    0.93    0.56
  -1  17   6    1.04    0.58
   1  17  -6   -0.02    0.48
   1  17  -6   -0.16    0.40
   1  17  -5   69.52    2.87
  -1  17   5   67.38    2.69
   1 -17  -5   67.86    3.04
  -1  17   5   66.83    2.89
  -1 -17   4    2.08    0.43
   1 -17  -4    1.61    0.57
   1  17  -4    2.74    0.55
  -1  17   4    1.74    0.45
   1 -17  -3   16.89    1.40
   1  17  -3   14.58    1.17
  -1  17   3   16.61    1.16
  -1 -17   3   17.08    1.08
  -1 -17   2   42.52    1.77
  -1  17   2   41.83    1.86
  -1  17   2   45.54    2.29
   1  17  -2   42.92    2.04
  -1  17   1   53.99    2.12
  -1  17   1   50.32    2.43
   1  17  -1   55.45    2.37
  -1 -17   1   56.00    2.09
   1  17   0    4.97    0.74
  -1  17   0    3.90    0.72
  -1  17  -1   92.13    3.42
  -1 -17  -1   96.97    3.39
   1  17   1   95.32    2.72
   1  17   2    2.02    0.40
  -1  17  -2    1.66    0.46
   1  17   2    2.47    0.42
  -1 -17  -3   14.28    1.23
   1  17   3   12.86    0.93
  -1  17  -3   16.21    1.39
   1  17   3   14.01    1.05
  -1  17  -4   11.80    1.20
   1  17   4   13.95    1.02
   1  17   4   14.96    1.16
  -1 -17  -4   14.54    1.27
   1  17   5   37.63    2.00
  -1 -17  -5   34.98    2.06
  -1  17  -5   39.91    2.31
  -1 -17  -6   11.45    1.21
  -1  17  -6   11.27    1.27
   1  17   6   10.34    1.11
   1  17   7   40.27    2.33
  -1 -17  -7   42.07    2.42
  -1  17  -7   46.45    2.69
  -1 -17  -8   17.57    1.64
   1  17   8   13.79    1.47
  -1  17  -8   16.51    1.64
  -1  17  -8   18.87    1.79
  -1  17  -9    0.62    0.65
  -1  17  -9    0.06    0.60
  -1 -17  -9    0.51    0.60
   1  17   9   -0.38    0.66
  -1  17 -10    8.45    1.22
   1  17  10    6.56    1.21
  -1 -17 -10   10.65    1.43
  -1  17 -10    8.54    1.38
  -1  17 -11   39.48    2.68
  -1 -17 -11   36.25    2.68
  -1  17 -11   38.48    2.79
   1  17  11   34.60    2.71
  -1  17 -12    0.80    0.91
   1  17  12   -1.93    1.03
   1 -18 -11    7.85    1.24
  -1  18  11   11.27    1.69
   1  18 -11    8.58    1.45
   1 -18 -10    8.63    1.29
   1  18 -10    9.76    1.47
  -1  18  10    9.80    1.44
  -1  18   9    2.65    0.84
   1 -18  -9    2.00    0.77
   1  18  -9    4.46    1.14
  -1  18   8    0.55    0.65
   1 -18  -8    0.22    0.63
   1  18  -8    0.13    0.61
   1  18  -7   10.65    1.42
   1 -18  -7    7.90    1.11
  -1  18   7    7.80    1.12
   1  18  -7    9.43    1.18
   1 -18  -6   30.00    2.06
  -1  18   6   27.48    1.77
   1  18  -6   30.88    2.27
  -1  18   6   28.95    1.95
   1  18  -6   30.01    1.92
  -1  18   5    0.88    0.39
   1 -18  -5    1.79    0.68
  -1  18   5    1.30    0.53
   1  18  -5    1.88    0.56
  -1  18   4   51.00    2.24
   1 -18  -4   54.20    2.71
  -1 -18   4   52.47    2.08
   1  18  -4   50.79    2.41
   1 -18  -3   65.08    2.90
   1  18  -3   61.37    2.61
  -1  18   3   59.70    2.80
  -1  18   3   60.54    2.40
  -1 -18   3   59.18    2.22
  -1 -18   2    2.97    0.55
  -1  18   2    2.99    0.54
  -1  18   2    1.67    0.58
   1  18  -2    2.20    0.59
  -1 -18   1   30.79    1.55
   1  18  -1   29.61    1.72
  -1  18   1   28.22    1.51
  -1  18   1   28.71    1.85
  -1  18   0   35.61    2.03
   1  18   0   33.42    1.88
   1  18   0   34.56    1.49
  -1  18  -1   11.32    1.15
  -1 -18  -1   10.52    1.09
   1  18   1    9.56    1.05
   1  18   1   10.51    0.80
   1  18   2   25.56    1.31
  -1  18  -2   25.29    1.75
  -1 -18  -2   27.36    1.76
  -1 -18  -3  106.75    3.79
  -1  18  -3  107.25    3.91
   1  18   3  100.23    3.28
  -1 -18  -4   11.60    1.21
   1  18   4   11.25    1.05
  -1  18  -4   12.11    1.28
  -1 -18  -5   36.13    2.13
  -1  18  -5   39.56    2.35
   1  18   5   35.51    1.97
  -1  18  -6   30.42    2.13
   1  18   6   28.78    1.86
  -1 -18  -6   28.79    1.98
  -1  18  -7    0.45    0.56
   1  18   7   -0.16    0.43
  -1 -18  -7    0.92    0.64
  -1 -18  -8    2.76    0.84
   1  18   8    0.39    0.58
  -1  18  -8    1.57    0.76
  -1  18  -8    2.91    1.00
   1  18   9    2.65    0.80
  -1  18  -9    4.38    1.00
  -1  18  -9    3.92    0.93
  -1 -18  -9    3.46    0.89
   1  18  10   12.45    1.61
  -1  18 -10   13.69    1.66
  -1 -18 -10   13.97    1.65
  -1  18 -10   11.79    1.48
   1  18  11   -0.54    0.89
  -1  18 -11    0.08    0.79
  -1 -18 -11    0.22    0.67
   1 -19 -10    1.20    0.73
  -1  19  10    0.09    0.60
   1  19 -10    0.85    0.90
   1  19  -9   11.79    1.48
   1 -19  -9   11.75    1.51
  -1  19   9   10.77    1.42
  -1  19   8   46.99    2.81
   1 -19  -8   49.51    2.89
   1  19  -8   48.72    3.08
   1  19  -7    4.33    1.00
   1 -19  -7    4.72    0.99
  -1  19   7    5.89    1.02
   1  19  -7    5.76    1.00
   1 -19  -6   18.33    1.67
  -1  19   6   21.44    1.71
  -1  19   6   17.33    1.43
   1  19  -6   20.37    1.61
   1  19  -6   18.02    1.77
   1  19  -5    3.00    0.67
  -1  19   5    2.47    0.61
   1 -19  -4   13.65    1.40
  -1  19   4   11.97    1.09
   1  19  -4   13.55    1.26
   1 -19  -3    3.31    0.76
  -1  19   3    2.98    0.63
   1  19  -3    3.86    0.72
  -1  19   3    4.57    0.84
  -1  19   2   80.15    2.85
   1  19  -2   83.63    3.18
  -1 -19   2   81.82    2.78
  -1  19   2   84.16    3.41
   1  19  -1   36.74    2.02
  -1  19   1   34.01    1.72
  -1  19   0    2.85    0.66
   1  19   0    1.45    0.54
  -1  19  -1   64.41    2.93
   1  19   1   68.01    2.89
  -1 -19  -2   39.13    2.19
  -1  19  -2   38.06    2.24
  -1  19  -3    4.96    0.87
  -1 -19  -3    4.44    0.79
   1  19   3    5.38    0.73
   1  19   4   79.34    2.98
  -1  19  -4   81.77    3.51
  -1 -19  -4   88.86    3.49
   1  19   5    5.35    0.82
  -1  19  -5    5.71    1.04
  -1 -19  -5    5.74    0.97
   1  19   6    0.29    0.45
  -1 -19  -6   -0.20    0.46
  -1  19  -6    1.11    0.64
  -1 -19  -7    4.55    0.89
  -1  19  -7    5.59    1.03
   1  19   7    5.57    0.92
   1  19   8   24.72    1.92
  -1 -19  -8   22.73    1.93
  -1  19  -8   23.00    2.12
  -1  19  -8   20.25    1.92
  -1  19  -9    0.19    0.63
  -1 -19  -9   -0.36    0.68
  -1  19  -9    1.06    0.70
   1  19   9    0.20    0.58
  -1 -19 -10   18.93    1.89
  -1  19 -10   21.12    2.03
  -1  19 -10   25.06    2.30
   1  19  10   17.83    1.83
  -1  19 -11    0.14    0.72
   1  19  11    0.28    0.77
   1 -20 -10   45.41    3.01
  -1  20  10   44.31    3.00
   1  20 -10   48.55    3.27
  -1  20   9    2.02    0.81
   1 -20  -9    0.76    0.71
   1  20  -9   -0.68    0.71
   1  20  -8   16.35    1.83
  -1  20   8   17.05    1.72
   1 -20  -8   19.02    1.85
   1  20  -7    0.71    0.62
  -1  20   7    2.28    0.83
   1 -20  -7    0.17    0.70
   1 -20  -6   18.88    1.74
   1  20  -6   19.73    1.64
   1  20  -6   21.12    1.95
  -1  20   6   20.04    1.57
  -1  20   6   20.75    1.68
   1  20  -5    2.64    0.70
  -1  20   5    1.59    0.52
   1 -20  -5    2.31    0.81
  -1  20   4   34.07    2.25
  -1  20   4   34.97    1.93
   1  20  -4   38.88    2.18
   1 -20  -4   38.23    2.37
  -1  20   3    1.76    0.70
  -1  20   3    0.60    0.44
   1  20  -3    0.73    0.44
   1  20  -2    7.78    0.98
  -1  20   2    7.59    1.08
  -1  20   2    6.34    0.78
   1  20  -1    0.32    0.40
  -1  20   1   -0.15    0.56
  -1  20   1    1.22    0.43
  -1  20   0  124.47    4.44
   1  20   0  131.31    4.34
   1  20   1    1.25    0.54
  -1  20  -1    0.07    0.41
   1  20   2   38.92    2.20
  -1  20  -2   37.68    2.26
  -1 -20  -2   39.31    2.26
  -1  20  -3    1.69    0.69
  -1 -20  -3   -0.66    0.58
   1  20   4    7.58    0.90
  -1  20  -4    8.93    1.20
  -1 -20  -4    7.25    1.04
  -1  20  -5    3.36    0.81
   1  20   5    4.58    0.77
  -1 -20  -5    3.69    0.79
  -1  20  -6   64.46    3.30
  -1 -20  -6   62.85    3.11
   1  20   6   58.92    2.81
  -1  20  -7   -0.18    0.64
  -1 -20  -7    0.49    0.50
   1  20   7    0.41    0.52
   1  20   8   12.39    1.44
  -1 -20  -8   17.37    1.70
  -1  20  -8   13.00    1.57
  -1  20  -8   15.36    1.80
  -1  20  -9    0.59    0.75
   1  20   9   -0.18    0.53
  -1  20  -9   -0.50    0.71
  -1 -20  -9    0.47    0.71
  -1  20 -10    8.15    1.45
  -1  20 -10   10.31    1.52
   1  20  10    8.26    1.35
   1  21  -9    8.15    1.41
   1 -21  -9    7.09    1.22
  -1  21   9    6.12    1.21
  -1  21   8   47.46    2.86
   1  21  -8   47.34    3.17
   1 -21  -8   44.54    2.94
  -1  21   7    1.26    0.74
   1  21  -7    0.05    0.65
   1 -21  -7    0.46    0.73
   1  21  -6   13.44    1.41
   1  21  -6   11.84    1.54
  -1  21   6   12.04    1.27
   1 -21  -6   12.95    1.56
  -1  21   5    1.32    0.54
   1  21  -5    2.04    0.72
   1 -21  -5    1.03    0.49
  -1  21   4    8.07    1.17
   1  21  -4    7.99    1.05
   1 -21  -4    7.97    1.20
  -1  21   4    7.54    0.95
  -1  21   3    0.91    0.47
  -1  21   3    1.49    0.68
   1  21  -3    1.21    0.56
  -1  21   2   44.41    2.58
  -1  21   2   48.39    2.21
   1  21  -2   52.80    2.58
  -1  21   1    9.09    0.92
  -1  21   1   11.44    1.29
   1  21  -1   10.63    1.18
  -1  21   0    5.21    0.94
   1  21   0    4.74    0.86
   1  21   1    8.60    1.11
  -1  21  -1   10.79    1.22
  -1 -21  -2   32.43    2.09
   1  21   2   30.10    2.02
  -1  21  -2   29.50    2.08
  -1  21  -3   -0.88    0.50
  -1 -21  -3    0.20    0.45
  -1  21  -4   61.12    3.16
  -1 -21  -4   69.21    3.22
  -1 -21  -5    9.02    1.20
  -1  21  -5   10.90    1.35
   1  21   5    9.68    1.09
  -1  21  -6    1.03    0.77
  -1 -21  -6    0.19    0.61
   1  21   6    0.74    0.54
  -1 -21  -7    5.06    1.02
  -1  21  -7    4.75    1.01
   1  21   7    5.60    0.99
  -1 -21  -8   28.32    2.23
   1  21   8   27.17    2.09
  -1  21  -8   31.76    2.45
  -1 -21  -9   -0.29    0.63
   1  21   9   -0.52    0.58
  -1  21  -9    0.59    0.65
  -1  21  -9    0.74    0.71
   1  21  10   13.65    1.72
  -1  22   9    3.58    1.05
   1  22  -8    0.35    0.59
  -1  22   8    0.88    0.75
   1 -22  -8    1.39    0.93
   1  22  -7   21.45    2.19
   1 -22  -7   21.26    2.02
   1  22  -6   21.83    1.82
   1 -22  -6   23.91    2.10
   1  22  -6   23.74    2.25
   1  22  -5    1.99    0.71
   1  22  -5    1.55    0.83
   1 -22  -5    1.40    0.70
  -1  22   5    1.28    0.81
   1  22  -4   44.82    2.52
  -1  22   4   46.44    2.75
   1  22  -3   16.13    1.48
  -1  22   3   15.60    1.29
  -1  22   3   16.45    1.65
  -1  22   2    2.64    0.59
   1  22  -2    1.77    0.60
  -1  22   2    3.42    0.86
  -1  22   1    9.52    0.98
   1  22  -1    9.77    1.18
  -1  22   1   10.22    1.24
   1  22   0   12.59    1.30
  -1  22   0   12.25    1.38
  -1  22   0   12.57    1.09
   1  22   1    8.23    1.13
  -1  22  -1    6.84    1.06
  -1  22  -2    9.18    1.22
   1  22   2    8.12    1.14
  -1  22  -3   46.72    2.72
   1  22   3   46.99    2.61
  -1 -22  -3   42.97    2.55
  -1  22  -4   11.14    1.38
  -1 -22  -4   12.83    1.45
  -1  22  -5   18.27    1.77
  -1 -22  -5   18.03    1.70
  -1 -22  -6   30.38    2.25
  -1  22  -6   29.33    2.30
   1  22   6   29.07    1.96
  -1  22  -7    0.53    0.61
  -1 -22  -7    0.92    0.65
   1  22   7    1.08    0.63
  -1  22  -8    1.57    0.86
  -1 -22  -8    2.16    0.90
  -1  22  -8    2.24    0.88
   1  22   8    1.55    0.67
  -1  22  -9    8.51    1.42
   1  22   9    7.30    1.19
   1 -23  -7    9.34    1.43
   1  23  -7    8.50    1.56
  -1  23   6    5.73    1.13
   1 -23  -6    3.01    0.94
   1  23  -6    4.96    1.23
   1  23  -5   29.65    2.53
   1 -23  -5   35.08    2.51
  -1  23   5   31.64    2.40
   1  23  -5   31.99    2.20
   1  23  -4    5.04    0.99
  -1  23   4    4.16    0.97
  -1  23   3    8.86    1.28
   1  23  -3    8.61    1.18
   1  23  -2   20.82    1.71
  -1  23   2   21.39    1.89
  -1  23   1   13.31    1.47
   1  23  -1   17.13    1.57
  -1  23   0    6.07    1.10
   1  23   0    7.95    1.12
  -1  23  -1   38.47    2.46
   1  23   1   34.37    2.23
  -1  23  -2    1.97    0.81
   1  23   2    1.30    0.64
   1  23   3    4.67    0.98
  -1  23  -3    3.53    0.94
  -1 -23  -3    3.97    0.91
  -1 -23  -4    0.47    0.67
  -1  23  -4   -0.95    0.67
  -1 -23  -5   31.28    2.32
  -1  23  -5   29.07    2.30
  -1 -23  -6    9.82    1.37
  -1  23  -6    7.22    1.32
  -1  23  -7   21.16    2.07
  -1 -23  -7   25.10    2.14
  -1  23  -8   23.26    2.22
   1  23   8   20.32    1.81
   1  23   9    1.52    0.75
   1  24  -6    3.39    1.00
  -1  24   5    0.20    0.65
   1  24  -5    0.63    0.54
  -1  24   4    4.90    1.02
   1  24  -4    4.98    0.93
   1  24  -3   51.94    2.85
  -1  24   3   47.04    2.90
  -1  24   2    4.89    0.98
   1  24  -2    6.35    1.04
   1  24  -1   69.46    3.30
  -1  24   1   68.19    3.47
   1  24   0    0.89    0.56
  -1  24   0    2.11    0.80
  -1  24  -1    1.14    0.62
   1  24   1    0.05    0.55
  -1  24  -2    3.32    0.92
   1  24   2    2.93    0.80
  -1  24  -3   24.72    2.09
   1  24   3   21.93    1.91
  -1 -24  -4    0.23    0.69
   1  24   4    1.79    0.71
  -1  24  -4    1.89    0.84
  -1  24  -5    4.34    0.99
  -1 -24  -5    4.63    1.04
  -1  24  -6    0.15    0.64
  -1 -24  -6    0.98    0.70
  -1  24  -7   23.37    2.23
  -1  24  -8    0.70    0.63
   1  25  -4    4.07    0.95
  -1  25   4    3.29    0.96
  -1  25   3   17.75    1.83
   1  25  -3   17.48    1.71
   1  25  -2   16.18    1.61
  -1  25   2   13.67    1.65
   1  25  -1    7.33    1.15
  -1  25   1    7.52    1.20
  -1  25   0    3.07    0.96
   1  25   0    1.72    0.74
  -1  25  -1   21.22    1.96
   1  25   1   22.03    1.87
   1  25   2    1.89    0.77
  -1  25  -2    1.25    0.75
   1  25   3   -0.10    0.57
  -1  25  -3    2.36    0.84
  -1  25  -4    3.61    0.89
   1  25   4    1.05    0.62
  -1  25  -5   22.71    2.13
  -1  25  -6    0.27    0.69
   1  26  -4   20.30    1.90
   1  26  -3   22.89    2.00
   1  26  -2    2.22    0.83
   1  26  -1   13.78    1.55
  -1  26   1   14.95    1.71
   1  26   0   10.59    1.37
  -1  26   0    8.15    1.31
  -1  26  -1    2.30    0.96
   1  26   1   -0.30    0.59
   1  26   2    6.04    1.12
  -1  26  -2    5.10    1.05
  -1  26  -3   21.16    2.08
  -1  26  -4    2.77    0.86
   1  27  -3    0.77    0.68
   1  27  -2   33.09    2.42
   1  27  -1   11.09    1.45
  -2   0  15    1.50    0.94
  -2   0  14    5.19    1.20
  -2   0  13    1.01    0.86
   2   0 -13   -0.11    0.42
  -2   0  12   21.68    1.88
   2   0 -12   19.12    1.51
  -2   0  11    2.89    0.99
   2   0 -11    0.34    0.41
  -2   0  10  212.09    6.13
   2   0 -10  204.52    5.89
   2   0 -10  216.28    5.67
   2   0  -9    0.66    0.41
   2   0  -9    0.74    0.53
  -2   0   9    1.72    0.71
   2   0  -8   95.06    3.29
  -2   0   8   95.45    3.46
   2   0  -8   99.00    3.01
   2   0  -7    0.49    0.28
   2   0  -7    0.57    0.38
   2   0  -7    0.69    0.37
  -2   0   7    0.38    0.43
   2   0  -6    1.95    0.52
  -2   0   6    1.74    0.60
   2   0  -6    2.78    0.53
   2   0  -6    1.99    0.36
   2   0  -5    0.71    0.35
   2   0  -5    0.48    0.34
  -2   0   5    0.95    0.51
   2   0  -5    0.32    0.17
   2   0  -4  459.68    9.58
   2   0  -4  486.51    9.43
  -2   0   4  467.86    8.71
   2   0  -4  475.42    8.81
  -2   0   4  495.13    9.28
  -2   0   4  461.34    9.73
  -2   0   3    0.29    0.21
   2   0  -3    0.04    0.24
   2   0  -3    0.66    0.13
  -2   0   3    0.26    0.10
  -2   0   2    1.23    0.13
  -2   0   2    1.19    0.11
  -2   0   2    0.98    0.32
   2   0  -2    1.23    0.12
   2   0  -1    0.74    0.11
  -2   0   1    0.77    0.21
  -2   0   1    0.80    0.17
   2   0   0  265.94    5.37
  -2   0   0  273.67    5.37
  -2   0  -1    0.13    0.23
  -2   0  -2  571.92   10.13
  -2   0  -2  528.59   10.79
  -2   0  -3    0.04    0.32
  -2   0  -4  112.47    2.62
  -2   0  -4  108.04    3.27
  -2   0  -5   -0.16    0.19
  -2   0  -5    0.39    0.41
  -2   0  -6  354.32    8.06
  -2   0  -6  335.23    7.00
  -2   0  -7    1.31    0.54
  -2   0  -7    0.22    0.23
  -2   0  -8  299.55    6.59
  -2   0  -8  296.37    7.71
  -2   0  -9   -0.33    0.54
  -2   0  -9    0.17    0.28
  -2   0 -10    0.43    0.36
  -2   0 -10   -0.20    0.46
  -2   0 -11   -0.49    0.71
  -2   0 -12   10.40    1.37
  -2   0 -13   -0.08    0.52
  -2   0 -14    1.96    0.89
  -2   0 -15    0.58    0.81
  -2  -1  16    6.00    1.31
  -2  -1  15    0.05    0.77
  -2   1  15    1.57    0.98
  -2  -1  14   17.11    1.80
  -2   1  14   17.64    1.92
   2  -1 -13    4.53    0.88
  -2  -1  13    4.75    1.00
  -2   1  13    7.32    1.35
  -2  -1  12   59.27    3.09
  -2   1  12   59.78    3.15
   2   1 -12   62.10    2.79
   2  -1 -12   60.14    2.80
   2   1 -11   28.38    1.97
   2  -1 -11   26.87    1.75
  -2  -1  11   31.50    2.12
  -2   1  11   30.24    2.14
   2   1 -11   29.94    1.81
   2   1 -10    3.87    0.79
   2  -1 -10    3.25    0.62
   2   1 -10    4.24    0.71
   2   1  -9   60.82    2.38
  -2  -1   9   62.94    2.77
   2   1  -9   57.41    2.65
   2  -1  -9   59.52    2.38
  -2  -1   8  164.61    4.80
   2   1  -8  168.71    4.28
   2  -1  -8  155.92    4.23
   2   1  -8  152.43    4.66
   2   1  -7    4.13    0.61
   2   1  -7    3.79    0.52
  -2  -1   7    4.66    0.73
   2  -1  -7    4.12    0.52
   2   1  -7    4.76    0.71
   2   1  -6  190.94    4.35
   2  -1  -6  190.17    4.38
   2   1  -6  186.20    4.93
  -2  -1   6  192.63    5.09
   2   1  -6  199.33    4.83
   2  -1  -6  199.11    4.96
   2   1  -5   35.67    1.58
   2  -1  -5   33.64    1.26
   2  -1  -5   35.54    1.62
  -2  -1   5   36.22    1.77
   2   1  -5   32.85    1.56
  -2  -1   4    0.97    0.17
  -2  -1   4    0.45    0.20
   2   1  -4    0.46    0.15
  -2   1   4    1.33    0.44
   2   1  -4    0.90    0.35
   2  -1  -4    1.16    0.21
  -2   1   4    1.00    0.29
   2   1  -4    1.83    0.47
   2  -1  -3   68.99    1.60
  -2   1   3   64.38    1.87
  -2   1   3   64.02    2.18
   2   1  -3   70.40    1.48
  -2   1   3   71.45    1.59
  -2  -1   3   64.10    2.18
  -2  -1   3   67.30    1.43
  -2  -1   3   70.29    1.78
   2   1  -3   59.33    1.97
  -2   1   2  129.66    3.31
  -2   1   2  141.53    2.69
  -2  -1   2  130.60    3.28
  -2   1   2  137.01    2.76
   2   1  -2  138.85    2.82
   2   1  -2  129.06    3.11
   2  -1  -2  137.58    2.72
  -2  -1   1   75.16    1.98
   2   1  -1   78.92    1.91
  -2   1   1   76.23    1.80
   2  -1  -1   78.15    1.72
   2   1  -1   82.02    1.71
  -2   1   1   80.39    2.03
  -2   1   0   47.93    1.51
   2  -1   0   48.49    1.38
   2   1   0   49.53    1.38
  -2  -1   0   48.09    1.27
  -2   1  -1    2.18    0.42
  -2  -1  -1    2.31    0.18
  -2  -1  -1    1.90    0.30
  -2  -1  -2  222.46    4.69
  -2   1  -2  211.19    4.05
   2  -1   2  209.59    4.34
   2  -1   2  217.53    4.08
  -2   1  -2  201.10    4.87
  -2  -1  -2  207.31    4.17
  -2  -1  -3   36.41    1.52
  -2   1  -3   41.20    1.73
  -2  -1  -4  529.46   11.20
  -2  -1  -4  563.57   10.24
  -2  -1  -5   62.92    2.43
  -2   1  -5   64.45    2.00
  -2   1  -5   68.40    2.60
  -2  -1  -5   65.84    1.71
  -2   1  -6  125.19    3.95
  -2  -1  -6  121.67    2.84
  -2  -1  -6  121.40    3.78
  -2   1  -6  112.35    3.19
  -2  -1  -7  120.55    4.03
  -2   1  -7  123.16    4.14
  -2  -1  -7  125.94    3.09
  -2  -1  -7  123.06    4.01
  -2   1  -7  125.05    3.47
  -2  -1  -8   20.41    1.57
  -2   1  -8   20.91    1.24
  -2   1  -8   19.45    1.58
  -2  -1  -8   23.52    1.13
  -2  -1  -9   53.54    1.92
  -2  -1  -9   52.97    2.68
  -2   1  -9   51.80    2.15
  -2   1  -9   49.32    2.63
  -2   1 -10   58.57    2.37
  -2   1 -10   55.66    2.96
  -2  -1 -10   50.40    2.78
  -2  -1 -10   56.55    2.10
  -2  -1 -11   -0.11    0.56
  -2   1 -11    0.70    0.40
  -2   1 -11   -0.49    0.70
  -2  -1 -12    2.59    0.87
  -2   1 -12    0.83    0.53
  -2  -1 -13   -0.36    0.63
  -2   1 -13   -0.02    0.65
  -2  -1 -14   28.52    2.41
  -2   1 -14   30.93    2.51
  -2  -1 -15    6.36    1.27
  -2   1 -15    7.03    1.37
  -2  -2  16   19.10    2.07
  -2   2  15    2.31    1.18
  -2  -2  15    0.99    0.85
  -2  -2  14   20.73    2.00
  -2   2  14   25.95    2.38
   2  -2 -13    8.05    1.10
  -2  -2  13    6.56    1.16
   2   2 -13    7.15    1.15
  -2   2  13    9.56    1.55
   2   2 -12    1.94    0.74
   2  -2 -12    0.20    0.46
   2   2 -12    0.98    0.50
  -2  -2  12    1.64    0.74
   2   2 -11    4.44    0.75
  -2  -2  11    4.17    0.90
   2  -2 -11    5.57    0.81
   2   2 -11    4.28    0.93
  -2  -2  10   30.96    2.01
   2   2 -10   31.98    2.03
   2  -2 -10   32.69    1.84
   2   2 -10   35.30    1.85
  -2  -2   9   73.36    3.04
   2   2  -9   70.38    2.62
   2  -2  -9   74.32    2.73
   2   2  -9   73.27    3.10
  -2  -2   8    4.85    0.80
   2   2  -8    4.80    0.68
   2  -2  -8    6.17    0.70
   2   2  -8    3.93    0.55
   2   2  -8    5.63    0.84
  -2  -2   7  233.37    5.95
   2   2  -7  216.48    5.85
   2   2  -7  224.78    5.21
   2  -2  -7  228.17    5.31
   2   2  -7  233.17    5.53
   2  -2  -6    8.49    0.83
   2   2  -6   10.28    0.87
  -2  -2   6   10.97    0.99
   2   2  -6   11.04    0.71
   2  -2  -6    9.68    0.73
   2   2  -6   10.80    0.98
  -2   2   5  291.19    6.54
   2  -2  -5  284.22    6.58
  -2  -2   5  294.10    6.81
   2  -2  -5  291.54    6.03
   2   2  -5  300.24    5.91
   2   2  -5  292.15    6.46
   2   2  -5  285.64    6.66
   2  -2  -4  272.96    5.36
   2   2  -4  251.51    5.13
  -2  -2   4  261.13    5.42
   2   2  -4  257.92    5.86
  -2   2   4  276.68    5.79
   2   2  -4  268.33    6.02
  -2  -2   4  278.44    5.16
  -2  -2   4  260.77    6.09
  -2  -2   3    9.78    0.78
  -2   2   3   10.78    0.79
   2   2  -3   11.51    0.41
   2  -2  -3    9.42    0.52
   2   2  -3   11.34    0.79
   2   2  -3   11.97    0.82
  -2   2   3    9.90    0.66
  -2  -2   3   10.30    0.52
  -2   2   2   19.76    0.99
  -2   2   2   22.96    0.72
   2  -2  -2   20.49    0.72
  -2  -2   2   19.23    0.96
   2   2  -2   21.50    0.98
   2   2  -2   20.68    0.65
  -2   2   1   46.11    1.30
  -2   2   1   46.86    1.44
   2  -2  -1   48.93    1.27
  -2  -2   1   47.26    1.13
   2   2  -1   49.92    1.12
   2   2  -1   45.64    1.41
  -2   2   1   50.03    1.23
  -2   2   0   55.97    1.39
   2   2   0   62.97    1.53
  -2   2   0   57.61    1.68
   2  -2   0   59.42    1.53
  -2  -2   0   58.63    1.35
  -2  -2   0   58.80    1.53
   2   2   0   60.34    1.46
  -2  -2  -1    3.36    0.31
  -2  -2  -1    2.89    0.23
  -2  -2  -1    3.33    0.35
  -2   2  -1    3.25    0.33
  -2   2  -1    3.30    0.47
  -2  -2  -2  360.43    7.20
  -2   2  -2  378.88    6.87
   2  -2   2  362.78    7.07
  -2  -2  -2  365.09    7.30
  -2  -2  -2  375.65    6.97
   2  -2   3  469.46    8.55
  -2  -2  -3  441.73    9.08
  -2  -2  -3  451.60    9.02
  -2   2  -3  440.72    9.55
  -2   2  -4    0.73    0.37
  -2  -2  -4    0.56    0.29
  -2  -2  -4    1.04    0.35
  -2   2  -5  150.93    4.49
  -2   2  -5  162.94    3.83
  -2  -2  -5  155.93    3.15
  -2  -2  -5  165.41    4.29
  -2   2  -6   32.17    1.47
  -2  -2  -6   34.63    1.75
  -2  -2  -6   33.91    1.05
  -2   2  -6   31.59    1.86
  -2  -2  -7    0.66    0.43
  -2   2  -7    0.65    0.40
  -2   2  -7    1.15    0.37
  -2  -2  -8   17.12    1.39
  -2   2  -8   13.42    1.05
  -2   2  -8   15.09    1.39
  -2  -2  -9   44.60    2.42
  -2   2  -9   49.50    2.60
  -2   2  -9   45.22    2.06
  -2   2 -10   12.04    1.07
  -2   2 -10   12.90    1.38
  -2  -2 -10   11.53    1.38
  -2   2 -11    9.33    1.20
  -2   2 -11   12.13    1.39
  -2   2 -11   12.04    1.13
  -2  -2 -11   13.15    1.49
  -2   2 -12   41.16    2.71
  -2  -2 -12   41.88    2.75
  -2   2 -13    1.57    0.74
  -2  -2 -13    1.07    0.72
  -2   2 -14    6.25    1.16
  -2  -2 -14    8.41    1.35
  -2  -2 -15    7.49    1.35
  -2   2 -15    7.56    1.35
  -2  -3  16    0.09    0.85
  -2   3  16    2.32    1.17
  -2   3  15   31.39    2.76
  -2  -3  15   22.41    2.16
   2  -3 -14    3.43    0.87
   2   3 -14    2.23    0.67
  -2  -3  14    3.95    0.99
   2   3 -13    2.79    0.88
  -2  -3  13    3.05    0.85
   2  -3 -13    3.19    0.79
   2   3 -12   27.53    2.06
  -2  -3  12   27.70    2.04
   2  -3 -12   28.21    1.94
   2   3 -12   32.30    1.94
  -2  -3  11   50.53    2.65
   2   3 -11   48.93    2.70
   2  -3 -11   53.77    2.52
   2   3 -11   49.98    2.40
  -2  -3  10    9.27    1.12
   2   3 -10    8.97    1.16
   2   3 -10    8.27    0.89
   2  -3 -10    7.28    0.89
  -2  -3   9  104.32    3.72
   2  -3  -9  100.15    3.33
   2   3  -9  100.79    3.27
   2   3  -9  107.87    3.91
  -2  -3   8    0.84    0.48
   2   3  -8    0.91    0.40
   2   3  -8    0.17    0.25
   2  -3  -8    1.13    0.38
   2   3  -8    1.35    0.43
   2   3  -7   12.29    1.17
  -2  -3   7   10.46    1.06
   2   3  -7   12.46    0.93
   2  -3  -7   10.12    0.84
   2   3  -7   10.61    0.81
  -2  -3   6    8.43    0.86
   2   3  -6   10.99    0.85
   2  -3  -6    8.65    0.69
   2   3  -6    9.36    0.94
   2   3  -5  195.94    4.68
   2   3  -5  182.99    4.97
  -2  -3   5  193.09    5.01
   2  -3  -5  197.12    4.36
   2   3  -5  196.54    4.09
  -2   3   5  187.81    4.78
  -2  -3   5  197.37    4.18
   2   3  -4  122.75    3.57
  -2  -3   4  128.94    2.75
   2  -3  -4  128.61    3.00
   2   3  -4  127.21    3.37
  -2  -3   4  127.02    3.58
   2   3  -4  130.57    2.73
  -2   3   4  131.08    3.37
  -2  -3   3  241.19    5.39
  -2  -3   3  251.45    4.61
  -2   3   3  217.97    5.08
   2  -3  -3  237.05    4.81
   2   3  -3  240.45    5.30
   2   3  -3  226.73    5.41
   2  -3  -2  288.21    5.66
   2   3  -2  290.25    6.20
  -2  -3   2  290.87    6.04
   2   3  -2  285.46    5.63
   2   3  -2  296.93    5.33
   2   3  -1   45.31    1.02
  -2  -3   1   43.00    0.98
   2   3  -1   47.53    1.04
   2   3  -1   45.08    1.50
  -2   3   1   43.10    1.39
  -2   3   1   42.44    1.32
  -2   3   0  164.09    3.36
  -2   3   0  171.24    3.76
  -2  -3   0  167.37    3.33
   2   3   0  166.12    3.56
   2   3   0  174.30    3.42
  -2  -3   0  180.39    3.77
   2  -3   0  171.01    3.50
   2  -3   1  230.64    4.30
   2   3   1  233.58    4.39
  -2  -3  -1  224.90    4.61
   2  -3   1  229.11    4.78
  -2   3  -1  230.27    5.12
  -2  -3  -1  231.89    4.63
  -2   3  -1  234.98    4.74
  -2  -3  -2   32.99    1.09
   2  -3   2   33.09    1.14
  -2   3  -2   33.42    0.98
  -2  -3  -2   33.92    1.20
  -2   3  -2   29.30    1.48
   2  -3   3    8.93    0.50
  -2  -3  -3    9.52    0.70
   2  -3   3   10.28    0.42
  -2   3  -3   10.80    0.94
  -2  -3  -4    3.31    0.46
   2  -3   4    2.78    0.31
  -2   3  -4    3.26    0.63
  -2  -3  -5  158.68    4.16
  -2   3  -5  151.22    4.56
  -2   3  -6    2.33    0.46
  -2   3  -6    1.90    0.52
  -2  -3  -6    2.61    0.49
  -2   3  -7  276.07    6.36
  -2   3  -7  265.97    7.02
  -2  -3  -7  259.64    6.66
  -2   3  -8   35.87    1.78
  -2  -3  -8   31.57    1.92
  -2   3  -8   33.02    2.05
  -2   3  -9   10.00    1.23
  -2   3  -9   11.90    1.08
  -2  -3  -9   12.60    1.27
  -2  -3 -10   16.03    1.53
  -2   3 -10   17.15    1.59
  -2   3 -10   15.99    1.28
  -2   3 -11   27.06    2.05
  -2   3 -11   27.74    1.74
  -2  -3 -11   26.30    2.14
  -2   3 -12    1.02    0.73
  -2  -3 -12    0.57    0.61
  -2  -3 -13   21.36    2.05
  -2   3 -13   21.26    2.02
  -2  -3 -14    5.87    1.25
  -2   3 -14    8.01    1.33
  -2  -3 -15   -0.31    0.85
  -2   3 -15    0.48    0.78
  -2   4  16    2.43    1.13
  -2  -4  16    2.16    1.00
   2   4 -15    0.23    0.61
  -2  -4  15    0.04    0.80
   2  -4 -14    1.43    0.69
   2   4 -14    0.44    0.63
  -2  -4  14    0.19    0.75
   2   4 -13   35.74    2.49
  -2  -4  13   39.75    2.55
   2  -4 -13   41.46    2.43
  -2  -4  12    3.41    0.79
   2  -4 -12    2.15    0.62
   2   4 -12    2.91    0.68
   2   4 -12    2.44    0.82
  -2  -4  11   26.34    1.88
   2   4 -11   26.53    1.67
   2   4 -11   27.57    2.02
   2  -4 -11   27.17    1.77
   2   4 -10    3.45    0.79
  -2  -4  10    3.45    0.63
   2  -4 -10    3.71    0.66
   2   4 -10    3.64    0.59
  -2  -4   9   21.19    1.59
   2   4  -9   23.35    1.38
   2   4  -9   23.99    1.75
   2  -4  -9   21.00    1.42
   2   4  -9   21.42    1.35
  -2  -4   8    4.19    0.69
   2   4  -8    5.77    0.68
   2   4  -8    3.69    0.68
   2  -4  -8    3.52    0.59
   2   4  -7  158.76    3.98
   2  -4  -7  156.80    4.21
  -2  -4   7  168.33    4.75
   2   4  -7  166.25    4.26
   2   4  -7  170.17    4.96
   2  -4  -6    0.23    0.21
   2   4  -6    1.12    0.29
   2   4  -6    0.71    0.32
   2   4  -6    0.09    0.31
  -2  -4   6   -0.16    0.33
  -2   4   6    0.04    0.40
  -2  -4   5   35.27    1.72
   2   4  -5   32.90    1.77
  -2   4   5   36.27    1.69
   2  -4  -5   38.39    1.45
   2   4  -5   36.92    1.58
   2   4  -5   36.43    1.26
   2   4  -4    0.33    0.32
   2  -4  -4    0.98    0.28
  -2  -4   4    1.01    0.18
  -2  -4   4    1.22    0.39
  -2   4   4    1.09    0.30
   2   4  -4    1.11    0.32
   2   4  -3  205.35    4.06
   2  -4  -3  200.10    4.37
  -2  -4   3  213.03    3.97
  -2   4   3  204.86    4.69
   2   4  -3  207.46    4.70
  -2  -4   3  209.44    4.84
   2  -4  -2    9.73    0.57
   2   4  -2    9.65    0.37
   2   4  -2    9.23    0.62
   2   4  -2    9.95    0.37
   2   4  -2    9.40    0.78
  -2   4   1  919.96   16.73
  -2   4   1  889.09   16.66
   2   4  -1 1000.00   16.27
   2   4  -1  961.43   16.15
  -2  -4   1  971.57   16.19
   2   4  -1  920.92   17.06
  -2   4   0   36.28    1.30
  -2   4   0   35.65    1.01
  -2  -4   0   35.37    1.00
   2   4   0   33.53    1.25
   2   4   0   37.41    1.08
  -2  -4  -1   42.12    1.25
  -2   4  -1   39.59    1.54
   2  -4   1   39.84    1.29
  -2  -4  -1   41.59    1.29
  -2   4  -2   34.97    1.61
  -2   4  -2   35.51    1.04
  -2  -4  -2   35.98    1.27
   2  -4   2   33.66    1.09
   2   4   2   36.02    0.94
  -2  -4  -2   34.51    1.17
  -2   4  -3  176.11    4.75
   2  -4   3  180.30    3.41
   2  -4   3  185.94    3.71
  -2  -4  -3  170.62    4.12
   2  -4   4    8.45    0.45
  -2  -4  -4    9.18    0.75
  -2   4  -4    8.57    0.92
   2  -4   5   74.53    1.83
   2   4   5   77.68    1.82
  -2   4  -5   76.20    2.97
  -2  -4  -5   76.89    2.60
  -2   4  -6   43.86    2.27
  -2  -4  -6   42.54    1.98
  -2   4  -6   46.56    1.86
  -2  -4  -7   56.87    2.49
  -2   4  -7   63.34    2.37
  -2   4  -7   64.63    2.87
  -2   4  -8   14.16    1.38
  -2  -4  -8   14.57    1.28
  -2   4  -8   14.37    1.14
  -2   4  -9  195.09    5.36
  -2  -4  -9  197.18    5.83
  -2   4  -9  188.66    5.92
  -2   4 -10   17.44    1.36
  -2  -4 -10   14.09    1.46
  -2   4 -10   13.89    1.43
  -2  -4 -11   52.58    2.98
  -2   4 -11   55.70    3.02
  -2   4 -11   55.58    2.61
  -2   4 -12   11.05    1.19
  -2   4 -12   11.08    1.32
  -2  -4 -12   10.35    1.42
  -2   4 -13   11.85    1.59
  -2  -4 -13    7.88    1.34
  -2   4 -14    4.41    1.19
  -2  -4 -14    3.82    1.00
  -2   4 -15   32.72    2.63
  -2  -4 -15   31.11    2.71
   2   5 -16   -0.62    0.84
  -2  -5  16    0.29    0.70
  -2  -5  15   46.58    3.01
   2   5 -15   41.20    2.81
  -2   5  15   42.89    3.06
   2   5 -14    0.03    0.60
   2  -5 -14    0.90    0.64
  -2  -5  14    1.24    0.62
   2   5 -13   14.46    1.61
   2  -5 -13   16.33    1.58
  -2  -5  13   17.18    1.69
  -2  -5  12    8.17    1.12
   2   5 -12    8.38    1.22
   2  -5 -12    9.60    1.12
  -2  -5  11    6.44    0.98
   2  -5 -11    8.12    1.06
   2   5 -11    7.54    0.94
   2   5 -11    9.01    1.19
   2   5 -10   -0.03    0.34
  -2  -5  10    0.06    0.46
   2  -5 -10    0.00    0.37
   2   5 -10   -0.08    0.56
   2  -5  -9   41.61    2.07
  -2  -5   9   45.46    2.32
   2   5  -9   48.77    2.00
   2   5  -9   40.42    2.36
   2  -5  -8   19.71    1.29
  -2  -5   8   20.17    1.46
   2   5  -8   20.51    1.16
   2   5  -8   18.01    1.49
   2   5  -8   20.94    1.23
   2   5  -7   11.20    0.87
  -2  -5   7   10.74    1.04
   2  -5  -7   10.15    0.86
  -2   5   7   12.30    1.17
   2   5  -7   10.07    1.09
   2   5  -7   10.46    0.81
  -2   5   6   10.36    0.98
  -2  -5   6   11.48    1.03
   2  -5  -6   12.21    0.88
   2   5  -6   11.47    0.77
   2   5  -6   10.92    0.83
   2   5  -6   13.29    1.17
  -2  -5   5  413.41    9.15
  -2   5   5  438.67    9.15
   2  -5  -5  437.34    8.66
   2   5  -5  440.18    8.32
   2   5  -5  421.90    8.70
  -2  -5   4    1.10    0.19
  -2   5   4    0.58    0.29
   2   5  -4    0.49    0.22
   2  -5  -4    0.95    0.25
   2   5  -4    1.33    0.22
  -2  -5   4    0.68    0.31
   2   5  -4    1.45    0.48
   2   5  -3  283.73    6.45
   2  -5  -3  266.97    5.61
   2   5  -3  273.31    5.19
  -2  -5   3  263.43    4.95
   2   5  -3  278.01    5.22
   2   5  -3  272.35    5.80
  -2  -5   3  272.98    5.98
   2   5  -2   87.35    1.92
   2   5  -2   89.44    1.91
   2  -5  -2   86.63    2.28
   2   5  -2   84.86    2.33
   2   5  -2   92.95    2.80
  -2  -5   1   32.43    0.94
   2   5  -1   32.55    1.44
   2   5  -1   32.83    1.22
  -2   5   1   36.04    1.29
   2   5  -1   34.73    0.98
   2  -5   0    7.61    0.54
  -2  -5   0    9.39    0.48
  -2   5   0    7.47    0.59
   2   5   0    9.48    0.68
  -2   5   0    8.89    0.44
  -2  -5  -1  248.68    5.01
  -2   5  -1  251.70    5.49
   2   5   1  245.20    5.05
   2  -5   1  245.91    4.96
  -2  -5  -1  252.96    5.09
  -2  -5  -2   31.31    1.14
  -2   5  -2   31.48    1.01
  -2  -5  -2   33.26    1.21
   2  -5   2   31.34    0.96
  -2   5  -2   29.92    1.47
  -2  -5  -2   31.75    0.89
   2  -5   3  105.56    2.03
   2  -5   3  104.23    2.19
  -2  -5  -3  100.57    2.76
  -2   5  -3  100.99    3.26
   2  -5   4   15.54    0.55
  -2  -5  -4   17.54    1.02
  -2   5  -4   16.41    1.24
   2   5   4   16.68    0.51
   2  -5   5   28.13    0.81
  -2  -5  -5   29.62    1.48
  -2   5  -5   30.55    1.78
   2   5   5   27.94    0.84
   2  -5   6    5.11    0.33
  -2   5  -6    6.23    0.87
  -2  -5  -6    5.55    0.73
   2  -5   6    4.65    0.26
  -2  -5  -7   85.00    3.06
  -2   5  -7   92.21    2.95
   2  -5   7   82.62    1.80
  -2   5  -7  100.01    3.59
  -2  -5  -8   14.02    1.24
  -2   5  -8   13.23    1.30
  -2   5  -8   11.67    1.05
  -2   5  -9    0.79    0.38
  -2   5  -9    0.43    0.50
  -2  -5  -9    1.64    0.65
  -2  -5 -10   11.00    1.30
  -2   5 -10   12.46    1.18
  -2   5 -10   11.86    1.34
  -2   5 -11  134.65    4.84
  -2   5 -11  132.21    4.38
  -2  -5 -12    0.20    0.66
  -2   5 -12    0.03    0.61
  -2   5 -12    0.14    0.44
  -2   5 -13  101.40    4.32
  -2  -5 -13   90.76    4.36
  -2  -5 -14    7.29    1.34
  -2   5 -14    7.54    1.29
  -2  -5 -15    3.14    1.08
  -2   5 -15    1.92    0.87
  -2  -6  16   27.67    2.39
   2   6 -16   26.59    2.32
   2   6 -15    1.86    0.89
  -2  -6  15    0.82    0.72
  -2   6  15   -0.58    0.77
  -2  -6  14   36.71    2.52
  -2   6  14   34.25    2.72
   2   6 -14   32.55    2.44
   2  -6 -14   30.01    2.27
  -2   6  13   14.07    1.72
  -2  -6  13   13.39    1.48
   2  -6 -13   12.61    1.38
   2   6 -13   13.06    1.57
  -2  -6  12    0.27    0.51
   2  -6 -12    1.53    0.57
   2   6 -12    1.14    0.70
   2  -6 -11   23.53    1.70
  -2  -6  11   21.98    1.74
   2   6 -11   23.55    1.93
   2   6 -11   24.38    1.60
   2  -6 -10    7.07    0.88
   2   6 -10    6.76    1.00
  -2  -6  10    5.96    0.89
   2   6  -9   11.69    0.98
   2   6  -9   14.59    1.04
   2   6  -9   12.43    1.31
   2  -6  -9   13.05    1.13
  -2  -6   9   12.36    1.19
  -2   6   9   12.27    1.33
   2   6  -8    0.78    0.30
  -2  -6   8    1.15    0.52
  -2   6   8    1.23    0.50
   2  -6  -8    1.41    0.46
   2   6  -8    1.31    0.38
   2   6  -8    1.38    0.53
   2   6  -7   63.05    2.12
  -2  -6   7   62.01    2.60
   2   6  -7   63.72    2.21
  -2   6   7   60.79    2.70
   2   6  -7   56.84    2.71
   2  -6  -7   59.19    2.29
  -2  -6   6   85.72    3.01
  -2   6   6   86.06    3.12
   2  -6  -6   87.73    2.72
   2   6  -6   80.92    3.24
   2   6  -6   85.47    2.61
   2   6  -6   84.27    2.46
  -2  -6   5   24.46    1.44
  -2   6   5   26.65    1.48
   2   6  -5   30.64    1.18
   2   6  -5   26.11    1.25
   2  -6  -5   27.79    1.31
   2   6  -5   25.09    1.62
   2  -6  -4  149.33    3.67
   2   6  -4  157.38    3.41
  -2  -6   4  154.15    4.03
  -2   6   4  143.99    3.93
   2   6  -4  149.84    3.70
   2   6  -4  138.02    4.25
   2   6  -3  131.92    3.85
   2  -6  -3  129.94    3.22
  -2   6   3  131.60    3.44
   2   6  -3  129.84    3.23
   2   6  -3  131.70    2.83
   2   6  -2   19.70    0.96
   2  -6  -2   22.56    1.01
   2   6  -2   22.33    1.29
   2   6  -2   21.28    0.75
  -2  -6   1  172.85    3.50
   2   6  -1  172.71    3.89
   2  -6  -1  162.27    3.90
  -2   6   1  183.78    4.04
   2   6  -1  155.05    4.10
  -2  -6   0  110.57    2.54
   2   6   0  107.00    2.87
   2  -6   0  108.48    2.68
  -2   6  -1   40.10    1.62
  -2  -6  -1   41.16    1.37
  -2  -6  -1   42.34    1.34
   2  -6   1   41.32    1.24
  -2  -6  -2  225.21    4.75
  -2  -6  -2  221.63    4.80
   2  -6   2  220.51    4.32
  -2   6  -2  231.00    4.51
  -2  -6  -2  223.22    4.19
  -2   6  -3   24.86    1.45
   2  -6   3   26.14    0.73
  -2   6  -3   27.96    0.75
  -2  -6  -3   28.92    1.25
  -2   6  -4    4.85    0.70
   2  -6   4    6.72    0.41
  -2  -6  -4    6.52    0.63
  -2  -6  -5   34.82    1.63
  -2   6  -5   34.91    1.95
   2   6   5   34.79    0.97
  -2  -6  -6   42.07    1.97
  -2   6  -6   46.10    2.33
  -2   6  -7   16.58    1.41
  -2   6  -7   13.67    1.11
  -2  -6  -7   17.89    1.34
  -2   6  -8    2.74    0.61
  -2   6  -8    2.10    0.64
  -2  -6  -8    2.42    0.64
  -2   6  -9   96.19    3.82
  -2   6  -9   89.63    3.36
  -2  -6  -9   86.23    3.50
  -2   6 -10   28.24    1.80
  -2   6 -10   28.49    2.05
  -2  -6 -10   25.65    1.90
  -2   6 -11   24.93    1.97
   2  -6  11   29.13    1.82
  -2   6 -11   25.26    1.79
  -2  -6 -11   23.10    1.96
  -2  -6 -12   54.75    3.20
  -2   6 -12   64.24    3.27
  -2   6 -12   59.94    2.88
  -2  -6 -13    2.45    0.91
  -2   6 -13    3.49    0.92
  -2  -6 -14   10.66    1.60
  -2   6 -14   12.98    1.70
  -2   6 -15   10.09    1.53
  -2  -6 -15    9.45    1.59
  -2  -7  16    4.66    1.20
  -2   7  15   -0.55    0.79
  -2  -7  15    0.19    0.66
   2   7 -15    0.80    0.69
  -2  -7  14   17.21    1.77
   2   7 -14   18.03    1.84
  -2   7  14   14.89    1.86
   2  -7 -14   15.80    1.68
  -2  -7  13    2.73    0.74
   2   7 -13    3.00    0.85
   2  -7 -13    2.52    0.71
  -2   7  13    3.57    0.99
  -2   7  12   54.76    3.27
  -2  -7  12   56.24    2.91
   2  -7 -12   50.86    2.73
   2   7 -12   54.42    3.01
   2   7 -11   27.19    2.05
  -2  -7  11   26.61    1.90
   2  -7 -11   27.79    1.91
  -2   7  11   27.94    2.25
  -2  -7  10   26.96    1.83
  -2   7  10   28.77    2.21
   2  -7 -10   27.84    1.81
   2   7 -10   27.42    2.05
  -2  -7   9   49.31    2.46
   2   7  -9   49.53    2.69
  -2   7   9   52.31    2.81
   2   7  -9   53.01    2.05
   2  -7  -9   50.18    2.34
   2   7  -9   51.17    2.07
  -2  -7   8   38.00    2.06
   2   7  -8   43.57    1.78
   2  -7  -8   41.79    2.00
  -2   7   8   34.70    2.18
   2   7  -8   38.46    1.67
   2   7  -8   36.00    2.21
   2   7  -7    1.33    0.36
  -2  -7   7    1.00    0.43
  -2   7   7    0.36    0.49
   2  -7  -7    1.00    0.38
   2   7  -7    1.07    0.37
   2   7  -7    0.92    0.56
   2   7  -6   38.32    2.13
   2   7  -6   39.46    1.54
  -2  -7   6   39.48    1.94
   2  -7  -6   37.57    1.71
  -2   7   6   35.44    1.91
   2   7  -6   37.22    1.57
  -2  -7   5    7.60    0.81
   2   7  -5    7.10    0.61
   2   7  -5    7.81    0.92
   2  -7  -5    7.91    0.72
   2   7  -5    8.10    0.62
  -2   7   5    7.82    0.83
   2   7  -4   53.70    1.63
   2  -7  -4   53.12    1.90
   2   7  -4   53.96    1.84
  -2  -7   4   59.18    2.13
  -2   7   4   54.70    2.10
   2   7  -4   55.39    2.39
   2   7  -3    7.92    0.60
   2   7  -3    7.52    0.49
   2  -7  -3    7.65    0.63
  -2   7   3    9.81    0.77
   2   7  -3    6.71    0.76
   2   7  -2  498.80    9.86
   2  -7  -2  495.54    9.95
   2   7  -2  513.10    9.48
  -2   7   1    2.31    0.36
   2   7  -1    2.63    0.36
  -2  -7   1    1.93    0.26
   2   7  -1    1.95    0.14
   2   7  -1    2.04    0.41
  -2  -7   0  210.68    4.24
  -2   7   0  209.48    4.73
  -2   7  -1   20.88    1.14
  -2  -7  -1   21.18    0.94
  -2  -7  -1   21.27    0.97
  -2  -7  -2    8.76    0.62
  -2   7  -2    9.47    0.81
  -2   7  -2    8.24    0.50
  -2  -7  -2    8.22    0.37
  -2  -7  -2    8.17    0.61
  -2   7  -3    5.61    0.69
  -2   7  -3    5.48    0.32
  -2  -7  -3    4.82    0.54
  -2   7  -4   95.74    3.28
  -2  -7  -4   98.32    2.83
  -2  -7  -5   32.23    1.59
  -2   7  -5   31.81    1.87
   2  -7   5   32.40    1.13
   2  -7   6   21.37    1.01
  -2   7  -6   20.84    1.57
  -2  -7  -6   19.82    1.29
  -2   7  -7   53.68    2.34
   2  -7   7   56.85    1.95
  -2  -7  -7   55.10    2.41
  -2   7  -7   59.28    2.79
  -2   7  -8   53.21    2.41
   2  -7   8   54.15    2.04
  -2   7  -8   54.90    2.73
  -2  -7  -8   52.61    2.51
   2  -7   9    6.05    0.81
  -2   7  -9    4.52    0.74
  -2   7  -9    5.93    0.99
  -2  -7  -9    4.19    0.79
  -2   7 -10   75.17    3.16
  -2   7 -10   72.98    3.37
   2  -7  10   76.84    2.84
  -2  -7 -10   70.06    3.30
  -2  -7 -11    0.53    0.50
  -2   7 -11    1.71    0.59
  -2   7 -11    1.86    0.70
  -2   7 -12    0.80    0.60
  -2   7 -12    0.03    0.57
  -2  -7 -12    1.19    0.70
  -2   7 -13   -0.11    0.61
  -2  -7 -13   -0.77    0.80
  -2  -7 -14   29.28    2.52
  -2   7 -14   31.99    2.42
  -2   7 -15    0.69    0.77
  -2   8  15    0.83    0.72
  -2  -8  15    2.51    0.96
   2  -8 -15    1.76    0.83
   2   8 -15    0.63    0.65
   2  -8 -14   19.62    1.86
   2   8 -14   19.79    1.95
  -2   8  14   19.78    2.15
  -2  -8  14   20.32    1.83
  -2  -8  13   -0.16    0.59
  -2   8  13    1.00    0.76
   2  -8 -13   -0.12    0.49
   2   8 -13    0.31    0.62
   2   8 -12    5.98    1.12
  -2  -8  12    5.89    1.03
   2  -8 -12    5.85    1.03
  -2   8  12    5.32    1.23
   2   8 -11    2.90    0.84
  -2  -8  11    3.90    0.75
  -2   8  11    3.98    1.00
   2  -8 -11    3.47    0.78
   2   8 -10  120.24    4.51
  -2  -8  10  112.13    4.03
  -2   8  10  112.99    4.57
   2  -8 -10  104.53    3.90
   2   8  -9    5.77    0.72
   2   8  -9    6.64    1.04
  -2  -8   9    6.99    0.92
   2  -8  -9    6.74    0.89
  -2   8   9    5.47    0.97
  -2   8   8   60.54    2.94
  -2  -8   8   61.03    2.68
   2  -8  -8   56.91    2.49
   2   8  -8   61.14    2.24
   2   8  -8   62.34    2.19
   2   8  -8   62.14    2.96
  -2   8   7    9.76    1.13
  -2  -8   7    9.99    1.01
   2  -8  -7   10.82    1.00
   2   8  -7   10.65    0.82
   2   8  -7   10.07    0.80
   2   8  -7   10.08    1.12
  -2  -8   6   30.81    1.72
   2   8  -6   30.05    1.37
  -2   8   6   24.31    1.44
   2  -8  -6   30.06    1.54
  -2   8   6   27.49    1.70
   2   8  -6   30.39    1.91
   2   8  -6   31.23    1.38
   2   8  -5   28.73    1.78
  -2  -8   5   30.92    1.58
   2  -8  -5   29.09    1.43
   2   8  -5   26.71    1.20
   2   8  -5   26.15    1.25
  -2   8   5   26.28    1.38
  -2   8   5   27.55    1.55
   2   8  -4  130.49    3.36
  -2   8   4  130.31    3.47
   2   8  -4  133.13    3.16
   2  -8  -4  132.39    3.52
   2   8  -4  140.28    4.19
  -2   8   4  125.60    3.70
   2   8  -3   21.87    1.36
  -2   8   3   19.54    1.15
   2  -8  -3   19.41    1.06
   2   8  -3   21.11    1.03
   2   8  -3   19.63    0.85
   2  -8  -2   20.61    1.09
  -2   8   2   20.90    1.14
   2   8  -2   20.49    0.86
   2   8  -2   19.08    0.98
   2   8  -2   22.90    1.34
  -2  -8   1   10.33    0.61
  -2   8   1   11.13    0.81
   2   8  -1    9.73    0.36
  -2   8   0  456.63    9.09
  -2  -8   0  448.18    8.52
  -2  -8  -1   51.44    1.69
   2   8   1   51.40    1.22
  -2  -8  -1   55.12    1.72
  -2   8  -1   49.86    1.94
  -2  -8  -2  333.27    6.90
  -2  -8  -2  330.87    6.85
  -2   8  -2  337.99    7.43
  -2  -8  -3   33.49    1.45
  -2   8  -3   35.01    1.01
  -2   8  -3   33.26    1.69
  -2   8  -4    5.87    0.76
  -2  -8  -4    6.65    0.68
  -2   8  -5    1.42    0.50
   2  -8   5    1.71    0.25
  -2  -8  -5    2.31    0.46
   2  -8   6  163.69    3.72
  -2  -8  -6  161.10    4.51
  -2   8  -6  150.35    4.88
  -2   8  -7    3.06    0.71
  -2  -8  -7    2.82    0.58
   2  -8   7    2.29    0.37
  -2  -8  -8   54.84    2.61
  -2   8  -8   60.03    2.90
   2  -8   8   60.55    2.14
  -2   8  -8   60.57    2.64
  -2   8  -9    1.04    0.70
  -2   8  -9    0.20    0.42
  -2  -8  -9    0.31    0.46
   2  -8   9    1.13    0.42
  -2   8 -10   12.07    1.38
  -2   8 -10   11.42    1.21
  -2  -8 -10   12.44    1.36
  -2  -8 -11    0.60    0.56
  -2   8 -11    1.17    0.60
  -2   8 -11    0.96    0.61
  -2   8 -12   48.29    2.66
  -2  -8 -12   43.94    2.88
  -2   8 -12   49.79    2.90
  -2   8 -13   -0.12    0.53
  -2  -8 -13   -0.25    0.59
  -2   8 -13    0.83    0.72
  -2  -8 -14    4.58    1.13
  -2   8 -14    3.92    1.00
  -2   8 -15   -0.27    0.71
   2  -9 -15    3.12    0.96
   2   9 -15    6.11    1.22
  -2  -9  14   24.55    2.04
   2  -9 -14   25.56    2.17
  -2   9  14   26.69    2.49
   2   9 -14   25.22    2.18
   2  -9 -13    0.75    0.64
  -2  -9  13    0.72    0.62
   2   9 -13    2.33    0.90
  -2   9  13    2.87    0.96
  -2   9  12   55.26    3.34
   2  -9 -12   47.35    2.78
  -2  -9  12   55.30    2.85
   2   9 -12   52.32    3.03
  -2  -9  11    1.26    0.58
  -2   9  11    0.19    0.63
   2  -9 -11    1.13    0.57
   2   9 -11    1.74    0.73
  -2   9  10    4.39    1.08
  -2  -9  10    5.27    0.91
   2  -9 -10    4.85    0.88
   2   9 -10    6.29    1.10
   2   9  -9   12.67    1.39
  -2  -9   9   11.36    1.16
   2   9  -9   10.80    0.92
   2  -9  -9    9.32    1.06
  -2   9   9    8.47    1.12
   2   9  -8   90.94    2.78
  -2  -9   8   91.03    3.39
   2   9  -8   98.60    3.87
   2  -9  -8   87.71    3.25
  -2   9   8   85.16    3.64
   2   9  -8   92.37    2.93
  -2  -9   7    3.47    0.66
   2   9  -7    4.42    0.55
   2   9  -7    3.89    0.53
   2  -9  -7    3.27    0.59
  -2   9   7    3.07    0.67
   2   9  -7    1.87    0.64
   2   9  -6  145.97    3.83
   2  -9  -6  147.24    4.19
  -2  -9   6  146.08    4.33
   2   9  -6  147.04    3.78
  -2   9   6  147.76    4.54
  -2   9   6  150.87    4.19
   2   9  -6  159.21    4.90
   2  -9  -5   25.61    1.37
   2   9  -5   25.38    1.22
  -2   9   5   24.23    1.32
  -2   9   5   26.89    1.56
   2   9  -5   23.31    1.61
   2   9  -5   24.69    1.19
   2  -9  -4    1.64    0.42
  -2   9   4    1.44    0.42
   2   9  -4    1.69    0.36
  -2   9   4    1.36    0.38
   2   9  -4    1.21    0.25
   2   9  -4    2.05    0.64
   2  -9  -3   35.37    1.54
   2   9  -3   35.99    1.41
  -2   9   3   35.00    1.45
   2   9  -3   36.28    1.29
  -2   9   3   35.87    1.63
   2   9  -3   36.53    1.83
   2   9  -2  162.50    3.93
   2  -9  -2  164.06    4.12
   2   9  -2  161.46    3.67
  -2   9   2  158.41    4.14
  -2   9   2  169.53    3.93
   2   9  -2  162.80    4.43
  -2   9   1   39.21    1.65
  -2  -9   1   39.56    1.38
  -2  -9   0   19.09    0.92
  -2   9   0   18.46    1.12
  -2  -9   0   16.06    0.89
   2   9   0   17.86    0.70
  -2  -9  -1   12.86    0.78
  -2  -9  -1   13.39    0.80
   2   9   1   12.11    0.48
  -2   9  -1   12.13    0.95
  -2   9  -2  118.61    3.53
  -2  -9  -2  116.04    3.07
  -2  -9  -2  119.39    3.15
  -2   9  -3   26.48    1.51
  -2  -9  -3   25.04    1.26
  -2   9  -3   25.11    0.88
  -2  -9  -4  420.98    8.92
  -2   9  -4  433.51    9.63
  -2  -9  -5    8.82    0.84
  -2   9  -5    8.16    0.94
   2  -9   6   76.21    2.07
  -2   9  -6   70.87    3.06
  -2  -9  -6   68.96    2.71
  -2   9  -7    6.04    0.93
   2  -9   7    5.74    0.54
  -2  -9  -7    6.83    0.84
  -2   9  -8   18.16    1.48
  -2  -9  -8   18.89    1.46
   2  -9   8   19.62    1.12
  -2   9  -8   20.63    1.69
  -2   9  -9    0.46    0.47
  -2   9  -9   -0.16    0.50
  -2  -9  -9    0.11    0.46
  -2   9 -10   42.34    2.54
  -2  -9 -10   43.01    2.52
  -2   9 -10   41.42    2.38
  -2  -9 -11   17.32    1.75
  -2   9 -11   19.37    1.75
  -2   9 -11   19.31    1.65
  -2   9 -12    0.57    0.57
  -2  -9 -12   -0.23    0.62
  -2   9 -12   -0.12    0.54
  -2  -9 -13    5.35    1.12
  -2   9 -13    5.81    1.02
  -2   9 -13    5.45    1.09
  -2   9 -14   37.32    2.62
  -2  -9 -14   35.34    2.86
  -2   9 -15    0.46    0.65
   2 -10 -15    2.38    0.92
  -2  10  14    5.86    1.31
   2  10 -14    2.39    0.76
   2 -10 -14    4.64    1.11
  -2 -10  13   17.09    1.63
  -2  10  13   20.06    2.15
   2 -10 -13   18.58    1.80
   2  10 -13   21.11    1.99
  -2 -10  12   10.14    1.29
   2 -10 -12    9.35    1.25
   2  10 -12    8.48    1.32
  -2  10  12    9.52    1.53
  -2  10  11    7.34    1.31
  -2 -10  11    6.21    1.01
   2 -10 -11    5.95    0.99
   2  10 -11    6.11    1.13
  -2 -10  10   88.80    3.50
   2 -10 -10   83.26    3.52
   2  10 -10   87.88    3.89
  -2  10  10   88.51    4.03
   2 -10  -9   18.89    1.55
  -2 -10   9   19.25    1.52
  -2  10   9   17.17    1.69
   2  10  -9   17.29    1.65
  -2 -10   8   47.00    2.32
   2  10  -8   43.47    1.93
   2 -10  -8   47.94    2.32
  -2  10   8   45.89    2.58
   2  10  -8   51.68    2.72
   2 -10  -7   91.14    3.24
  -2 -10   7   95.97    3.38
   2  10  -7   97.90    3.80
   2  10  -7   91.62    2.74
  -2  10   7   83.72    3.47
   2  10  -7   88.96    2.87
  -2  10   6    0.99    0.36
   2  10  -6    0.32    0.20
   2  10  -6    0.96    0.51
   2 -10  -6    0.74    0.35
  -2  10   6    0.64    0.37
   2  10  -6    1.02    0.32
   2  10  -5   42.60    1.67
  -2  10   5   40.10    1.79
   2 -10  -5   43.83    1.94
   2  10  -5   46.51    2.34
  -2  10   5   46.01    2.15
   2  10  -5   42.57    1.66
   2  10  -4   34.15    1.39
   2 -10  -4   34.39    1.64
   2  10  -4   35.15    1.45
  -2  10   4   35.87    1.75
  -2  10   4   36.84    1.57
   2  10  -4   33.43    1.89
   2  10  -3   15.07    1.20
   2 -10  -3   13.93    1.01
  -2  10   3   15.17    1.05
   2  10  -3   13.77    0.80
  -2  10   3   13.78    0.89
   2  10  -3   14.77    0.89
   2  10  -2    0.45    0.24
   2  10  -2    0.08    0.35
  -2  10   2    0.21    0.24
   2 -10  -2   -0.03    0.24
   2  10  -2    0.54    0.25
  -2  10   2    0.22    0.29
  -2  10   1   57.41    2.19
  -2 -10   1   63.86    1.95
   2  10   0  160.22    3.38
  -2 -10   0  160.34    3.86
  -2 -10   0  163.39    3.85
  -2  10   0  164.31    4.29
  -2  10  -1    3.71    0.55
  -2 -10  -1    3.78    0.47
  -2 -10  -1    2.98    0.43
   2  10   1    4.55    0.30
  -2 -10  -2  146.64    3.70
  -2  10  -2  150.16    4.19
  -2 -10  -2  146.41    3.78
  -2  10  -3  180.33    4.99
  -2 -10  -3  177.21    4.51
  -2  10  -3  187.91    3.89
  -2 -10  -4    2.23    0.45
  -2  10  -4    2.60    0.59
  -2  10  -5   61.25    2.77
  -2 -10  -5   63.49    2.44
   2 -10   6   86.12    2.18
  -2  10  -6   81.76    3.42
  -2  10  -7    0.25    0.45
  -2 -10  -7    0.33    0.39
  -2  10  -8   35.76    2.10
  -2  10  -8   36.59    2.26
  -2 -10  -8   33.86    2.03
  -2  10  -9   39.87    2.30
  -2  10  -9   37.16    2.37
  -2 -10  -9   38.73    2.29
  -2  10 -10   -0.36    0.52
  -2  10 -10    0.50    0.50
  -2 -10 -10    0.43    0.56
  -2  10 -11    8.06    1.15
  -2 -10 -11    7.86    1.20
  -2  10 -11    8.77    1.24
  -2  10 -12    9.39    1.27
  -2  10 -12   10.94    1.40
  -2 -10 -12    8.70    1.38
  -2  10 -13    1.46    0.78
  -2 -10 -13    2.87    0.93
  -2  10 -13    2.60    0.86
  -2 -10 -14    0.53    0.72
  -2  10 -14    0.97    0.75
  -2  10 -15    8.10    1.28
   2 -11 -15    6.27    1.29
  -2  11  14    3.17    1.18
   2 -11 -14    4.80    1.14
   2  11 -14    4.16    1.11
  -2  11  13    1.59    0.93
  -2 -11  13    1.29    0.68
   2 -11 -13    0.91    0.66
   2  11 -13    2.58    0.95
  -2  11  12   11.18    1.62
  -2 -11  12    9.82    1.22
   2 -11 -12   10.36    1.34
   2  11 -12   13.42    1.61
  -2 -11  11   58.46    2.91
   2  11 -11   66.33    3.41
  -2  11  11   64.47    3.56
   2 -11 -11   59.66    3.10
   2  11 -10    8.10    1.24
  -2 -11  10    5.75    0.91
   2 -11 -10    8.29    1.16
  -2  11  10    6.05    1.14
   2 -11  -9  135.73    4.58
  -2 -11   9  140.89    4.55
   2  11  -9  132.99    4.93
  -2  11   9  134.37    5.04
   2 -11  -8    3.95    0.74
  -2 -11   8    3.69    0.75
   2  11  -8    2.84    0.53
   2  11  -8    3.70    0.82
  -2  11   8    3.93    0.83
   2  11  -7   10.33    1.23
   2 -11  -7    9.59    1.04
   2  11  -7    9.59    0.76
  -2  11   7    9.09    1.08
   2  11  -7    8.28    0.82
  -2  11   6    4.69    0.65
   2  11  -6    3.77    0.53
   2  11  -6    3.51    0.46
   2  11  -6    4.01    0.75
   2 -11  -6    4.03    0.68
  -2  11   6    4.41    0.75
  -2  11   5   58.12    2.48
   2 -11  -5   55.22    2.31
   2  11  -5   62.21    2.08
   2  11  -5   58.25    2.08
  -2  11   5   53.99    2.18
   2  11  -5   61.21    2.77
   2  11  -4   16.17    0.98
   2  11  -4   17.23    1.34
   2  11  -4   15.67    0.94
   2 -11  -4   18.00    1.18
  -2  11   4   16.54    1.06
  -2  11   4   16.53    1.20
   2  11  -3   80.02    3.03
   2  11  -3   83.08    2.47
   2 -11  -3   81.14    2.73
   2  11  -3   77.92    2.33
  -2  11   3   79.52    2.51
   2  11  -2   46.24    1.66
  -2  11   2   47.21    2.01
   2 -11  -2   49.66    1.99
  -2  11   2   44.75    1.75
   2  11  -2   49.31    1.77
  -2  11   1   15.90    1.13
  -2 -11   1   18.44    0.98
  -2 -11   0   34.11    1.42
  -2  11   0   32.12    1.64
   2  11   0   34.38    1.10
  -2 -11   0   31.14    1.36
  -2 -11  -1  148.30    3.81
   2  11   1  150.05    3.14
  -2 -11  -1  150.46    3.78
   2  11   1  151.90    3.50
  -2  11  -1  159.11    4.29
  -2  11  -2   10.67    1.00
  -2 -11  -2   11.02    0.83
   2  11   2    9.73    0.55
  -2 -11  -2   11.28    0.82
  -2  11  -3   23.95    1.53
  -2 -11  -3   23.57    1.31
  -2 -11  -4    7.39    0.76
  -2  11  -4    8.68    0.95
  -2  11  -4    6.81    0.34
  -2  11  -5   88.36    3.46
  -2 -11  -5   90.18    3.05
  -2 -11  -6   12.76    1.12
  -2  11  -6   13.76    1.37
  -2  11  -7  133.18    4.70
  -2 -11  -7  139.99    4.35
  -2  11  -8    7.46    1.08
  -2  11  -8    5.36    0.94
  -2 -11  -8    5.86    0.90
  -2  11  -9   23.78    1.91
  -2 -11  -9   20.98    1.69
  -2  11  -9   21.06    1.75
  -2  11 -10    3.11    0.81
  -2 -11 -10    3.01    0.76
  -2  11 -10    4.28    0.87
  -2  11 -11   10.53    1.31
  -2 -11 -11   11.37    1.45
  -2  11 -11   11.61    1.43
  -2  11 -12    0.44    0.62
  -2  11 -12    0.14    0.53
  -2 -11 -12   -0.02    0.54
  -2  11 -13   11.61    1.41
  -2 -11 -13    9.72    1.56
  -2  11 -13   10.51    1.42
  -2  11 -14    6.47    1.13
   2 -12 -14    3.01    1.00
   2  12 -14    1.28    0.80
   2 -12 -13   30.66    2.41
   2  12 -13   38.79    2.72
  -2  12  13   32.56    2.75
  -2  12  12    4.81    1.19
  -2 -12  12    2.64    0.76
   2 -12 -12    3.53    0.94
   2  12 -12    4.19    1.03
   2  12 -11   21.08    1.95
   2 -12 -11   21.32    1.84
  -2  12  11   21.90    2.13
  -2 -12  11   25.00    1.84
  -2  12  10    3.75    0.97
  -2 -12  10    5.73    0.82
   2  12 -10    6.66    1.14
   2 -12 -10    6.93    1.00
   2  12  -9   33.97    2.36
   2 -12  -9   29.77    2.02
  -2  12   9   30.79    2.22
  -2  12   8    5.10    0.93
   2  12  -8    7.17    1.11
   2  12  -8    5.47    0.69
   2 -12  -8    5.86    0.91
  -2  12   7  132.44    4.25
  -2  12   7  131.33    4.62
   2 -12  -7  141.43    4.42
   2  12  -7  146.08    4.97
   2  12  -7  140.91    4.02
   2  12  -6    3.60    0.53
   2  12  -6    4.61    0.83
   2 -12  -6    5.26    0.76
   2  12  -6    3.86    0.47
  -2  12   6    4.78    0.79
  -2  12   6    3.35    0.58
   2  12  -5   39.19    1.69
   2 -12  -5   42.10    2.02
  -2  12   5   35.94    1.76
   2  12  -5   39.73    1.63
   2  12  -5   39.91    2.27
  -2  12   5   40.19    2.05
   2  12  -4    3.50    0.51
  -2  12   4    2.33    0.46
   2  12  -4    3.25    0.69
   2  12  -4    2.50    0.44
   2 -12  -4    2.69    0.54
  -2  12   4    2.33    0.54
   2  12  -3   36.59    1.55
   2  12  -3   32.86    1.42
   2 -12  -3   36.36    1.79
  -2  12   3   32.52    1.52
   2  12  -3   33.44    1.90
   2  12  -2    1.07    0.33
  -2  12   2    1.30    0.47
  -2  12   2    0.86    0.31
   2  12  -2    0.76    0.26
   2 -12  -2    1.38    0.41
  -2  12   1  188.23    4.95
  -2 -12   1  181.88    4.45
  -2 -12   1  195.03    4.55
  -2 -12   0    3.43    0.47
  -2  12   0    4.57    0.67
  -2 -12   0    4.60    0.56
   2  12   0    3.84    0.35
  -2  12  -1    3.21    0.60
  -2 -12  -1    3.19    0.49
  -2 -12  -1    2.99    0.47
   2  12   1    3.11    0.36
   2  12   1    3.12    0.30
  -2 -12  -2   10.73    0.83
  -2 -12  -2   10.87    0.88
  -2  12  -2    9.36    0.39
   2  12   2   10.39    0.61
  -2  12  -2   11.27    1.04
  -2 -12  -3  149.29    4.07
  -2  12  -3  147.27    4.47
  -2  12  -4    8.34    0.96
  -2 -12  -4    7.77    0.80
  -2  12  -5  133.30    4.42
  -2 -12  -5  125.97    3.91
  -2  12  -6    7.26    1.01
  -2 -12  -6    6.64    0.85
  -2 -12  -7   12.86    1.21
  -2  12  -7   12.82    1.35
  -2 -12  -8   11.34    1.19
  -2  12  -8   11.70    1.35
  -2 -12  -9   95.57    3.81
  -2  12  -9   95.30    4.02
  -2  12  -9   93.53    3.90
  -2  12 -10    7.66    1.10
  -2  12 -10    6.65    1.08
  -2 -12 -10    4.12    0.88
  -2 -12 -11   20.30    1.91
  -2  12 -11   19.65    1.81
  -2  12 -11   20.50    1.84
  -2  12 -12    7.29    1.17
  -2  12 -12    6.19    1.08
  -2 -12 -12    5.70    1.14
  -2 -12 -13    5.99    1.27
  -2  12 -13    5.09    1.13
  -2  12 -13    4.02    0.97
  -2  12 -14    2.07    0.91
   2 -13 -14    0.44    0.70
   2  13 -13    5.99    1.20
  -2  13  13    4.23    1.28
   2 -13 -13    4.76    0.97
   2  13 -12    4.55    1.15
   2 -13 -12    2.97    0.87
  -2  13  12    2.88    1.00
   2  13 -11   11.52    1.49
   2 -13 -11   11.30    1.38
  -2  13  11    8.69    1.37
  -2  13  10    0.82    0.67
   2  13 -10    1.19    0.85
   2 -13 -10    0.67    0.60
   2  13  -9   48.42    2.85
   2 -13  -9   48.08    2.61
  -2  13   9   48.46    2.85
   2 -13  -8   19.08    1.56
  -2  13   8   22.81    1.84
   2  13  -8   25.95    2.01
  -2  13   7   -0.09    0.56
  -2  13   7    1.21    0.43
   2 -13  -7    1.31    0.56
   2  13  -7    1.57    0.65
   2  13  -7    1.34    0.42
  -2  13   6   33.70    2.03
   2  13  -6   38.80    2.32
   2 -13  -6   36.72    1.99
   2  13  -6   37.58    1.59
  -2  13   6   36.08    1.87
   2  13  -6   35.30    1.74
  -2  13   5  188.43    5.13
   2  13  -5  217.99    4.96
   2  13  -5  225.50    6.18
   2 -13  -5  202.66    5.52
  -2  13   5  186.48    5.51
   2  13  -5  207.34    5.09
   2  13  -4    4.16    0.78
  -2  13   4    5.15    0.66
   2  13  -4    4.37    0.56
   2  13  -4    4.54    0.58
  -2  13   4    4.56    0.72
   2 -13  -4    4.89    0.78
   2 -13  -3  118.51    3.71
   2  13  -3  111.58    3.20
  -2  13   3  115.26    3.35
   2  13  -3  124.57    3.31
   2  13  -3  112.77    3.90
  -2  13   2    3.42    0.51
   2  13  -2    3.70    0.49
  -2  13   2    3.07    0.58
  -2 -13   1   25.83    1.28
  -2  13   1   26.86    1.59
   2  13  -1   29.18    1.39
  -2 -13   0    2.79    0.45
  -2 -13   0    2.99    0.49
  -2  13   0    2.76    0.58
   2  13   0    2.48    0.29
   2  13   0    2.61    0.31
  -2  13  -1  128.17    3.90
  -2 -13  -1  127.21    3.51
   2  13   1  122.93    2.81
   2  13   1  120.65    3.04
  -2 -13  -1  120.75    3.38
  -2  13  -2   16.21    1.29
   2  13   2   14.68    0.91
  -2 -13  -2   17.28    1.11
   2  13   2   15.03    0.77
  -2  13  -3   50.84    2.38
  -2 -13  -3   45.07    1.99
  -2 -13  -4   60.72    2.43
  -2  13  -4   60.94    2.74
  -2  13  -5   21.58    1.65
  -2 -13  -5   22.36    1.47
  -2  13  -6    4.15    0.84
  -2 -13  -6    4.42    0.72
  -2 -13  -7   62.36    2.81
  -2  13  -7   65.65    3.19
  -2  13  -8    1.64    0.69
  -2 -13  -8    0.22    0.42
  -2  13  -9    0.96    0.66
  -2  13  -9    0.51    0.66
  -2 -13  -9    1.39    0.64
  -2  13 -10    7.71    1.16
  -2  13 -10   11.08    1.42
  -2 -13 -10    9.05    1.28
  -2  13 -11   69.12    3.48
  -2 -13 -11   61.84    3.36
  -2  13 -11   68.83    3.49
  -2  13 -12   -0.29    0.56
  -2  13 -12   -0.90    0.72
  -2 -13 -12   -0.13    0.54
  -2  13 -13   57.07    3.27
  -2 -13 -13   61.66    3.65
  -2  13 -13   61.79    3.41
  -2  13 -14    1.25    0.76
  -2  13 -14    0.82    0.68
   2  14 -13    7.57    1.43
  -2  14  13    6.64    1.43
   2 -14 -13   10.31    1.49
   2 -14 -12    1.78    0.82
   2  14 -12    1.85    0.94
  -2  14  12    1.93    0.88
   2 -14 -11   15.33    1.61
  -2  14  11   13.11    1.66
   2  14 -11   13.44    1.64
   2 -14 -10   23.60    1.93
   2  14 -10   24.96    2.11
  -2  14  10   19.07    1.93
  -2  14   9    6.18    1.09
   2  14  -9    6.51    1.13
   2 -14  -9    7.96    1.09
   2  14  -8    9.65    1.29
   2 -14  -8    8.62    1.06
  -2  14   8    9.64    1.25
   2 -14  -7   20.66    1.57
   2  14  -7   20.17    1.76
  -2  14   7   20.99    1.50
  -2  14   7   19.50    1.67
   2  14  -7   19.25    1.37
   2  14  -6   13.89    1.10
  -2  14   6   12.49    1.27
  -2  14   6   11.42    1.05
   2 -14  -6   14.54    1.27
   2  14  -6   14.09    1.48
   2 -14  -5    9.35    1.02
   2  14  -5    7.37    1.06
   2  14  -5    8.07    0.79
  -2  14   5    8.06    0.84
   2  14  -5    7.88    0.73
  -2  14   5    9.70    1.03
   2 -14  -4   61.69    2.61
   2  14  -4   63.06    2.30
  -2  14   4   62.40    2.36
   2  14  -4   64.40    2.23
   2  14  -4   61.98    2.87
   2 -14  -3  133.79    4.03
   2  14  -3  127.27    3.46
  -2  14   3  126.61    4.01
   2  14  -3  123.49    3.47
  -2 -14   2    0.93    0.34
  -2  14   2    0.78    0.32
   2  14  -2    0.75    0.35
  -2  14   2    1.33    0.52
  -2 -14   1  148.37    3.89
  -2  14   1  146.07    4.38
   2  14  -1  151.02    3.99
  -2 -14   0   67.56    2.34
  -2  14   0   65.60    2.70
   2  14   0   67.98    1.85
  -2 -14  -1   55.74    2.11
  -2 -14  -1   58.95    2.24
  -2  14  -1   53.26    2.41
   2  14   1   57.21    1.64
   2  14   1   55.76    1.81
  -2  14  -2  102.70    3.55
  -2 -14  -2  100.38    3.19
   2  14   2   99.15    2.56
   2  14   2  100.44    2.84
  -2  14  -3   16.91    1.39
  -2 -14  -3   16.77    1.21
   2  14   3   15.45    1.05
  -2  14  -4    0.72    0.37
  -2 -14  -4    0.63    0.39
  -2  14  -5    1.01    0.52
  -2 -14  -5    0.97    0.44
  -2  14  -6   22.92    1.81
  -2 -14  -6   21.67    1.56
  -2  14  -7   14.59    1.51
  -2 -14  -7   16.83    1.39
  -2  14  -8   15.95    1.62
  -2 -14  -8   16.33    1.49
  -2 -14  -9   83.58    3.60
  -2  14  -9   79.06    3.68
  -2  14  -9   79.70    3.74
  -2 -14 -10   13.49    1.52
  -2  14 -10   12.66    1.51
  -2  14 -10   14.34    1.64
  -2  14 -11   14.85    1.67
  -2 -14 -11   18.69    1.87
  -2  14 -11   18.31    1.79
  -2  14 -12   23.00    2.09
  -2  14 -12   21.50    1.99
  -2 -14 -12   21.48    2.07
  -2  14 -13    0.39    0.71
  -2  14 -13    1.52    0.77
  -2  14 -14    3.82    1.00
   2 -15 -13    1.54    0.87
  -2  15  12   36.82    2.95
   2  15 -12   38.12    2.76
   2 -15 -12   34.37    2.57
   2  15 -11    0.88    0.80
  -2  15  11    1.65    0.80
   2 -15 -11    0.11    0.59
   2  15 -10   11.11    1.48
   2 -15 -10    9.83    1.30
  -2  15  10   10.13    1.43
   2  15  -9    3.98    0.99
  -2  15   9    3.74    0.98
   2 -15  -9    2.15    0.75
  -2  15   8   16.81    1.66
   2 -15  -8   18.09    1.57
   2  15  -8   19.72    1.83
  -2  15   7    8.28    1.18
  -2  15   7    7.70    0.95
   2 -15  -7    7.75    1.05
   2  15  -7    7.54    1.15
   2  15  -7    7.71    0.90
   2  15  -6   12.15    1.38
   2  15  -6   10.67    1.00
   2 -15  -6   11.09    1.19
  -2  15   6   12.61    1.30
  -2  15   6   11.52    1.08
   2  15  -5   22.73    1.80
   2  15  -5   25.71    1.48
   2 -15  -5   25.22    1.69
   2  15  -5   26.65    1.37
  -2  15   5   24.22    1.50
  -2  15   5   21.56    1.58
   2  15  -4   31.42    2.08
   2  15  -4   32.50    1.64
   2  15  -4   34.82    1.58
   2 -15  -4   32.44    1.92
  -2  15   4   34.47    1.73
   2 -15  -3   42.32    2.13
   2  15  -3   40.81    1.80
   2  15  -3   39.39    1.78
  -2  15   3   42.38    2.16
  -2  15   3   41.42    1.85
  -2 -15   2  248.80    5.84
   2  15  -2  256.98    5.95
  -2  15   2  240.66    6.41
  -2  15   2  246.30    5.91
  -2 -15   1    4.52    0.57
   2  15  -1    3.67    0.53
  -2 -15   0  128.13    3.63
  -2 -15   0  134.68    3.86
  -2  15   0  129.34    4.12
   2  15   0  130.61    3.05
  -2  15  -1   11.31    1.09
   2  15   1   10.91    0.64
  -2 -15  -1   11.58    0.92
   2  15   1   10.61    0.73
  -2 -15  -1   12.84    1.04
   2  15   2    0.40    0.23
   2  15   2    0.44    0.25
  -2  15  -2    0.85    0.53
  -2 -15  -2    0.42    0.41
  -2  15  -3    0.44    0.46
  -2 -15  -3    0.43    0.34
   2  15   3    0.49    0.35
  -2  15  -4   50.78    2.55
  -2 -15  -4   48.51    2.26
   2  15   4   47.29    2.09
  -2  15  -5    7.28    1.04
  -2 -15  -5    6.64    0.89
  -2 -15  -6    0.46    0.43
  -2  15  -6    0.25    0.56
  -2 -15  -7   12.35    1.27
  -2  15  -7   11.78    1.40
  -2  15  -8   36.41    2.43
  -2 -15  -8   36.45    2.26
  -2  15  -9   -0.28    0.71
  -2  15  -9    0.79    0.65
  -2 -15  -9    0.36    0.58
  -2  15 -10   50.24    2.98
  -2 -15 -10   48.86    2.89
  -2  15 -10   51.13    3.05
  -2  15 -11    6.21    1.14
  -2  15 -11    6.01    1.11
  -2 -15 -11    7.02    1.19
  -2  15 -12   -0.38    0.68
  -2  15 -12    0.55    0.59
  -2 -15 -12    0.40    0.62
  -2  15 -13    4.77    1.04
  -2  15 -13    6.89    1.31
   2  16 -12    0.81    0.85
   2 -16 -12    1.75    0.92
  -2  16  12    0.02    0.75
   2  16 -11    2.81    0.94
   2 -16 -11    2.63    0.82
  -2  16  11    1.41    0.97
   2 -16 -10   26.87    2.14
  -2  16  10   26.94    2.31
   2  16 -10   32.94    2.51
   2  16  -9   10.50    1.42
   2 -16  -9    9.36    1.26
  -2  16   9   12.29    1.58
   2 -16  -8    4.29    0.92
   2  16  -8    3.52    0.90
  -2  16   8    4.03    0.91
  -2  16   7    8.26    1.12
   2 -16  -7    7.22    1.02
  -2  16   7    7.73    0.98
   2  16  -7    9.69    1.33
   2  16  -6   27.93    1.68
   2 -16  -6   26.10    1.86
   2  16  -6   27.89    2.06
  -2  16   6   25.30    1.65
  -2  16   6   28.41    1.94
   2  16  -5    9.02    0.93
   2  16  -5    5.97    1.01
   2 -16  -5    7.85    1.00
  -2  16   5    7.61    0.88
   2  16  -4  145.00    3.91
   2  16  -4  137.16    4.03
   2 -16  -4  147.71    4.65
  -2  16   4  132.01    4.06
   2  16  -4  148.15    4.96
   2 -16  -3   16.75    1.36
   2  16  -3   15.30    1.12
  -2  16   3   18.25    1.47
   2  16  -3   17.85    1.13
  -2  16   3   15.75    1.14
  -2 -16   3   14.80    1.07
  -2  16   2    3.67    0.61
  -2 -16   2    3.21    0.53
   2  16  -2    3.04    0.54
  -2  16   2    4.02    0.80
  -2 -16   1   12.46    0.96
  -2  16   1   13.11    1.20
   2  16  -1   12.84    1.01
  -2 -16   0   82.37    2.77
  -2 -16   0   81.45    2.91
  -2  16   0   87.75    3.28
  -2 -16  -1    1.97    0.49
  -2 -16  -1    1.19    0.40
   2  16   1    1.34    0.32
  -2 -16  -2  206.59    5.44
  -2  16  -2  207.78    5.87
   2  16   2  199.03    4.82
  -2  16  -3   13.45    1.31
   2  16   3   12.08    0.95
  -2 -16  -3   13.24    1.15
  -2  16  -4    3.56    0.81
  -2 -16  -4    3.68    0.72
   2  16   4    3.06    0.58
   2  16   5    3.47    0.63
  -2  16  -5    3.53    0.75
  -2 -16  -5    5.03    0.84
   2  16   6   28.31    1.81
  -2  16  -6   31.12    2.18
  -2 -16  -6   29.30    1.91
  -2 -16  -7    1.19    0.56
  -2  16  -7    0.01    0.63
  -2  16  -8   12.91    1.49
  -2 -16  -8   11.72    1.34
  -2  16  -9   -0.26    0.59
  -2 -16  -9   -0.14    0.56
  -2  16  -9    0.30    0.53
  -2 -16 -10   26.12    2.13
  -2  16 -10   27.11    2.25
  -2  16 -10   23.11    2.12
  -2  16 -11    0.59    0.59
  -2 -16 -11    0.01    0.75
  -2  16 -11   -0.19    0.72
  -2  16 -12   41.49    2.85
  -2  16 -12   48.47    3.17
  -2  16 -13    0.11    0.77
  -2  16 -13    1.61    0.82
   2 -17 -12   28.52    2.38
   2  17 -11    1.06    0.81
  -2  17  11    0.71    0.85
   2 -17 -11    0.54    0.61
   2 -17 -10    2.89    0.81
   2  17 -10    4.97    1.15
  -2  17  10    3.27    1.02
   2  17  -9    1.28    0.78
  -2  17   9    0.57    0.66
   2 -17  -9    0.67    0.62
   2  17  -8   34.07    2.50
  -2  17   8   34.31    2.40
   2 -17  -8   34.19    2.31
  -2  17   7    5.34    0.85
   2  17  -7    4.17    0.93
   2 -17  -7    5.31    0.97
  -2  17   7    6.35    1.05
  -2  17   6   49.66    2.63
   2 -17  -6   50.00    2.64
   2  17  -6   46.38    2.77
  -2  17   6   42.98    2.25
   2  17  -6   51.13    2.37
   2  17  -5    7.60    0.88
  -2  17   5    6.77    0.86
   2  17  -5    6.56    1.11
   2 -17  -5    7.60    1.03
   2  17  -4    8.80    0.90
   2  17  -4    8.09    0.79
  -2  17   4    7.79    1.06
   2 -17  -4    7.64    1.02
   2  17  -4    6.93    1.11
  -2  17   4    8.91    0.95
   2  17  -3    6.05    0.70
  -2 -17   3    3.89    0.60
   2  17  -3    4.01    0.62
  -2  17   3    5.38    0.92
  -2  17   3    4.82    0.68
   2  17  -2  110.96    3.47
  -2  17   2  105.32    3.84
  -2  17   2   99.12    3.29
  -2 -17   2  108.15    3.32
  -2 -17   1    4.13    0.64
  -2  17   1    3.84    0.77
   2  17  -1    3.78    0.60
  -2 -17   0   34.18    1.72
  -2 -17   0   36.48    1.87
  -2  17   0   36.97    2.08
   2  17   0   34.37    1.81
  -2  17  -1   33.32    2.00
  -2 -17  -1   34.79    1.87
  -2  17  -2   22.18    1.69
   2  17   2   21.64    1.19
  -2 -17  -2   22.25    1.49
   2  17   3   48.44    2.01
  -2 -17  -3   49.75    2.33
  -2  17  -3   50.18    2.62
  -2  17  -4  120.12    4.32
  -2 -17  -4  107.96    3.79
   2  17   4  110.01    3.51
   2  17   5    0.08    0.36
  -2  17  -5   -0.60    0.66
  -2 -17  -5   -0.58    0.46
  -2 -17  -6   15.38    1.41
  -2  17  -6   16.93    1.65
   2  17   6   13.87    1.29
  -2  17  -7    2.22    0.82
  -2 -17  -7    2.09    0.65
   2  17   7    2.26    0.66
  -2  17  -8   16.38    1.77
  -2 -17  -8   18.65    1.70
   2  17   8   15.48    1.57
  -2 -17  -9   10.34    1.38
  -2  17  -9    7.96    1.25
  -2  17  -9   10.30    1.44
  -2 -17 -10   39.31    2.68
  -2  17 -10   39.79    2.74
  -2  17 -10   35.93    2.61
  -2 -17 -11   23.50    2.14
  -2  17 -11   16.70    1.84
  -2  17 -11   21.13    2.08
  -2  17 -12   -0.09    0.70
  -2  17 -12   -1.49    0.90
   2  18 -11    9.43    1.53
   2 -18 -11    8.54    1.37
  -2  18  11   10.92    1.65
  -2  18  10   34.04    2.67
   2 -18 -10   39.88    2.73
   2  18 -10   41.30    2.92
   2  18  -9    0.95    0.83
  -2  18   9    1.43    0.90
   2 -18  -9    1.64    0.69
   2 -18  -8   17.82    1.71
  -2  18   8   17.81    1.77
   2  18  -8   19.25    1.94
   2  18  -7   10.64    1.41
  -2  18   7   10.85    1.17
   2 -18  -7   10.66    1.30
  -2  18   7   10.68    1.36
  -2  18   6    1.07    0.53
   2 -18  -6    1.78    0.72
   2  18  -6    2.53    0.82
   2  18  -5   -0.16    0.53
  -2  18   5    0.27    0.42
   2  18  -5    0.78    0.45
   2 -18  -5   -0.61    0.50
   2 -18  -4   39.22    2.26
  -2  18   4   34.65    1.89
   2  18  -4   36.84    1.91
  -2  18   4   36.13    2.24
   2  18  -4   37.08    2.42
  -2 -18   4   35.13    1.83
  -2 -18   3   51.52    2.19
   2  18  -3   50.25    2.13
   2  18  -3   52.12    2.29
  -2  18   3   45.41    2.51
  -2  18   3   52.87    2.28
   2  18  -2    0.49    0.33
  -2  18   2    1.27    0.57
  -2  18   2    0.26    0.36
  -2 -18   2    0.27    0.33
  -2  18   1   80.99    3.33
  -2  18   1   81.12    2.89
  -2 -18   1   84.26    2.89
   2  18  -1   78.80    2.96
  -2 -18   0   36.32    1.81
  -2  18   0   32.40    2.02
   2  18   0   30.67    1.78
  -2  18  -1   15.33    1.40
  -2 -18  -1   17.18    1.34
  -2  18  -2   54.59    2.72
  -2 -18  -2   51.18    2.41
  -2  18  -3   32.29    2.13
  -2 -18  -3   31.14    1.87
   2  18   3   30.90    1.58
  -2  18  -4    6.37    1.00
  -2 -18  -4    7.27    0.94
   2  18   4    6.82    0.80
   2  18   5    5.92    0.83
  -2  18  -5    6.75    1.08
  -2 -18  -5    6.35    0.98
  -2 -18  -6   59.42    2.85
  -2  18  -6   56.92    3.13
   2  18   6   52.76    2.58
  -2  18  -7    4.60    1.02
   2  18   7    4.69    0.84
  -2 -18  -7    4.40    0.85
  -2 -18  -8   43.66    2.64
  -2  18  -8   44.88    2.93
   2  18   8   43.87    2.60
  -2 -18  -9   34.94    2.42
  -2  18  -9   33.63    2.53
   2  18   9   29.91    2.27
  -2  18  -9   33.74    2.55
  -2  18 -10   -0.14    0.66
  -2  18 -10    0.75    0.69
   2  18  10    0.61    0.69
  -2 -18 -10    0.40    0.75
  -2  18 -11    2.75    1.02
  -2  18 -11    3.92    1.04
   2  18  11    1.74    0.76
  -2  18 -12    0.72    0.74
   2  19 -10   -0.79    0.77
   2 -19 -10    1.11    0.86
  -2  19  10    0.49    0.69
   2 -19  -9   42.56    2.81
   2  19  -9   42.58    2.97
  -2  19   9   41.11    2.83
   2  19  -8   10.48    1.52
  -2  19   8   11.02    1.40
   2 -19  -7    0.51    0.65
  -2  19   7    1.38    0.64
   2  19  -7    0.42    0.72
   2 -19  -6   19.12    1.76
  -2  19   6   21.24    1.60
   2  19  -6   23.02    2.04
   2  19  -5   41.54    2.17
  -2  19   5   41.54    2.19
   2 -19  -5   43.82    2.57
   2  19  -5   39.45    2.62
  -2  19   5   44.01    2.59
  -2 -19   4    6.58    0.83
   2 -19  -4    4.83    0.87
   2  19  -4    5.48    0.78
  -2  19   4    4.14    0.84
  -2  19   4    5.19    0.77
   2  19  -4    4.97    0.99
  -2 -19   3   39.01    1.95
   2  19  -3   42.62    2.11
  -2  19   3   37.81    2.32
   2  19  -3   44.12    1.97
  -2  19   3   44.80    2.13
  -2 -19   2    0.13    0.35
   2  19  -2    0.25    0.31
  -2  19   2   -0.58    0.55
  -2  19   2    0.29    0.36
  -2  19   1   10.12    1.19
   2  19  -1   10.24    1.05
  -2  19   1   11.44    1.02
  -2 -19   1   10.80    1.00
  -2  19   0    2.13    0.62
   2  19   0    3.21    0.61
  -2 -19  -1   60.27    2.67
  -2  19  -1   55.56    2.81
  -2 -19  -2   39.57    2.14
  -2  19  -2   34.58    2.23
  -2  19  -3    9.03    1.22
  -2 -19  -3    7.46    0.99
  -2 -19  -4   42.09    2.30
  -2  19  -4   45.47    2.64
   2  19   4   40.45    1.99
  -2  19  -5   28.48    2.17
   2  19   5   23.49    1.59
  -2 -19  -5   28.11    1.93
  -2 -19  -6   22.26    1.75
   2  19   6   21.23    1.60
  -2 -19  -7   57.28    2.98
   2  19   7   51.89    2.75
  -2 -19  -8    1.49    0.75
   2  19   8    0.53    0.54
  -2  19  -8    1.44    0.89
  -2  19  -9    8.45    1.35
  -2  19  -9    7.41    1.27
  -2 -19  -9    9.03    1.28
   2  19   9    6.30    1.11
  -2  19 -10    2.21    0.98
  -2 -19 -10    0.50    0.55
  -2  19 -10    0.23    0.63
   2  19  10    1.25    0.72
   2  19  11   11.42    1.57
  -2  19 -11   13.71    1.75
   2 -20 -10   -0.02    0.71
  -2  20  10    1.53    0.82
   2  20  -9   10.71    1.58
   2 -20  -9   10.76    1.53
  -2  20   9    9.79    1.44
   2  20  -8    0.50    0.75
   2 -20  -8   -0.85    0.70
  -2  20   8    1.01    0.74
   2 -20  -7  113.65    4.72
  -2  20   7  113.34    4.30
   2  20  -7  116.10    4.96
  -2  20   6    0.30    0.45
   2 -20  -6    1.04    0.73
  -2  20   6    0.37    0.66
   2  20  -6    0.15    0.66
  -2  20   5   53.00    2.55
   2 -20  -5   50.65    2.83
   2  20  -5   52.31    2.53
  -2  20   5   46.71    2.81
   2  20  -5   51.67    3.09
   2  20  -4   -0.14    0.54
  -2  20   4    0.35    0.43
  -2  20   4    1.35    0.75
   2  20  -4    0.32    0.45
  -2  20   3    5.13    0.77
   2  20  -3    4.45    0.76
  -2  20   3    5.47    0.99
  -2 -20   3    5.69    0.82
  -2 -20   2    2.57    0.63
   2  20  -2    1.24    0.46
  -2  20   2    1.52    0.60
  -2  20   2    1.63    0.52
  -2  20   1   19.92    1.69
   2  20  -1   21.42    1.52
  -2 -20   1   22.28    1.47
  -2  20   1   18.52    1.35
  -2  20   0    0.06    0.51
   2  20   0   -0.44    0.43
  -2 -20  -1   11.97    1.21
  -2  20  -1    9.38    1.19
   2  20   1    9.03    1.04
  -2  20  -2    2.71    0.70
  -2 -20  -2    3.52    0.73
  -2  20  -3   90.88    3.90
  -2 -20  -3   91.97    3.60
  -2  20  -4    0.02    0.50
  -2 -20  -4    0.31    0.41
   2  20   5   74.13    2.98
  -2  20  -5   76.61    3.69
  -2 -20  -5   74.47    3.33
   2  20   6    0.76    0.47
  -2  20  -6    0.18    0.61
  -2 -20  -6   -0.45    0.59
  -2  20  -7    0.45    0.76
  -2 -20  -7    0.13    0.57
   2  20   7    0.86    0.55
  -2  20  -8    0.68    0.78
  -2 -20  -8    0.11    0.68
   2  20   8    1.67    0.75
  -2  20  -9   26.78    2.37
  -2 -20  -9   24.41    2.15
   2  20   9   24.09    2.00
  -2  20  -9   24.79    2.27
  -2  20 -10    1.11    0.68
   2  20  10   -0.01    0.65
  -2  20 -10   -0.86    0.92
  -2  20 -11   11.44    1.67
   2 -21  -9   42.48    2.92
  -2  21   9   38.06    2.77
   2 -21  -8   12.90    1.60
   2  21  -8   13.20    1.77
   2  21  -7    1.65    0.98
  -2  21   7    0.50    0.54
   2 -21  -7   -0.50    0.66
  -2  21   6   16.27    1.71
   2 -21  -6   16.66    1.74
   2  21  -6   19.09    1.97
  -2  21   6   18.48    1.58
   2  21  -5   44.65    2.96
   2 -21  -5   42.81    2.73
  -2  21   5   42.57    2.72
  -2  21   5   46.74    2.44
  -2  21   4    6.01    0.85
   2  21  -4    5.07    1.07
   2  21  -4    5.18    0.83
  -2  21   4    7.31    1.18
   2  21  -3   36.40    2.08
  -2  21   3   39.82    2.49
  -2  21   3   35.52    2.01
  -2  21   2    0.50    0.44
   2  21  -2    0.16    0.42
  -2  21   2   -0.74    0.50
  -2 -21   2   -0.10    0.39
  -2  21   1    0.66    0.63
   2  21  -1    0.53    0.39
  -2  21   1    0.84    0.48
   2  21   0    0.43    0.41
  -2  21   0    0.40    0.50
   2  21   1   28.07    1.89
  -2  21  -1   28.88    2.12
  -2  21  -2    7.44    1.13
  -2 -21  -2    7.50    1.02
  -2  21  -3    9.16    1.25
  -2 -21  -3    8.52    1.15
  -2  21  -4   16.24    1.66
  -2 -21  -4   13.97    1.41
  -2  21  -5   49.62    3.01
  -2 -21  -5   52.02    2.78
  -2 -21  -6    1.46    0.62
  -2  21  -6    2.56    0.85
  -2  21  -7   72.94    3.90
   2  21   7   69.78    3.21
  -2 -21  -7   71.20    3.47
   2  21   8    1.14    0.69
  -2  21  -8    3.16    1.06
  -2 -21  -8    2.25    0.86
  -2  21  -9    9.14    1.48
   2  21   9    9.38    1.33
  -2  21  -9   10.40    1.51
  -2  21 -10    2.55    0.97
   2  21  10    2.63    0.85
   2  22  -8   13.75    1.83
   2 -22  -8   11.81    1.61
   2 -22  -7   25.04    2.20
  -2  22   7   23.27    2.15
   2  22  -7   25.90    2.40
  -2  22   7   21.47    1.84
  -2  22   6    3.97    0.86
   2  22  -6    4.66    1.14
  -2  22   6    5.44    1.14
   2 -22  -6    4.75    0.99
   2  22  -5    6.64    1.23
  -2  22   5    7.04    0.99
  -2  22   5    7.57    1.30
   2  22  -4   23.29    1.72
  -2  22   4   20.68    1.91
   2  22  -4   24.70    2.24
  -2  22   4   24.86    1.73
   2  22  -3   11.05    1.19
  -2  22   3    9.87    1.10
  -2  22   3    9.00    1.22
   2  22  -2    2.87    0.68
  -2  22   2    3.28    0.76
  -2  22   2    3.59    0.68
   2  22  -1   41.22    2.31
  -2  22   1   42.18    2.60
  -2  22   1   39.21    2.11
  -2  22   0    9.43    1.25
   2  22   0    8.33    1.08
  -2  22   0    8.46    0.95
  -2  22  -1    2.61    0.73
   2  22   1    1.27    0.59
  -2 -22  -2    7.41    1.04
  -2  22  -2    8.76    1.26
   2  22   2    7.29    1.04
  -2 -22  -3   27.86    2.01
  -2  22  -3   28.59    2.21
  -2  22  -4    8.34    1.29
  -2 -22  -4    8.92    1.21
  -2  22  -5   10.48    1.44
  -2 -22  -5   10.19    1.29
  -2  22  -6   47.04    3.06
  -2 -22  -6   44.58    2.70
  -2  22  -7    2.74    0.95
  -2 -22  -7    2.80    0.88
  -2  22  -8   25.45    2.38
   2  22   9   21.24    1.93
  -2  22  -9   24.28    2.29
   2  23  -7    3.79    1.24
  -2  23   6   24.45    2.20
   2  23  -6   23.91    2.32
  -2  23   6   22.93    1.84
   2  23  -5   15.54    1.88
  -2  23   5   14.52    1.68
  -2  23   5   14.80    1.42
  -2  23   4    1.56    0.69
   2  23  -4    0.55    0.59
  -2  23   4    2.48    0.92
  -2  23   3   15.48    1.68
   2  23  -3   18.52    1.91
  -2  23   3   16.44    1.38
   2  23  -3   16.91    1.51
  -2  23   2   34.28    2.45
   2  23  -2   38.45    2.25
  -2  23   2   36.36    2.08
  -2  23   1   -0.25    0.68
   2  23  -1   -0.03    0.44
  -2  23   1   -0.16    0.40
  -2  23   0    4.35    0.93
   2  23   0    5.79    1.00
  -2  23   0    5.58    0.82
  -2  23  -1    7.01    1.19
   2  23   1    5.33    0.95
  -2  23  -2   14.08    1.64
   2  23   2   12.60    1.37
  -2 -23  -3    1.94    0.73
  -2  23  -3    2.96    0.92
  -2  23  -4   55.30    3.26
  -2 -23  -4   58.25    3.08
  -2  23  -5    0.09    0.63
  -2 -23  -5    1.15    0.71
  -2 -23  -6    7.17    1.16
  -2  23  -6    6.68    1.30
  -2  23  -7    1.06    0.81
  -2 -23  -7   -0.14    0.56
  -2  23  -8   10.63    1.65
   2  24  -5    1.04    0.92
  -2  24   5    0.07    0.65
  -2  24   4   42.84    2.87
   2  24  -4   56.97    3.49
   2  24  -3    2.59    0.69
  -2  24   3    2.32    0.87
   2  24  -3    4.10    1.15
  -2  24   2    7.98    1.05
   2  24  -2    7.06    1.06
  -2  24   2    8.79    1.38
  -2  24   1    2.17    0.80
   2  24  -1    3.77    0.80
  -2  24   1    3.77    0.72
  -2  24   0   33.58    2.44
   2  24   0   31.11    2.12
  -2  24   0   28.37    1.87
   2  24   1    4.86    0.91
  -2  24  -1    4.44    1.08
  -2  24  -2   38.91    2.69
   2  24   2   34.76    2.32
  -2 -24  -3    5.85    1.04
  -2  24  -3    4.91    1.09
   2  24   3    5.07    1.00
  -2  24  -4   -0.24    0.62
  -2 -24  -4    1.35    0.74
  -2  24  -5    3.03    0.88
  -2 -24  -5    2.39    0.88
  -2  24  -6   23.87    2.26
   2  25  -4    7.01    1.38
  -2  25   3    4.86    1.09
   2  25  -3    6.18    1.35
   2  25  -2   61.40    3.09
  -2  25   2   59.52    3.40
  -2  25   1    1.86    0.84
   2  25  -1    3.31    0.83
  -2  25   0   31.72    2.43
   2  25   0   30.63    2.17
  -2  25  -1    6.63    1.23
   2  25   1    6.97    1.10
  -2  25  -2    0.46    0.68
   2  25   2    0.89    0.76
  -2  25  -3    4.41    1.17
   2  25   3    2.56    0.84
  -2  25  -4   22.26    2.15
  -2 -25  -4   23.36    2.04
   2  25   4   23.82    2.03
   2  26  -3   20.41    2.22
   2  26  -2    0.96    0.84
   2  26  -2    0.27    0.57
   2  26  -1   23.85    1.95
   2  26   0   25.36    2.02
   2  26   1    3.98    0.93
   2  26   2   20.56    1.86
   2  27  -1    7.60    1.21
   2  27   0    1.60    0.80
  -3   0  15    3.17    0.87
  -3   0  15    2.56    0.88
  -3   0  14   -0.58    0.82
  -3   0  14    0.12    0.61
  -3   0  13   15.00    1.66
  -3   0  13   15.64    1.60
  -3   0  12    0.36    0.57
  -3   0  12   -0.19    0.62
  -3   0  11   32.17    2.24
   3   0 -11   32.08    1.78
  -3   0  11   35.13    2.24
  -3   0  10    0.66    0.63
   3   0 -10   -0.05    0.28
  -3   0  10    0.42    0.42
   3   0  -9   11.77    1.13
  -3   0   9    8.93    1.12
   3   0  -9    8.76    0.81
  -3   0   9    9.13    1.07
   3   0  -8    0.45    0.41
  -3   0   8    0.45    0.53
   3   0  -8   -0.20    0.26
  -3   0   8    0.46    0.38
   3   0  -7  260.47    6.49
  -3   0   7  260.15    6.24
   3   0  -7  256.77    5.63
  -3   0   7  266.10    6.81
  -3   0   6    0.11    0.27
   3   0  -6    0.29    0.30
   3   0  -6   -0.09    0.17
  -3   0   6    0.24    0.39
  -3   0   5  242.20    4.74
  -3   0   5  229.80    6.05
   3   0  -5  248.08    4.86
  -3   0   5  241.56    5.42
   3   0  -5  241.71    5.97
  -3   0   4    0.38    0.32
   3   0  -4    0.26    0.10
  -3   0   4    0.45    0.26
  -3   0   4    0.17    0.11
  -3   0   3    5.73    0.66
  -3   0   3    4.80    0.29
  -3   0   3    4.82    0.25
  -3   0   3    4.50    0.43
  -3   0   2    0.11    0.07
  -3   0   2    0.12    0.14
  -3   0   2    0.02    0.26
  -3   0   1  116.76    2.88
   3   0  -1  118.81    2.54
  -3   0   1  114.72    2.58
  -3   0   1  120.42    2.77
  -3   0   0    0.20    0.28
  -3   0  -1   18.02    0.99
   3   0   2    0.61    0.27
  -3   0  -2    0.40    0.16
  -3   0  -2    0.50    0.31
  -3   0  -3  261.87    5.18
   3   0   3  261.62    5.62
  -3   0  -3  252.46    6.06
  -3   0  -4    0.48    0.35
  -3   0  -5  317.23    7.66
  -3   0  -5  319.27    6.33
  -3   0  -6    0.26    0.20
  -3   0  -6   -0.10    0.36
  -3   0  -7   18.84    1.55
  -3   0  -7   19.53    0.99
  -3   0  -8    0.74    0.25
  -3   0  -8    0.43    0.49
  -3   0  -9   72.32    3.35
  -3   0  -9   65.62    3.23
  -3   0  -9   68.27    2.27
  -3   0 -10   -1.36    0.77
  -3   0 -11   47.84    2.93
  -3   0 -12    1.00    0.61
  -3   0 -13    0.30    0.68
  -3   0 -14    0.09    0.76
  -3   0 -15   12.65    1.75
  -3   1  15   17.98    2.03
  -3  -1  15   16.00    1.91
  -3   1  15   16.68    1.82
  -3  -1  14    0.27    0.58
  -3   1  14    1.65    0.76
  -3  -1  14    1.26    0.83
  -3   1  14    2.19    0.86
  -3  -1  13    8.83    1.34
  -3   1  13   11.95    1.48
  -3   1  13   12.67    1.58
  -3  -1  13   12.66    1.44
  -3  -1  12   -0.52    0.63
  -3   1  12    0.00    0.53
  -3   1  12    0.22    0.55
  -3  -1  12    0.63    0.56
  -3   1  11   28.54    2.12
  -3  -1  11   30.33    2.14
   3  -1 -11   32.36    1.81
  -3   1  11   31.83    2.15
  -3  -1  11   34.55    2.14
  -3  -1  10    0.47    0.48
  -3  -1  10    1.18    0.62
  -3   1  10    2.05    0.72
  -3   1  10    1.45    0.61
   3  -1 -10    1.77    0.48
   3   1 -10    1.21    0.43
   3   1 -10    1.72    0.69
  -3  -1   9  138.70    4.63
   3   1  -9  147.20    4.43
   3  -1  -9  132.10    3.83
   3   1  -9  137.61    3.78
  -3   1   9  133.44    4.58
   3   1  -9  132.31    4.46
  -3   1   9  135.09    4.46
  -3  -1   9  142.60    4.38
   3   1  -8   38.80    2.00
  -3  -1   8   37.02    2.12
   3  -1  -8   38.84    2.07
  -3   1   8   40.48    2.21
   3  -1  -8   36.17    1.60
   3   1  -8   39.41    1.59
  -3   1   8   37.07    1.97
  -3  -1   8   39.72    1.93
   3   1  -8   38.95    2.08
   3  -1  -7   27.56    1.63
   3   1  -7   26.26    1.56
  -3   1   7   26.60    1.75
  -3  -1   7   26.14    1.44
  -3  -1   7   27.34    1.75
   3  -1  -7   22.69    1.16
   3   1  -7   27.09    1.16
   3   1  -7   28.23    1.66
  -3   1   7   29.13    1.58
  -3   1   6  199.61    5.34
  -3  -1   6  192.20    5.33
   3  -1  -6  197.05    4.24
   3  -1  -6  186.11    5.09
   3   1  -6  192.42    4.11
  -3   1   6  183.97    4.74
  -3  -1   6  185.86    4.58
   3   1  -6  184.36    5.01
   3   1  -6  180.17    4.92
  -3  -1   5   75.35    2.29
  -3   1   5   74.40    2.82
   3   1  -5   80.63    2.80
   3   1  -5   74.41    2.59
   3  -1  -5   79.05    2.03
   3   1  -5   80.51    1.88
  -3  -1   5   80.87    1.84
  -3   1   5   75.32    2.42
   3  -1  -5   80.15    2.85
  -3  -1   5   78.10    2.89
   3   1  -4   40.91    1.66
   3  -1  -4   38.61    1.12
  -3   1   4   38.62    1.81
  -3  -1   4   39.77    1.83
   3   1  -4   42.23    1.85
  -3  -1   4   41.53    1.42
  -3  -1   4   35.72    0.91
  -3   1   4   39.94    1.50
   3   1  -4   39.69    0.95
  -3  -1   3  153.40    4.06
  -3   1   3  155.14    4.08
   3   1  -3  160.38    3.84
   3  -1  -3  154.89    3.15
  -3   1   3  156.71    3.23
  -3   1   3  161.06    3.12
  -3  -1   3  144.53    3.49
  -3  -1   2    0.47    0.10
  -3  -1   2    0.14    0.14
  -3   1   2    0.37    0.11
  -3   1   2    0.10    0.30
  -3   1   2    0.36    0.17
  -3  -1   2    0.24    0.25
   3   1  -2    0.16    0.06
  -3   1   2    0.29    0.19
   3   1  -1    5.57    0.37
  -3   1   1    5.12    0.47
  -3   1   1    5.23    0.39
  -3  -1   1    5.76    0.37
  -3  -1   1    5.90    0.37
  -3   1   1    5.68    0.49
  -3   1   0    1.64    0.37
  -3  -1   0    3.26    0.34
  -3  -1  -1  368.71    6.86
  -3   1  -1  364.82    7.76
  -3  -1  -1  366.32    7.37
  -3  -1  -2   18.23    0.78
  -3  -1  -2   20.35    1.09
  -3   1  -2   19.04    0.71
   3  -1   2   20.43    1.02
  -3   1  -2   20.46    1.22
   3  -1   3  138.37    3.49
   3   1   3  144.30    3.53
  -3  -1  -3  138.43    3.78
  -3   1  -3  139.90    4.03
  -3  -1  -3  145.24    3.18
  -3  -1  -4   22.62    1.34
  -3   1  -4   20.03    1.36
   3  -1   4   18.64    1.00
  -3  -1  -4   20.95    0.70
  -3  -1  -5    5.95    0.39
  -3   1  -5    6.68    0.85
  -3  -1  -5    6.13    0.80
  -3  -1  -6   29.48    1.76
  -3   1  -6   25.08    1.74
  -3   1  -6   27.26    1.22
  -3  -1  -6   28.21    0.98
  -3   1  -7  229.51    6.39
  -3  -1  -7  218.96    4.60
  -3  -1  -7  234.03    6.31
  -3   1  -7  212.03    5.09
  -3   1  -8    3.29    0.48
  -3  -1  -8    2.49    0.63
  -3   1  -8    4.84    0.91
  -3  -1  -8    3.54    0.84
  -3  -1  -8    4.60    0.46
  -3  -1  -9   26.79    1.99
  -3   1  -9   24.48    1.94
  -3   1  -9   25.82    1.39
  -3  -1 -10   37.98    2.47
  -3   1 -10   38.29    2.49
  -3   1 -11    4.99    1.01
  -3  -1 -11    5.43    1.01
  -3   1 -12   13.14    1.64
  -3  -1 -12   14.50    1.69
  -3  -1 -13   29.64    2.46
  -3   1 -13   35.79    2.69
  -3  -1 -14    0.60    0.62
  -3   1 -14    0.92    0.94
  -3  -1 -15   -0.97    0.82
  -3   1 -15    0.39    0.75
  -3   2  16    2.15    0.97
  -3   2  15   -0.21    0.87
  -3   2  15    1.02    0.86
  -3  -2  15    0.08    0.75
  -3   2  14    1.15    0.77
  -3   2  14    2.49    0.91
  -3  -2  14    2.25    0.84
  -3   2  13   34.89    2.57
  -3  -2  13   37.26    2.38
  -3  -2  13   30.23    2.33
  -3   2  13   33.75    2.47
  -3   2  12    0.90    0.69
  -3  -2  12   -0.11    0.55
   3   2 -12    0.45    0.57
  -3   2  12    0.60    0.70
  -3   2  11   58.43    3.07
   3   2 -11   48.57    2.77
   3  -2 -11   55.58    2.47
  -3   2  11   58.70    3.00
  -3  -2  11   56.99    2.93
  -3  -2  10   78.04    3.38
  -3   2  10   74.76    3.37
   3  -2 -10   77.88    2.84
   3   2 -10   74.59    2.67
  -3   2  10   80.51    3.45
   3   2 -10   78.22    3.38
   3   2  -9    7.97    0.94
  -3   2   9    9.27    1.21
  -3  -2   9    7.04    1.00
  -3   2   9    9.99    1.12
   3   2  -9    9.69    0.81
   3  -2  -9    8.58    0.81
   3   2  -9    8.36    1.05
  -3  -2   9    7.90    0.91
   3  -2  -8   58.61    2.57
  -3  -2   8   52.75    2.59
  -3   2   8   54.14    2.62
   3  -2  -8   53.18    2.03
   3   2  -8   53.84    1.91
   3   2  -8   52.17    2.32
  -3   2   8   55.40    2.50
  -3  -2   8   53.64    2.26
   3   2  -8   54.67    2.57
   3  -2  -7   25.31    1.58
   3   2  -7   21.63    1.40
  -3  -2   7   22.84    1.58
  -3   2   7   24.79    1.64
  -3   2   7   21.22    1.40
   3  -2  -7   24.31    1.20
  -3  -2   7   23.06    1.28
   3   2  -7   25.83    1.62
   3   2  -7   24.90    1.08
   3   2  -6    3.64    0.66
   3   2  -6    3.58    0.58
  -3  -2   6    2.96    0.32
  -3  -2   6    3.52    0.67
  -3   2   6    2.56    0.54
   3  -2  -6    3.49    0.43
   3   2  -6    3.78    0.35
  -3  -2   6    3.91    0.50
  -3   2   6    2.65    0.58
   3  -2  -6    4.59    0.72
  -3   2   5   25.04    1.30
  -3  -2   5   23.14    1.47
  -3   2   5   25.56    1.55
   3  -2  -5   26.71    1.04
  -3  -2   5   23.80    0.79
   3   2  -5   25.92    0.83
   3   2  -5   24.44    1.41
  -3  -2   5   25.35    1.11
   3   2  -5   23.99    1.43
  -3  -2   4  213.67    5.22
  -3  -2   4  208.88    4.35
   3  -2  -4  212.78    4.18
  -3   2   4  199.97    4.67
   3   2  -4  213.15    5.16
  -3   2   4  208.83    5.21
   3   2  -4  211.49    5.01
  -3  -2   3   63.63    2.22
  -3   2   3   60.35    2.25
   3  -2  -3   63.58    1.64
  -3   2   3   64.33    1.70
   3   2  -3   58.45    2.05
  -3  -2   2   98.30    2.79
  -3   2   2  101.21    2.85
  -3   2   2  102.62    2.44
  -3  -2   2  100.17    2.35
   3   2  -2  108.22    2.77
  -3  -2   1  367.14    6.71
  -3   2   1  354.18    7.20
   3   2  -1  363.48    6.93
  -3  -2   1  361.35    6.57
  -3  -2   1  366.35    6.75
   3   2  -1  371.31    7.15
  -3   2   1  363.06    7.23
  -3   2   0    0.14    0.27
  -3  -2   0    0.44    0.16
  -3   2  -1   45.71    1.88
   3  -2   1   47.20    1.80
  -3  -2  -1   46.24    1.53
  -3  -2  -1   50.26    1.30
  -3   2  -2  112.35    3.50
   3  -2   2  112.96    3.07
  -3  -2  -2  123.20    2.78
  -3  -2  -2  115.15    3.04
  -3   2  -2  113.06    2.47
  -3  -2  -2  120.12    2.36
  -3  -2  -3  154.29    3.85
  -3  -2  -3  141.90    3.28
  -3   2  -3  142.47    4.24
   3  -2   3  145.21    3.53
  -3  -2  -4   16.47    1.11
   3  -2   4   13.95    0.81
  -3   2  -4   13.06    1.16
  -3  -2  -5   98.58    3.20
  -3   2  -5  106.20    3.65
  -3  -2  -5  103.13    3.31
  -3  -2  -6  116.20    2.39
  -3  -2  -6  127.34    3.92
  -3   2  -6  117.28    4.13
  -3   2  -6  118.55    3.14
  -3  -2  -6  124.82    3.98
  -3  -2  -7   23.70    1.62
  -3   2  -7   26.59    1.85
  -3   2  -7   25.38    1.31
  -3   2  -8  168.88    5.55
  -3  -2  -8  164.41    5.23
  -3   2  -8  171.41    4.49
  -3  -2  -9   25.01    1.92
  -3   2  -9   26.84    1.50
  -3   2  -9   26.46    2.00
  -3   2 -10    1.08    0.54
  -3  -2 -10    1.93    0.72
  -3  -2 -11    7.65    1.25
  -3   2 -11    8.48    1.24
  -3  -2 -12   14.97    1.72
  -3   2 -12   14.69    1.70
  -3  -2 -13    4.36    1.06
  -3   2 -13    6.87    1.38
  -3  -2 -14    6.43    1.32
  -3   2 -14    7.04    1.35
  -3  -2 -15   26.99    2.57
  -3   2 -15   29.34    2.58
  -3   3  16   10.73    1.56
  -3   3  15   22.01    2.31
  -3   3  15   20.14    2.08
  -3  -3  15   20.79    2.10
  -3  -3  14    1.79    0.71
  -3   3  14    2.69    1.12
  -3   3  14    0.72    0.70
   3   3 -13    5.78    1.07
  -3  -3  13    7.08    1.18
  -3   3  13   10.13    1.48
  -3   3  13    8.98    1.31
  -3   3  12   52.45    3.01
  -3  -3  12   47.78    2.78
   3  -3 -12   51.84    2.52
   3   3 -12   49.79    2.90
  -3   3  12   52.31    3.05
  -3   3  11    4.09    1.04
   3  -3 -11    2.12    0.57
  -3   3  11    2.89    0.83
   3   3 -11    3.38    0.86
  -3  -3  11    1.39    0.51
   3   3 -10    5.66    0.92
   3  -3 -10    4.63    0.74
   3   3 -10    3.21    0.67
   3   3 -10    3.70    0.56
  -3  -3  10    2.73    0.66
  -3   3  10    4.28    0.83
  -3   3  10    6.30    1.13
   3   3  -9   22.68    1.52
  -3  -3   9   22.14    1.67
   3  -3  -9   18.91    1.27
  -3   3   9   22.66    1.77
   3   3  -9   19.96    1.19
   3   3  -9   21.03    1.66
  -3   3   9   20.35    1.61
  -3  -3   8   91.28    3.01
  -3   3   8   85.50    3.45
  -3  -3   8   88.61    3.47
   3  -3  -8   89.01    2.85
   3   3  -8   90.51    2.64
  -3   3   8   86.29    3.33
   3   3  -8   91.53    3.56
   3   3  -8   93.59    3.19
  -3   3   7    3.83    0.79
   3   3  -7    3.57    0.58
   3  -3  -7    3.78    0.51
   3  -3  -7    3.19    0.63
   3   3  -7    3.73    0.44
  -3  -3   7    2.72    0.59
   3   3  -7    3.79    0.73
  -3   3   7    4.35    0.69
  -3  -3   7    4.63    0.58
  -3  -3   6  203.60    5.51
   3  -3  -6  196.39    5.37
  -3   3   6  197.05    5.11
  -3   3   6  201.61    5.47
   3   3  -6  200.20    5.41
   3  -3  -6  207.33    4.59
   3   3  -6  195.69    4.18
  -3  -3   6  202.13    4.58
  -3  -3   6  196.10    4.10
   3   3  -6  188.58    5.08
  -3   3   5    2.68    0.46
  -3  -3   5    2.18    0.52
   3   3  -5    3.52    0.57
  -3   3   5    3.60    0.71
   3   3  -5    3.15    0.55
   3   3  -5    2.92    0.25
   3  -3  -5    2.85    0.38
  -3  -3   5    2.46    0.33
  -3  -3   5    2.04    0.19
  -3  -3   4   24.69    1.40
  -3   3   4   27.07    1.54
   3  -3  -4   24.80    0.98
  -3   3   4   25.89    1.27
   3   3  -4   27.99    1.44
  -3  -3   3    7.16    0.72
  -3   3   3    7.32    0.73
   3  -3  -3    6.72    0.46
  -3   3   3    6.76    0.50
   3   3  -3    5.50    0.63
   3   3  -3    6.88    0.70
  -3   3   2  132.65    3.44
  -3   3   2  133.86    3.09
   3   3  -2  127.69    3.34
  -3   3   1   18.45    0.90
   3   3  -1   20.81    0.77
  -3  -3   1   20.30    0.65
  -3  -3   1   19.72    0.58
   3   3  -1   20.58    0.96
  -3   3   1   18.40    0.93
  -3  -3   0  175.67    3.53
  -3  -3   0  176.56    3.30
   3   3   0  174.11    3.69
  -3   3  -1  185.62    4.76
  -3  -3  -1  189.58    4.00
   3  -3   1  182.05    4.49
  -3  -3  -1  190.27    3.98
  -3   3  -2   11.64    1.05
  -3  -3  -2   12.08    0.68
   3  -3   2   12.05    0.81
  -3  -3  -2   12.94    0.75
  -3  -3  -2   12.77    0.53
  -3   3  -2   11.84    0.47
  -3  -3  -3  210.77    4.47
  -3   3  -3  197.25    5.43
   3  -3   3  209.61    4.69
  -3  -3  -3  204.65    4.76
   3  -3   4  224.37    5.02
  -3   3  -4  238.19    6.22
  -3  -3  -4  235.06    5.46
   3  -3   5   15.25    0.86
  -3  -3  -5   15.94    1.13
  -3   3  -5   14.22    1.28
   3  -3   6   99.01    2.67
  -3   3  -6   97.03    3.75
  -3  -3  -6   92.46    3.27
  -3   3  -7    1.80    0.43
  -3  -3  -7    1.63    0.51
  -3   3  -7    0.99    0.51
  -3   3  -8   50.02    2.10
  -3  -3  -8   46.80    2.45
  -3   3  -9    0.45    0.36
  -3  -3  -9    0.49    0.56
  -3   3  -9   -0.21    0.49
  -3   3 -10   67.45    2.70
  -3  -3 -10   67.38    3.29
  -3   3 -10   62.97    3.35
  -3  -3 -11   18.74    1.81
  -3   3 -11   22.29    1.95
  -3   3 -12   16.82    1.79
  -3  -3 -12   16.13    1.79
  -3   3 -13   17.26    1.96
  -3  -3 -13   16.50    1.89
  -3   3 -14   18.27    2.04
  -3  -3 -14   14.09    1.78
  -3  -3 -15    0.66    0.81
  -3   3 -15    2.03    0.86
  -3  -4  15   -0.21    0.73
  -3   4  15    1.71    1.16
  -3   4  15    0.63    0.78
  -3  -4  14   36.15    2.60
  -3   4  14   40.48    2.85
   3   4 -14   32.21    2.50
  -3   4  13    3.06    1.07
  -3  -4  13    2.52    0.78
   3   4 -13    1.38    0.69
  -3   4  13    1.56    0.82
  -3  -4  12    0.41    0.59
  -3   4  12    1.39    0.89
   3  -4 -12    0.40    0.45
   3   4 -12    0.12    0.59
  -3   4  12    0.35    0.63
  -3  -4  11    5.57    0.96
  -3   4  11    6.38    1.23
   3  -4 -11    5.83    0.87
  -3   4  11    5.73    1.03
   3   4 -11    5.55    1.01
   3   4 -10   56.54    2.96
   3  -4 -10   55.05    2.43
   3   4 -10   59.31    2.55
  -3  -4  10   56.46    2.83
  -3   4  10   57.37    2.96
  -3  -4   9   11.67    1.25
  -3   4   9   11.61    1.28
   3  -4  -9   10.62    0.96
   3   4  -9   11.34    1.06
   3   4  -9   10.58    0.85
   3   4  -9   11.33    1.28
   3   4  -8   77.97    2.92
   3  -4  -8   78.94    2.74
   3   4  -8   86.34    2.53
  -3   4   8   82.83    3.27
  -3  -4   8   85.82    2.81
   3   4  -8   82.68    3.40
  -3  -4   8   85.85    3.36
  -3   4   7   15.35    1.24
  -3  -4   7   13.54    1.26
   3  -4  -7   12.84    0.94
   3   4  -7   15.85    1.36
   3   4  -7   15.24    0.83
  -3  -4   7   16.01    0.98
   3   4  -7   16.19    1.19
   3  -4  -6    1.33    0.48
  -3  -4   6    0.91    0.18
  -3  -4   6    0.37    0.43
  -3   4   6    0.68    0.35
   3  -4  -6    1.10    0.33
   3   4  -6    1.65    0.48
   3   4  -6    1.23    0.24
  -3  -4   6    1.38    0.31
   3   4  -6    0.95    0.49
  -3   4   5    9.72    1.01
   3   4  -5    9.75    0.96
  -3  -4   5    9.78    0.95
   3  -4  -5    9.89    0.68
  -3  -4   5    8.00    0.35
   3   4  -5   10.49    0.50
   3   4  -5   10.23    0.89
  -3  -4   5    9.78    0.59
  -3   4   5   10.56    0.88
   3   4  -4  208.41    4.93
  -3  -4   4  219.91    5.15
  -3   4   4  212.00    4.81
  -3   4   4  213.94    5.17
   3  -4  -4  212.40    4.33
   3   4  -4  219.05    5.20
  -3   4   3   33.51    1.25
  -3  -4   3   32.29    1.50
  -3   4   3   31.38    1.52
   3  -4  -3   33.22    1.21
   3   4  -3   29.68    1.46
   3   4  -3   30.87    1.52
   3   4  -2   93.00    1.87
  -3   4   2   85.28    2.34
   3   4  -2   90.14    2.63
  -3   4   2   87.92    2.58
  -3  -4   1   10.93    0.43
  -3   4   1   10.19    0.72
   3   4  -1   11.92    0.56
   3   4  -1   10.33    0.70
  -3   4   1   11.46    0.70
  -3   4   0  144.56    3.60
  -3   4   0  140.83    3.00
  -3  -4   0  139.80    2.94
   3  -4   0  134.69    3.59
  -3  -4   0  137.65    2.60
   3   4   0  142.34    3.20
   3   4   1    4.41    0.33
   3  -4   1    4.43    0.36
  -3   4  -1    4.03    0.60
   3  -4   1    5.14    0.54
  -3  -4  -1    4.36    0.41
  -3  -4  -1    4.51    0.41
  -3   4  -2  555.87    9.78
  -3  -4  -2  540.63   10.52
  -3  -4  -2  564.03   10.48
   3  -4   2  543.73   10.69
  -3   4  -3   30.08    1.71
  -3  -4  -3   28.33    1.16
   3  -4   3   30.35    1.26
  -3  -4  -3   27.87    1.28
   3  -4   4   54.89    1.77
  -3  -4  -4   51.42    2.00
  -3   4  -4   56.57    2.54
  -3   4  -5    0.83    0.44
   3  -4   5    0.55    0.21
  -3  -4  -5    1.05    0.41
  -3   4  -6   48.85    2.51
   3  -4   6   46.20    1.56
  -3   4  -7    0.92    0.35
   3  -4   7    1.12    0.25
  -3  -4  -7    0.85    0.43
  -3   4  -8   32.38    1.67
  -3  -4  -8   29.25    1.92
  -3   4  -8   36.09    2.32
   3  -4   8   34.62    1.39
  -3   4  -9    0.30    0.33
  -3  -4  -9    0.33    0.48
  -3   4  -9    0.07    0.52
  -3   4 -10    5.49    1.00
  -3  -4 -10    5.72    0.99
  -3   4 -10    5.86    0.82
  -3   4 -11    1.81    0.73
  -3  -4 -11    0.54    0.71
  -3  -4 -12   80.91    4.04
  -3   4 -12   87.81    4.14
  -3   4 -13    0.60    0.87
  -3  -4 -13   -0.10    0.65
  -3   4 -13    0.11    0.64
  -3  -4 -14   26.57    2.47
  -3   4 -14   33.52    2.67
  -3   4 -15    1.70    0.81
  -3  -5  15    6.02    1.29
   3   5 -15    3.12    0.92
  -3   5  15    5.00    1.15
   3   5 -14    8.80    1.31
  -3  -5  14    8.15    1.27
  -3   5  14   12.01    1.85
  -3   5  14    6.78    1.29
  -3  -5  13    2.67    0.88
  -3   5  13    4.31    1.19
   3   5 -13    2.36    0.79
  -3   5  13    4.00    1.10
  -3  -5  12   60.13    3.12
   3  -5 -12   62.10    2.89
  -3   5  12   61.86    3.43
   3   5 -12   60.07    3.28
  -3   5  12   65.11    3.46
   3   5 -11    0.51    0.50
  -3  -5  11    0.37    0.54
   3  -5 -11    0.77    0.48
  -3   5  11    0.77    0.63
   3   5 -10   56.40    2.47
  -3   5  10   54.71    2.97
   3  -5 -10   55.90    2.48
  -3  -5  10   57.14    2.81
   3   5 -10   53.20    2.92
  -3  -5   9   22.13    1.68
   3  -5  -9   19.96    1.36
   3   5  -9   20.04    1.19
  -3   5   9   19.07    1.66
   3   5  -9   22.08    1.78
   3   5  -9   20.97    1.41
  -3   5   8   20.43    1.58
   3   5  -8   21.69    1.13
  -3  -5   8   22.65    1.63
   3  -5  -8   21.56    1.34
   3   5  -8   20.99    1.40
  -3  -5   8   21.90    1.24
   3   5  -8   21.01    1.66
  -3  -5   7   29.46    1.80
   3  -5  -7   28.00    1.45
   3   5  -7   27.56    1.20
  -3   5   7   25.25    1.66
   3   5  -7   26.66    1.52
  -3  -5   7   28.87    1.29
   3   5  -7   24.28    1.72
  -3  -5   6   75.60    1.91
  -3  -5   6   78.38    3.02
   3  -5  -6   84.47    2.56
   3   5  -6   80.47    2.76
  -3   5   6   81.40    2.93
  -3  -5   6   84.34    2.25
   3   5  -6   87.40    3.26
   3   5  -5    4.29    0.69
  -3   5   5    4.74    0.64
  -3  -5   5    5.58    0.42
  -3  -5   5    4.92    0.72
   3  -5  -5    4.77    0.51
   3   5  -5    5.98    0.68
   3   5  -5    4.11    0.28
   3   5  -4   -0.02    0.38
  -3  -5   4    0.58    0.36
   3   5  -4    0.44    0.10
   3   5  -4    0.65    0.31
   3  -5  -4    0.90    0.28
  -3   5   4    0.45    0.37
   3   5  -3    7.95    0.79
   3   5  -3    7.32    0.72
  -3   5   3    9.09    0.93
   3  -5  -3    7.40    0.56
   3   5  -3    6.90    0.30
  -3   5   3    8.08    0.63
   3   5  -3    6.34    0.29
  -3   5   2  353.28    7.61
   3   5  -2  353.54    7.64
  -3   5   2  352.88    7.42
   3   5  -2  360.69    7.85
   3   5  -2  364.73    6.70
   3   5  -2  374.08    6.61
  -3   5   1   46.38    1.66
  -3  -5   1   44.50    1.16
   3   5  -1   41.11    1.65
  -3   5   1   45.88    1.53
   3   5  -1   44.82    1.24
   3  -5  -1   42.63    1.71
  -3   5   0  312.06    6.83
  -3  -5   0  324.17    6.13
  -3   5   0  325.94    6.14
   3  -5   0  308.58    6.75
   3   5   0  311.26    6.56
  -3   5  -1   80.04    2.66
   3  -5   1   78.18    1.91
  -3  -5  -1   78.86    2.21
  -3  -5  -1   80.89    2.09
   3  -5   1   76.42    2.32
   3   5   1   83.46    2.06
   3  -5   2    0.20    0.09
  -3   5  -2    0.09    0.06
   3  -5   2    0.30    0.24
  -3  -5  -2   -0.10    0.17
  -3  -5  -2    0.11    0.21
   3   5   2    0.19    0.11
  -3  -5  -3   84.73    2.37
  -3  -5  -3   83.76    2.50
   3  -5   3   86.42    2.30
  -3   5  -3   82.84    3.14
   3  -5   4   79.83    2.14
  -3   5  -4   73.84    3.06
  -3  -5  -4   77.94    2.54
  -3  -5  -5   14.72    1.07
   3  -5   5   16.67    0.81
  -3   5  -5   15.25    1.37
  -3   5  -6   60.67    2.93
   3  -5   6   66.56    1.87
   3  -5   7    1.37    0.26
  -3   5  -7    1.44    0.57
  -3  -5  -7    0.81    0.45
  -3  -5  -8   20.07    1.57
  -3   5  -8   19.72    1.73
  -3   5  -8   17.11    1.26
  -3   5  -9    2.01    0.52
  -3   5  -9    1.37    0.64
  -3  -5  -9    3.03    0.80
  -3   5 -10   72.91    3.56
  -3   5 -10   76.03    3.01
  -3  -5 -10   74.03    3.50
  -3  -5 -11   13.61    1.56
  -3   5 -11   13.59    1.56
  -3  -5 -12    3.56    0.94
  -3   5 -12    3.90    1.04
  -3  -5 -13   14.64    1.72
  -3   5 -13   12.49    1.60
  -3  -5 -14   25.13    2.46
  -3   5 -14   28.58    2.50
  -3   5 -15    1.55    0.94
   3   6 -15   -0.22    0.74
  -3  -6  15    0.39    0.72
  -3   6  15    2.10    1.07
  -3  -6  14   10.71    1.44
  -3   6  14   16.81    2.15
  -3   6  14   11.56    1.65
   3   6 -14   13.59    1.63
  -3  -6  13   28.79    2.22
   3   6 -13   30.59    2.39
  -3   6  13   34.54    2.74
  -3   6  13   31.93    2.56
  -3  -6  12    2.48    0.78
  -3   6  12    2.47    0.86
   3  -6 -12    3.54    0.77
   3   6 -12    2.71    0.81
   3  -6 -11   92.24    3.60
   3   6 -11   99.49    4.23
  -3   6  11   99.97    4.30
  -3  -6  11  100.24    4.01
   3  -6 -10   39.29    2.10
  -3  -6  10   42.16    2.39
   3   6 -10   37.83    2.42
  -3   6  10   34.85    2.40
   3   6 -10   45.83    2.11
  -3   6   9    9.36    1.18
  -3  -6   9    9.27    1.09
   3  -6  -9    9.87    0.96
   3   6  -9    9.01    0.80
   3   6  -9    8.26    1.12
   3   6  -9    9.48    0.95
  -3  -6   8   17.95    1.47
  -3   6   8   19.08    1.53
   3  -6  -8   19.08    1.30
   3   6  -8   18.85    1.60
  -3  -6   8   20.98    1.15
   3   6  -8   20.33    1.34
  -3  -6   7    1.83    0.51
   3   6  -7    2.62    0.63
   3  -6  -7    2.62    0.50
   3   6  -7    1.86    0.44
   3   6  -7    3.03    0.35
  -3  -6   7    2.16    0.37
  -3   6   7    2.28    0.58
  -3   6   6   12.08    1.08
   3  -6  -6   14.12    0.96
  -3  -6   6   13.00    0.62
  -3  -6   6   12.80    1.16
   3   6  -6   13.46    1.04
   3   6  -6   13.34    0.68
  -3  -6   6   12.78    0.69
   3   6  -6   11.79    1.17
   3   6  -5    6.86    0.89
  -3   6   5    7.11    0.79
   3   6  -5    6.77    0.73
  -3  -6   5    7.65    0.44
  -3  -6   5    6.57    0.80
   3   6  -5    7.28    0.44
   3  -6  -4  271.61    5.72
  -3  -6   4  271.85    6.28
  -3   6   4  259.16    6.07
   3   6  -4  271.24    6.06
   3   6  -4  263.42    5.00
   3   6  -4  267.09    6.58
   3   6  -4  246.51    4.92
   3  -6  -3  109.61    2.90
   3   6  -3  111.79    2.27
   3   6  -3  105.91    2.27
   3   6  -3  105.72    3.09
  -3   6   3  105.96    2.94
   3   6  -3  108.02    3.47
   3   6  -2   29.18    1.37
  -3   6   2   33.82    1.51
  -3   6   2   32.52    1.38
   3   6  -2   30.52    0.94
   3   6  -2   33.98    1.62
   3   6  -2   30.99    0.95
  -3   6   1  228.76    5.15
  -3   6   1  234.81    4.89
  -3  -6   1  230.19    4.41
   3   6  -1  232.69    5.18
   3   6  -1  216.36    4.04
   3   6  -1  234.89    5.36
   3  -6  -1  220.89    5.15
  -3   6   0    4.95    0.36
  -3  -6   0    5.17    0.40
  -3   6   0    5.10    0.60
   3  -6   0    5.28    0.55
   3   6   0    5.47    0.56
  -3  -6  -1  127.37    3.13
  -3  -6  -1  123.89    2.92
   3  -6   1  122.50    3.10
   3   6   1  126.52    3.07
  -3  -6  -2  140.15    3.46
   3  -6   2  147.29    3.36
  -3  -6  -2  136.18    3.42
   3   6   2  145.91    3.18
  -3   6  -2  142.62    4.13
  -3   6  -3   76.29    2.93
   3   6   3   72.22    1.63
  -3  -6  -3   77.02    2.33
   3  -6   3   72.79    1.95
  -3  -6  -3   73.17    2.22
  -3  -6  -4    1.36    0.36
  -3   6  -4    1.72    0.56
   3  -6   4    1.62    0.26
  -3  -6  -5  131.46    3.81
   3  -6   5  133.63    2.89
  -3   6  -5  131.01    4.44
  -3   6  -6   52.50    2.68
  -3  -6  -6   47.69    2.16
   3  -6   6   48.11    1.32
   3  -6   7   17.64    0.70
  -3  -6  -7   19.63    1.42
  -3   6  -7   20.21    1.70
  -3  -6  -8  105.02    3.86
  -3   6  -8  113.16    4.35
  -3   6  -8  107.53    3.57
  -3   6  -9   16.69    1.29
  -3  -6  -9   17.96    1.58
  -3   6  -9   17.58    1.66
  -3   6 -10    4.54    0.75
  -3  -6 -10    5.65    0.99
  -3   6 -10    6.61    1.10
  -3   6 -11    1.20    0.48
  -3  -6 -11    1.75    0.66
  -3   6 -11    1.13    0.68
  -3  -6 -12   20.19    1.99
  -3   6 -12   22.42    1.97
  -3   6 -13   12.94    1.60
  -3  -6 -13   10.78    1.57
  -3  -6 -14   15.43    1.89
  -3   6 -14   17.39    1.92
  -3  -7  15   29.93    2.43
  -3   7  15   35.41    2.86
   3   7 -15   35.18    2.66
  -3  -7  14    0.98    0.71
   3   7 -14    1.19    0.75
  -3   7  14    1.54    0.88
  -3  -7  13   27.96    2.17
   3  -7 -13   25.96    1.97
   3   7 -13   23.32    2.11
  -3   7  13   27.30    2.39
  -3  -7  12    1.09    0.70
   3   7 -12   -0.01    0.62
   3  -7 -12    0.43    0.55
  -3   7  12    1.08    0.79
   3   7 -11    5.28    1.05
  -3   7  11    6.57    1.24
  -3  -7  11    9.15    1.26
   3  -7 -11    9.48    1.08
  -3  -7  10    2.67    0.76
   3   7 -10    0.63    0.38
   3  -7 -10    1.65    0.52
  -3   7  10    1.56    0.78
   3   7 -10    0.66    0.56
  -3  -7   9   95.53    3.69
   3  -7  -9   95.69    3.40
  -3   7   9   88.54    3.77
   3   7  -9   86.42    3.78
   3   7  -9   90.93    3.13
  -3  -7   8   64.80    2.87
   3   7  -8   61.24    3.02
   3  -7  -8   63.12    2.56
   3   7  -8   68.74    2.55
  -3  -7   8   64.99    2.15
  -3   7   8   62.40    2.96
  -3  -7   7   18.14    1.41
   3  -7  -7   16.30    1.20
   3   7  -7   18.86    0.91
  -3   7   7   16.17    1.36
   3   7  -7   17.24    1.17
   3   7  -7   15.79    1.45
  -3  -7   7   18.44    0.91
  -3  -7   6   91.52    3.33
  -3   7   6   88.87    3.00
   3  -7  -6   87.05    2.84
  -3  -7   6   91.13    2.22
   3   7  -6   83.41    3.44
   3   7  -6   89.76    2.96
  -3   7   6   92.68    3.28
   3   7  -6   95.78    2.37
   3  -7  -5   58.44    2.12
   3   7  -5   68.12    2.82
  -3  -7   5   61.74    2.52
  -3   7   5   64.46    2.49
   3   7  -5   59.93    2.26
   3   7  -5   63.35    1.71
  -3   7   4   31.46    1.58
   3  -7  -4   27.97    1.32
   3   7  -4   30.32    1.45
   3   7  -4   27.88    1.71
   3   7  -4   27.71    0.94
   3  -7  -3   97.21    2.71
   3   7  -3   90.06    2.06
   3   7  -3   89.04    2.75
  -3   7   3   91.82    2.74
   3   7  -3   91.92    3.19
   3   7  -2    0.31    0.27
   3   7  -2    0.58    0.24
   3  -7  -2    0.53    0.28
  -3   7   2    0.37    0.26
  -3   7   1   42.21    1.50
  -3   7   1   38.35    1.63
  -3  -7   1   41.03    1.21
   3   7  -1   39.03    1.62
   3  -7  -1   37.15    1.54
   3   7  -1   38.42    1.75
  -3  -7   0   32.87    1.15
   3   7   0   32.55    1.47
   3  -7   0   27.26    1.25
  -3   7   0   32.08    1.05
  -3   7   0   32.25    1.52
  -3  -7  -1  378.29    7.56
  -3   7  -1  355.65    8.05
  -3  -7  -1  365.81    7.30
   3  -7   1  364.63    7.37
   3   7   1  378.33    7.63
   3   7   2    0.57    0.23
  -3   7  -2    0.69    0.33
  -3  -7  -2    0.16    0.27
  -3  -7  -2    0.30    0.08
   3  -7   2    0.42    0.21
  -3  -7  -2    0.74    0.26
  -3  -7  -3  306.49    6.61
  -3  -7  -3  316.35    6.72
  -3   7  -3  301.93    7.55
   3  -7   3  304.07    6.06
   3   7   3  321.13    6.11
  -3   7  -4   29.07    1.82
  -3  -7  -4   27.45    1.38
   3   7   4   26.02    0.80
   3  -7   4   26.91    0.87
  -3   7  -5    1.62    0.55
   3  -7   5    1.58    0.16
   3  -7   5    1.65    0.18
  -3  -7  -5    1.38    0.38
  -3   7  -6    0.85    0.56
  -3  -7  -6    1.28    0.47
  -3  -7  -7   59.84    2.63
  -3   7  -7   63.86    3.09
  -3  -7  -8   30.79    1.92
  -3   7  -8   33.86    2.25
  -3   7  -8   29.06    1.75
  -3   7  -9    4.77    0.80
  -3   7  -9    3.57    0.83
  -3  -7  -9    4.62    0.94
  -3   7 -10   57.16    3.09
  -3  -7 -10   50.80    2.84
  -3   7 -10   53.53    2.56
  -3  -7 -11   33.70    2.39
  -3   7 -11   32.79    2.41
  -3   7 -11   34.09    2.07
  -3  -7 -12   19.19    1.90
  -3   7 -12   24.01    2.08
  -3  -7 -13   53.68    3.35
  -3   7 -13   53.78    3.24
  -3  -7 -14    0.66    0.65
  -3   7 -14    0.68    0.66
  -3  -8  15    1.87    0.91
   3   8 -15    0.42    0.73
  -3  -8  14    1.62    0.77
  -3   8  14    1.00    0.90
   3   8 -14    1.46    0.76
   3   8 -13   25.66    2.22
  -3  -8  13   25.87    2.07
   3  -8 -13   24.09    1.96
  -3   8  13   25.52    2.35
  -3  -8  12    1.35    0.65
   3   8 -12    1.82    0.70
   3  -8 -12    1.30    0.62
  -3   8  12    1.27    0.80
  -3  -8  11   60.69    2.99
   3  -8 -11   60.28    2.93
  -3   8  11   54.13    3.22
   3   8 -11   63.24    3.32
  -3  -8  10    0.54    0.49
   3  -8 -10    0.22    0.43
  -3   8  10   -0.95    0.77
   3   8 -10   -0.23    0.47
   3   8  -9    3.32    0.80
  -3   8   9    4.68    0.96
   3   8  -9    6.04    0.75
   3  -8  -9    5.23    0.80
  -3  -8   9    5.18    0.90
   3   8  -8    1.92    0.57
  -3  -8   8    2.58    0.68
   3  -8  -8    3.63    0.64
  -3   8   8    3.32    0.77
   3   8  -8    4.20    0.64
  -3   8   7   70.05    3.03
  -3  -8   7   74.27    3.02
  -3  -8   7   72.19    1.99
   3  -8  -7   69.20    2.63
   3   8  -7   69.09    2.57
   3   8  -7   78.52    2.20
   3   8  -7   72.05    3.22
   3   8  -6   -0.08    0.30
   3   8  -6    0.60    0.53
   3   8  -6    0.34    0.21
  -3   8   6    0.09    0.35
  -3  -8   6    0.40    0.42
   3  -8  -6    0.50    0.30
  -3  -8   6    0.17    0.12
  -3   8   6    0.39    0.46
   3   8  -5  129.80    2.99
  -3   8   5  124.67    3.87
   3   8  -5  119.29    4.18
   3  -8  -5  125.34    3.53
   3   8  -5  120.24    3.56
  -3   8   5  126.54    3.61
   3   8  -4   42.78    1.31
   3  -8  -4   44.08    1.78
   3   8  -4   38.93    2.10
   3   8  -4   44.00    1.81
   3   8  -3   69.43    2.80
   3  -8  -3   73.38    2.36
   3   8  -3   71.80    1.80
   3   8  -3   67.79    2.33
  -3   8   3   69.42    2.38
   3   8  -2   65.14    2.24
   3   8  -2   61.80    2.52
   3   8  -1  151.93    4.25
  -3  -8   1  160.61    3.42
  -3   8   1  145.70    4.02
   3   8  -1  157.25    3.97
   3  -8  -1  153.22    3.91
  -3   8   1  152.09    3.68
   3  -8   0   50.35    1.78
  -3   8   0   52.88    1.48
  -3   8   0   47.55    2.00
   3   8   0   52.62    2.01
  -3  -8   0   54.19    1.63
  -3  -8  -1  138.34    3.51
  -3  -8  -1  137.09    3.33
  -3   8  -1  143.54    4.01
   3   8   1  134.80    3.59
   3  -8   1  138.99    3.33
   3  -8   2   74.17    1.96
  -3  -8  -2   70.17    2.25
  -3   8  -2   69.08    2.70
  -3  -8  -2   73.26    2.21
   3   8   2   73.03    2.19
  -3  -8  -3  170.05    4.16
  -3   8  -3  165.27    4.88
   3  -8   3  167.39    3.53
  -3  -8  -3  167.66    4.17
   3   8   3  169.66    3.78
   3  -8   4   65.82    1.54
  -3  -8  -4   63.12    2.30
  -3   8  -4   59.83    2.77
   3  -8   5  142.05    2.88
  -3  -8  -5  152.02    4.14
  -3   8  -5  153.11    4.83
   3   8   5  137.96    2.71
  -3   8  -6   36.12    2.23
   3  -8   6   36.48    1.21
  -3  -8  -6   34.81    1.85
  -3   8  -7    2.93    0.78
  -3  -8  -7    2.54    0.55
   3  -8   7    3.47    0.42
  -3  -8  -8   27.41    1.81
  -3   8  -8   26.24    2.01
  -3   8  -9   77.59    3.58
  -3  -8  -9   80.12    3.38
  -3   8  -9   69.92    3.01
  -3  -8 -10   16.87    1.63
  -3   8 -10   20.45    1.62
  -3   8 -10   20.99    1.88
  -3   8 -11   32.90    2.09
  -3  -8 -11   29.43    2.28
  -3   8 -11   32.09    2.36
  -3   8 -12    5.73    1.08
  -3  -8 -12    7.87    1.30
  -3   8 -13    0.56    0.70
  -3  -8 -13    0.57    0.76
  -3   8 -14    0.02    0.59
  -3  -8 -14    0.23    0.73
  -3  -9  15   15.55    1.76
  -3  -9  14    0.63    0.63
   3   9 -14    0.06    0.74
  -3   9  14    2.20    0.93
  -3  -9  13   10.28    1.41
   3   9 -13    8.84    1.38
   3  -9 -13    7.86    1.20
  -3   9  13    8.45    1.53
  -3   9  12   13.63    1.69
   3   9 -12   11.07    1.49
   3  -9 -12   12.61    1.42
  -3  -9  12   10.04    1.29
   3   9 -11    6.47    1.18
  -3  -9  11    5.57    0.99
  -3   9  11    5.30    1.08
   3  -9 -11    6.62    1.04
  -3   9  10   11.05    1.42
  -3  -9  10   13.10    1.33
   3  -9 -10   11.72    1.25
   3   9 -10    9.97    1.35
  -3  -9   9   91.54    3.63
   3   9  -9   92.31    3.12
   3  -9  -9   90.97    3.45
  -3   9   9   89.24    3.92
   3   9  -9   98.52    4.07
   3   9  -8    1.48    0.65
  -3  -9   8    0.57    0.47
  -3   9   8    1.35    0.61
   3  -9  -8    0.59    0.38
   3   9  -8    1.83    0.49
   3   9  -7    6.38    0.95
  -3   9   7    6.18    0.79
  -3  -9   7    6.43    0.93
   3   9  -7    6.42    0.75
   3  -9  -7    5.70    0.78
  -3   9   7    6.13    0.92
  -3   9   6   14.42    1.27
   3  -9  -6   16.44    1.18
   3   9  -6   15.39    1.08
   3   9  -6   15.28    1.41
  -3   9   6   16.92    1.21
   3   9  -6   17.12    0.90
   3   9  -5  121.09    4.28
   3  -9  -5  128.48    3.72
   3   9  -5  128.48    3.66
  -3   9   5  122.64    3.64
  -3   9   5  131.72    4.02
   3   9  -5  131.79    3.14
   3   9  -4    2.56    0.60
  -3   9   4    2.61    0.48
   3   9  -4    2.39    0.32
   3  -9  -4    2.90    0.50
   3   9  -4    1.95    0.39
   3  -9  -3  262.23    6.01
   3   9  -3  250.33    5.92
   3   9  -3  261.70    5.26
  -3   9   3  262.42    6.12
   3   9  -3  258.25    6.62
   3   9  -2   34.95    1.54
   3   9  -2   32.30    1.77
  -3   9   2   34.08    1.61
  -3   9   1   15.31    1.09
   3   9  -1   16.00    1.02
  -3  -9   1   15.42    0.78
   3   9  -1   13.88    1.07
  -3   9   0   22.84    0.89
  -3   9   0   24.20    1.37
  -3  -9   0   22.35    1.01
   3   9   0   20.58    1.25
  -3  -9  -1   66.41    2.04
  -3  -9  -1   64.45    2.13
  -3   9  -1   63.75    2.50
   3   9   1   64.33    2.24
   3   9   2    3.16    0.45
  -3  -9  -2    2.73    0.44
  -3   9  -2    3.83    0.61
  -3  -9  -2    2.92    0.43
  -3  -9  -3   10.14    0.80
  -3  -9  -3   11.08    0.84
  -3   9  -3   10.59    1.07
  -3   9  -4   21.51    0.72
  -3  -9  -4   24.80    1.34
  -3   9  -4   23.17    1.68
  -3   9  -5   40.41    2.34
  -3  -9  -5   46.99    2.03
  -3  -9  -6   10.02    0.96
  -3   9  -6   11.84    1.35
  -3  -9  -7  201.86    5.65
  -3   9  -7  205.71    6.27
  -3   9  -8    0.05    0.45
  -3  -9  -8   -0.78    0.51
  -3   9  -9   97.52    4.13
  -3  -9  -9   93.30    3.79
  -3   9  -9   91.03    3.59
  -3   9 -10   10.35    1.34
  -3   9 -10    9.85    1.16
  -3  -9 -10    8.40    1.16
  -3   9 -11    2.38    0.72
  -3   9 -11    1.37    0.63
  -3  -9 -11    2.29    0.87
  -3   9 -12    1.03    0.58
  -3   9 -12    0.41    0.65
  -3  -9 -13   12.15    1.65
  -3   9 -13   17.14    1.85
  -3  -9 -14    3.72    1.10
  -3   9 -14    5.25    1.18
  -3  10  14    4.80    1.25
  -3 -10  14    5.64    1.10
   3  10 -14    5.16    1.22
   3  10 -13    6.90    1.26
  -3 -10  13    6.42    1.12
   3 -10 -13    4.75    1.00
  -3  10  13    6.00    1.29
   3  10 -12   -0.42    0.72
  -3  10  12   -0.18    0.61
  -3 -10  12    0.65    0.69
   3 -10 -12   -0.42    0.55
  -3 -10  11   15.31    1.54
  -3  10  11   12.95    1.65
   3 -10 -11   15.12    1.48
   3  10 -11   14.70    1.65
  -3 -10  10   33.83    2.18
   3 -10 -10   33.55    2.17
   3  10 -10   35.28    2.42
  -3  10  10   34.23    2.48
  -3 -10   9   10.47    1.19
   3  10  -9   11.43    1.37
   3 -10  -9    9.65    1.11
  -3  10   9    9.53    1.31
   3  10  -8   13.60    1.45
  -3 -10   8   11.02    1.16
  -3  10   8   10.07    1.19
   3 -10  -8   11.76    1.14
   3  10  -8   12.31    1.01
  -3  10   7   64.19    2.67
   3 -10  -7   64.07    2.62
   3  10  -7   63.26    3.05
   3  10  -7   63.34    2.40
  -3  10   7   62.51    2.93
   3  10  -6    0.95    0.53
  -3  10   6    0.61    0.41
   3  10  -6    0.39    0.22
  -3  10   6    1.25    0.62
   3 -10  -6    0.93    0.44
   3  10  -6    0.10    0.29
  -3  10   5  104.58    3.55
   3 -10  -5  103.36    3.27
   3  10  -5   98.76    3.11
   3  10  -5  100.54    2.69
  -3  10   5   97.00    3.14
   3  10  -5  104.29    3.84
   3  10  -4  187.11    4.14
   3 -10  -4  175.57    4.76
   3  10  -4  189.05    4.72
  -3  10   4  195.35    4.76
   3  10  -4  174.21    5.33
   3  10  -3   15.42    0.79
  -3  10   3   14.80    1.09
   3  10  -3   13.80    1.23
  -3  10   3   15.00    1.01
   3  10  -3   15.12    1.03
   3 -10  -3   14.29    1.05
   3  10  -2  119.85    3.37
  -3  10   2  120.41    3.54
   3  10  -2  118.47    2.89
  -3  10   2  114.25    3.24
   3  10  -2  112.74    3.74
   3  10  -1   51.58    1.97
  -3 -10   1   51.45    1.65
  -3  10   1   45.99    2.01
   3  10  -1   46.38    1.12
   3  10  -1   49.52    2.14
  -3 -10   0    1.32    0.33
  -3  10   0    0.59    0.17
  -3  10   0    1.40    0.44
  -3 -10   0    0.83    0.26
   3  10   0    0.92    0.36
  -3  10  -1   29.55    1.65
  -3 -10  -1   27.45    1.33
  -3 -10  -1   28.00    1.27
   3  10   1   30.06    1.47
  -3 -10  -2   53.25    1.94
  -3  10  -2   49.74    2.29
  -3 -10  -2   48.08    1.82
  -3 -10  -3   86.07    2.72
  -3  10  -3   89.30    3.35
  -3 -10  -3   84.97    2.70
  -3 -10  -4    9.00    0.81
  -3  10  -4    8.41    0.99
  -3  10  -5   65.95    3.09
  -3 -10  -5   71.58    2.66
  -3  10  -6   80.74    3.56
  -3 -10  -6   84.81    3.10
  -3  10  -7    0.93    0.58
  -3 -10  -7    0.68    0.44
  -3 -10  -8   90.94    3.58
  -3  10  -8   94.05    4.01
  -3 -10  -9   45.19    2.56
  -3  10  -9   50.24    2.90
  -3  10  -9   45.62    2.49
  -3  10 -10    1.86    0.79
  -3  10 -10    1.86    0.69
  -3 -10 -10    1.77    0.69
  -3  10 -11   30.44    2.32
  -3 -10 -11   26.36    2.17
  -3  10 -11   31.74    2.15
  -3  10 -12    3.05    0.85
  -3  10 -12    5.69    1.04
  -3 -10 -12    4.86    1.17
  -3 -10 -13    1.15    0.77
  -3  10 -13    1.64    0.73
  -3  10 -14   11.94    1.61
  -3 -11  14    1.27    0.69
   3  11 -14   -0.02    0.76
   3  11 -13    5.47    1.26
  -3 -11  13    4.73    1.00
   3 -11 -13    5.03    1.10
  -3  11  13    4.34    1.16
  -3 -11  12   10.49    1.29
   3 -11 -12    9.52    1.33
   3  11 -12   10.55    1.45
  -3  11  12    7.26    1.34
   3  11 -11    1.03    0.63
  -3 -11  11    0.63    0.57
  -3  11  11    0.72    0.78
   3 -11 -11    1.16    0.68
   3  11 -10    0.55    0.67
  -3  11  10   -0.44    0.67
   3 -11 -10    0.29    0.53
  -3 -11  10    0.96    0.63
  -3 -11   9   13.38    1.35
  -3  11   9   14.45    1.58
   3 -11  -9   14.15    1.33
   3  11  -9   16.86    1.66
   3 -11  -8  105.33    3.76
  -3  11   8   98.66    4.11
   3  11  -8  107.10    4.28
  -3  11   7    1.52    0.51
   3  11  -7    2.27    0.46
   3 -11  -7    1.95    0.53
  -3  11   7    3.12    0.73
   3  11  -7    1.90    0.66
   3  11  -6  226.78    5.31
   3 -11  -6  236.14    6.05
   3  11  -6  239.28    6.79
  -3  11   6  238.06    6.42
   3  11  -6  240.05    5.76
  -3  11   6  231.08    5.97
   3  11  -5    7.27    0.61
   3 -11  -5    8.31    0.88
   3  11  -5    7.03    1.02
   3  11  -5    6.48    0.72
  -3  11   5    7.56    0.82
  -3  11   5    8.58    1.00
   3 -11  -4   55.18    2.25
   3  11  -4   50.57    2.05
  -3  11   4   54.25    2.30
  -3  11   4   50.15    2.05
   3  11  -4   52.34    1.74
   3  11  -4   56.13    2.63
   3 -11  -3   18.38    1.22
   3  11  -3   17.41    1.13
   3  11  -3   18.11    0.91
  -3  11   3   18.73    1.28
  -3  11   3   15.74    1.06
   3  11  -3   18.42    1.44
   3  11  -2   51.17    2.38
  -3  11   2   53.64    2.28
   3  11  -2   56.96    1.81
  -3  11   2   54.22    2.05
   3  11  -1    5.08    0.61
   3  11  -1    4.04    0.65
  -3  11   1    4.24    0.65
  -3 -11   1    4.06    0.46
   3  11  -1    3.94    0.24
  -3 -11   0   73.48    2.26
  -3 -11   0   77.42    2.44
  -3  11   0   70.21    2.72
   3  11   0   74.02    2.69
  -3  11  -1   39.24    0.99
  -3  11  -1   45.28    2.13
  -3 -11  -1   40.33    1.69
  -3 -11  -1   44.70    1.67
  -3 -11  -2    8.13    0.75
  -3  11  -2    7.34    0.89
  -3 -11  -2    6.73    0.66
  -3 -11  -3   48.07    1.95
  -3  11  -3   50.13    2.41
  -3 -11  -3   45.94    1.90
  -3 -11  -4  119.52    3.60
  -3  11  -4  126.01    4.32
  -3  11  -5    0.29    0.42
  -3 -11  -5    0.58    0.43
  -3  11  -6   13.64    1.44
  -3 -11  -6   12.32    1.12
  -3  11  -7   13.23    1.42
  -3 -11  -7   12.89    1.21
  -3 -11  -8   38.38    2.22
  -3  11  -8   33.27    2.34
  -3 -11  -9    3.79    0.85
  -3  11  -9    3.32    0.81
  -3  11  -9    5.45    1.05
  -3 -11 -10  122.99    4.65
  -3  11 -10  118.13    4.77
  -3  11 -10  113.18    4.39
  -3  11 -11    3.19    0.89
  -3 -11 -11    1.50    0.71
  -3  11 -11    1.50    0.68
  -3  11 -12   33.40    2.55
  -3 -11 -12   31.47    2.48
  -3  11 -12   34.63    2.38
  -3 -11 -13    5.98    1.27
  -3  11 -13    5.48    1.15
  -3  11 -14    1.20    0.79
  -3 -12  13    4.65    1.05
   3  12 -13    4.45    1.18
   3 -12 -13    3.32    0.95
  -3  12  13    3.40    1.06
  -3 -12  12    0.90    0.63
   3 -12 -12    0.98    0.65
   3  12 -12   -0.16    0.73
  -3  12  12    0.55    0.84
  -3 -12  11   16.18    1.57
  -3  12  11   14.80    1.77
   3 -12 -11   15.40    1.56
   3  12 -11   17.19    1.81
  -3  12  10   45.04    2.94
   3  12 -10   50.51    2.97
   3 -12 -10   42.86    2.52
   3  12  -9   12.14    1.46
  -3  12   9   11.28    1.40
   3 -12  -9   11.89    1.26
   3 -12  -8   36.98    2.12
   3  12  -8   39.29    2.53
  -3  12   8   38.65    2.43
   3  12  -7   29.56    2.10
   3 -12  -7   27.59    1.77
   3  12  -7   29.51    1.55
  -3  12   7   26.57    1.69
  -3  12   7   29.69    2.04
   3  12  -6   31.43    1.47
   3 -12  -6   30.34    1.82
  -3  12   6   33.19    1.80
   3  12  -6   33.38    1.65
  -3  12   6   30.87    1.97
   3  12  -6   31.00    2.10
   3  12  -5   13.74    0.88
   3 -12  -5   15.26    1.20
   3  12  -5   13.85    1.05
  -3  12   5   13.60    1.09
   3  12  -5   11.54    1.24
   3  12  -4  221.32    4.96
   3 -12  -4  220.28    5.74
   3  12  -4  223.29    5.42
  -3  12   4  205.97    5.68
   3  12  -4  214.63    6.19
  -3  12   4  221.34    5.46
   3  12  -3   18.61    1.15
   3  12  -3   18.28    0.98
  -3  12   3   16.31    1.27
  -3  12   3   19.88    1.21
   3  12  -3   18.42    1.42
   3  12  -2  130.64    3.70
   3  12  -2  134.61    3.34
  -3  12   2  127.86    3.63
   3  12  -2  133.95    4.21
  -3  12   1    8.27    0.90
   3  12  -1    7.51    0.78
  -3 -12   1    7.89    0.68
   3  12  -1    8.15    0.91
   3  12   0    1.09    0.41
  -3 -12   0    1.19    0.36
  -3  12   0    0.85    0.35
  -3 -12   0    1.12    0.32
   3  12   0    1.06    0.13
   3  12   0    1.34    0.21
  -3  12  -1    9.64    0.42
  -3  12  -1   10.87    1.10
  -3 -12  -1   11.27    0.84
  -3 -12  -1   10.34    0.84
  -3 -12  -2   87.79    2.76
  -3  12  -2   84.42    3.24
  -3 -12  -2   82.99    2.74
  -3  12  -3    0.30    0.39
  -3 -12  -3   -0.64    0.36
  -3  12  -4    0.06    0.48
  -3 -12  -4    0.66    0.35
  -3  12  -5    4.59    0.84
  -3 -12  -5    4.58    0.69
  -3  12  -6  174.65    5.79
  -3 -12  -6  175.69    5.02
  -3  12  -7    5.20    0.96
  -3 -12  -7    6.16    0.88
  -3 -12  -8  108.18    4.02
  -3  12  -8  110.87    4.51
  -3  12  -9    5.60    0.98
  -3  12  -9    7.65    1.25
  -3 -12  -9    6.35    1.06
  -3  12 -10    0.78    0.64
  -3 -12 -10    0.72    0.65
  -3  12 -10    0.36    0.60
  -3  12 -11    7.01    1.15
  -3 -12 -11    8.89    1.35
  -3  12 -11    7.27    1.24
  -3  12 -12   20.45    1.88
  -3 -12 -12   17.30    1.88
  -3  12 -12   19.00    1.92
  -3  12 -13    4.52    1.07
  -3 -12 -13    3.91    1.08
  -3  12 -14   10.54    1.52
   3 -13 -14    1.69    0.79
   3  13 -13    0.95    0.80
   3 -13 -13    0.74    0.64
  -3  13  13    0.98    0.90
   3 -13 -12   32.81    2.42
   3  13 -12   35.16    2.61
  -3  13  12   30.51    2.67
   3  13 -11    3.66    1.08
   3 -13 -11    1.29    0.63
  -3  13  11    1.87    0.89
   3 -13 -10   25.45    2.01
  -3  13  10   24.70    2.19
   3  13 -10   29.72    2.33
   3  13  -9    8.85    1.30
  -3  13   9    6.67    1.15
   3 -13  -9    8.40    1.11
   3 -13  -8   21.45    1.66
  -3  13   8   19.00    1.75
   3  13  -8   24.00    1.98
   3  13  -7    0.92    0.54
  -3  13   7    1.26    0.48
   3 -13  -7    0.00    0.44
  -3  13   7    1.50    0.64
   3 -13  -6   89.04    3.39
   3  13  -6   92.47    3.05
  -3  13   6   91.72    3.61
  -3  13   6   87.56    3.21
   3  13  -6   94.00    3.86
   3  13  -5   27.24    1.34
   3  13  -5   29.52    1.56
   3 -13  -5   26.64    1.68
  -3  13   5   27.04    1.56
   3  13  -5   28.30    1.99
   3  13  -4   -0.11    0.41
  -3  13   4    0.56    0.43
   3  13  -4    0.12    0.33
   3  13  -4    0.82    0.33
   3 -13  -4    0.26    0.36
  -3  13   4    1.30    0.57
   3  13  -3   73.27    2.60
   3  13  -3   73.13    2.29
  -3  13   3   71.16    2.84
  -3  13   3   73.11    2.59
   3  13  -3   70.55    3.05
   3  13  -2  137.02    3.89
  -3  13   2  130.64    4.14
   3  13  -2  136.62    3.54
  -3  13   2  141.38    3.88
   3  13  -2  133.52    4.34
  -3 -13   1   31.13    1.44
  -3  13   1   33.17    1.82
  -3 -13   1   32.38    1.56
   3  13  -1   31.85    1.80
  -3 -13   0  124.68    3.56
  -3 -13   0  128.00    3.46
   3  13   0  122.81    3.86
  -3  13   0  116.44    3.93
   3  13   0  125.13    2.81
  -3  13  -1    3.37    0.67
  -3 -13  -1    3.41    0.52
  -3 -13  -1    2.05    0.48
   3  13   1    1.69    0.28
  -3 -13  -2   -0.08    0.31
  -3  13  -2    0.64    0.55
  -3 -13  -2    0.57    0.33
  -3  13  -3    3.10    0.67
  -3 -13  -3    1.98    0.44
  -3  13  -4   44.17    2.45
  -3 -13  -4   42.59    2.00
  -3  13  -5   50.22    2.73
  -3 -13  -5   52.76    2.34
  -3  13  -6   40.35    2.56
  -3 -13  -6   41.82    2.16
  -3  13  -7   41.12    2.61
  -3 -13  -7   46.65    2.36
  -3  13  -8   10.84    1.40
  -3 -13  -8   11.20    1.25
  -3 -13  -9   23.11    1.84
  -3  13  -9   27.79    2.23
  -3  13  -9   26.55    2.07
  -3  13 -10   65.48    3.33
  -3 -13 -10   63.24    3.27
  -3  13 -10   64.85    3.50
  -3  13 -11    0.04    0.57
  -3  13 -11    0.25    0.57
  -3 -13 -11    0.37    0.62
  -3  13 -12    5.78    1.15
  -3  13 -12    5.14    1.19
  -3 -13 -12    5.83    1.15
  -3  13 -13    0.72    0.78
   3 -14 -13    6.52    1.20
   3  14 -12    2.16    0.99
   3 -14 -12   -0.18    0.64
  -3  14  12    1.62    0.93
   3  14 -11   20.09    1.98
   3 -14 -11   16.37    1.67
  -3  14  11   15.77    1.90
   3 -14 -10   19.85    1.76
  -3  14  10   16.64    1.82
   3  14 -10   19.74    1.92
   3  14  -9   -0.10    0.63
  -3  14   9    0.64    0.70
   3 -14  -9   -0.01    0.44
   3 -14  -8   15.93    1.48
  -3  14   8   15.50    1.58
   3  14  -8   18.46    1.77
  -3  14   8   14.17    1.37
   3 -14  -7   29.55    1.93
  -3  14   7   30.41    1.88
  -3  14   7   25.19    1.93
   3  14  -7   31.68    2.24
  -3  14   6    0.46    0.39
   3  14  -6    0.25    0.54
   3 -14  -6   -0.07    0.42
   3  14  -6   -0.01    0.28
  -3  14   6    0.53    0.55
   3 -14  -5   28.45    1.81
   3  14  -5   26.57    1.49
   3  14  -5   26.40    1.37
  -3  14   5   25.26    1.56
   3  14  -5   27.50    1.97
   3  14  -4   67.70    2.28
   3 -14  -4   67.89    2.80
   3  14  -4   73.11    2.59
  -3  14   4   68.73    2.90
   3  14  -4   66.70    3.05
   3  14  -3    9.86    1.10
   3  14  -3    8.52    0.86
   3  14  -3    9.17    0.74
  -3  14   3    9.39    1.05
  -3  14   3    7.84    0.81
   3  14  -2   11.31    0.94
   3  14  -2   10.98    1.14
  -3  14   2   11.23    1.10
   3  14  -2    9.17    0.77
  -3  14   2    9.68    0.88
  -3 -14   1   98.25    2.93
  -3  14   1   91.36    3.38
  -3 -14   1   90.62    2.95
   3  14  -1   92.97    3.42
  -3 -14   0   35.25    1.70
  -3  14   0   33.89    1.95
  -3 -14   0   37.56    1.69
   3  14   0   37.18    1.20
  -3 -14  -1   19.44    1.21
  -3  14  -1   20.14    1.52
  -3 -14  -1   17.20    1.13
   3  14   1   15.76    0.84
  -3 -14  -2  164.48    4.48
  -3  14  -2  167.35    5.16
  -3 -14  -2  163.86    4.43
  -3  14  -3    8.96    1.07
  -3 -14  -3    8.36    0.85
  -3  14  -4   14.93    1.45
  -3 -14  -4   17.47    1.28
  -3  14  -5   54.91    2.91
  -3 -14  -5   55.07    2.46
  -3  14  -6    3.51    0.78
  -3 -14  -6    2.89    0.68
  -3  14  -7    0.07    0.61
  -3 -14  -7   -0.14    0.48
  -3 -14  -8   10.58    1.23
  -3  14  -8   11.49    1.48
  -3  14  -9   28.39    2.28
  -3 -14  -9   33.56    2.24
  -3  14 -10    5.60    1.12
  -3  14 -10    3.65    1.01
  -3 -14 -10    5.42    1.03
  -3 -14 -11   12.53    1.62
  -3  14 -11   12.81    1.62
  -3  14 -11   14.53    1.64
  -3 -14 -12   25.33    2.32
  -3  14 -12   28.32    2.42
  -3  14 -12   29.29    2.33
  -3  14 -13    1.33    0.78
   3 -15 -13   25.96    2.41
   3  15 -12   10.94    1.58
  -3  15  12    7.56    1.49
   3 -15 -12    7.67    1.23
   3 -15 -11    1.70    0.72
  -3  15  11    2.04    0.88
   3  15 -10    2.11    0.80
   3 -15 -10    1.22    0.59
  -3  15  10    1.80    0.91
   3 -15  -9   38.01    2.43
  -3  15   9   33.85    2.53
   3  15  -9   42.19    2.75
   3  15  -8    2.03    0.86
  -3  15   8    2.25    0.73
  -3  15   8    1.23    0.52
   3 -15  -8    2.85    0.73
   3  15  -7    8.93    1.24
  -3  15   7   10.32    1.14
  -3  15   7    9.78    1.28
   3 -15  -7    8.87    1.13
   3  15  -6   12.76    1.44
   3 -15  -6   11.42    1.23
  -3  15   6   10.65    1.10
   3  15  -5   57.67    2.21
   3 -15  -5   58.62    2.76
   3  15  -5   59.27    2.36
  -3  15   5   55.91    2.76
   3  15  -5   55.87    2.93
  -3  15   5   55.98    2.45
  -3  15   4    0.39    0.38
   3 -15  -4    0.01    0.42
   3  15  -4    0.32    0.36
   3  15  -4    0.26    0.48
   3  15  -4    0.57    0.33
  -3  15   4    0.40    0.49
   3  15  -3   50.06    2.12
   3  15  -3   47.24    1.90
  -3  15   3   51.81    2.47
  -3  15   3   46.30    2.10
   3  15  -3   48.80    2.57
   3  15  -2   26.88    1.53
  -3  15   2   26.17    1.71
   3  15  -2   23.07    1.29
  -3  15   2   25.64    1.47
  -3 -15   2   22.66    1.39
   3  15  -2   25.07    1.74
   3  15  -1    3.65    0.73
   3  15  -1    3.58    0.55
  -3  15   1    4.35    0.71
  -3 -15   1    2.43    0.53
  -3 -15   0   21.50    1.34
  -3  15   0   19.87    1.53
  -3 -15   0   20.96    1.30
   3  15   1  160.36    3.78
  -3 -15  -1  164.01    4.47
  -3  15  -1  160.61    5.04
  -3 -15  -1  166.05    4.44
   3  15   2    0.22    0.22
  -3 -15  -2    0.16    0.37
  -3  15  -2    1.10    0.62
  -3 -15  -2   -0.19    0.39
  -3  15  -3  107.26    4.08
  -3 -15  -3  108.61    3.49
  -3  15  -4   18.90    1.63
  -3 -15  -4   15.16    1.24
  -3  15  -5   -0.01    0.60
  -3 -15  -5    0.21    0.39
  -3  15  -6    7.24    1.16
  -3 -15  -6    6.41    0.92
  -3 -15  -7   40.17    2.28
  -3  15  -7   38.12    2.64
  -3  15  -8    2.72    0.79
  -3 -15  -8    3.55    0.79
  -3  15  -9    4.26    1.10
  -3 -15  -9    3.86    0.87
  -3  15 -10    4.45    0.98
  -3 -15 -10    4.51    0.98
  -3  15 -10    6.37    1.17
  -3 -15 -11   18.78    1.92
  -3  15 -11   20.14    2.06
  -3  15 -11   18.57    1.89
  -3  15 -12    0.95    0.67
  -3  15 -12    2.07    0.85
  -3  15 -13   30.14    2.52
   3 -16 -12    0.75    0.67
   3 -16 -11   49.57    3.07
  -3  16  11   48.38    3.31
   3  16 -11   49.09    3.20
   3  16 -10    2.41    0.95
  -3  16  10    1.82    0.87
   3 -16 -10    3.27    0.92
   3  16  -9    8.16    1.37
   3 -16  -9    7.67    1.22
  -3  16   9    6.15    1.22
  -3  16   8   -0.19    0.47
   3  16  -8    0.04    0.59
   3 -16  -8    0.63    0.59
  -3  16   8    1.00    0.75
   3 -16  -7   23.91    1.87
   3  16  -7   23.30    2.01
  -3  16   7   18.57    1.53
   3  16  -6   -0.83    0.68
  -3  16   6    0.42    0.42
   3 -16  -6    0.51    0.52
   3  16  -5    5.97    1.02
  -3  16   5    6.30    0.84
   3  16  -5    6.19    0.76
   3 -16  -5    5.50    0.89
  -3  16   5    3.96    0.79
  -3  16   4    0.02    0.37
   3  16  -4   -0.08    0.45
   3  16  -4    0.32    0.37
   3  16  -4    0.62    0.33
  -3  16   4    1.01    0.53
   3  16  -3   47.45    1.96
  -3  16   3   46.38    2.45
  -3  16   3   44.18    2.08
   3  16  -3   45.34    2.06
   3  16  -3   44.96    2.52
   3  16  -2    6.28    0.96
  -3 -16   2    5.58    0.70
   3  16  -2    6.46    0.76
  -3  16   2    7.33    0.98
   3  16  -2    6.21    0.70
  -3  16   2    6.58    0.79
   3  16  -1  210.44    6.06
  -3 -16   1  198.45    5.33
   3  16  -1  212.23    5.30
  -3 -16   0    4.99    0.70
  -3  16   0    4.78    0.82
  -3 -16   0    6.10    0.78
  -3  16  -1   44.63    2.41
  -3 -16  -1   45.14    2.04
  -3 -16  -1   41.40    2.00
   3  16   2    0.06    0.21
  -3  16  -2    0.50    0.57
  -3 -16  -2    0.09    0.30
  -3  16  -3   55.59    2.84
  -3 -16  -3   55.56    2.38
   3  16   3   49.20    2.01
  -3  16  -4    1.96    0.62
  -3 -16  -4    1.19    0.49
  -3  16  -5   88.97    3.97
  -3 -16  -5   92.75    3.44
  -3  16  -6    3.75    0.97
  -3 -16  -6    4.07    0.76
  -3  16  -7    4.57    1.03
  -3 -16  -7    4.13    0.81
  -3  16  -8    0.48    0.59
  -3 -16  -8    0.83    0.56
  -3 -16  -9   21.73    1.87
  -3  16  -9   21.41    2.05
  -3  16 -10    0.81    0.81
  -3  16 -10    1.01    0.70
  -3 -16 -10    1.44    0.84
  -3  16 -11    8.66    1.34
  -3  16 -11    9.87    1.58
  -3 -16 -11    9.92    1.47
  -3  16 -12    0.19    0.75
  -3  16 -12    0.18    0.71
  -3  16 -13    4.19    1.09
   3 -17 -12   23.10    2.19
   3  17 -11    5.75    1.25
   3 -17 -11    5.77    1.18
  -3  17  11    8.43    1.53
   3  17 -10    9.39    1.48
   3 -17 -10   10.90    1.51
  -3  17  10    8.08    1.38
  -3  17   9   37.64    2.70
   3 -17  -9   44.00    2.78
   3  17  -9   43.86    2.93
  -3  17   8    2.67    0.70
   3 -17  -8    3.35    0.87
   3  17  -8    3.27    0.97
  -3  17   8    4.41    1.12
   3  17  -7   13.37    1.59
   3 -17  -7   15.15    1.56
  -3  17   7   12.87    1.30
   3  17  -6    1.53    0.68
   3 -17  -6    2.58    0.72
  -3  17   6    1.48    0.65
  -3  17   6    1.24    0.53
   3  17  -5   24.78    1.99
   3 -17  -5   26.19    1.90
  -3  17   5   28.59    2.05
  -3  17   5   25.30    1.68
  -3  17   4   11.20    1.09
   3  17  -4   10.08    1.25
   3  17  -4   13.17    1.09
   3  17  -4   12.97    1.03
  -3  17   4   10.94    1.26
  -3 -17   3   45.43    2.15
   3  17  -3   47.99    2.04
  -3  17   3   45.20    2.50
  -3  17   3   45.05    2.15
   3  17  -3   48.65    2.68
   3  17  -3   50.48    2.18
  -3  17   2   29.95    1.95
   3  17  -2   27.01    1.51
  -3  17   2   31.06    1.71
  -3 -17   2   26.06    1.57
   3  17  -2   29.88    1.67
   3  17  -2   28.83    1.98
   3  17  -1    2.69    0.65
  -3  17   1    2.66    0.62
   3  17  -1    3.48    0.58
  -3 -17   1    3.19    0.61
  -3 -17   0   47.87    2.15
  -3 -17   0   46.35    2.14
  -3  17   0   46.99    2.52
  -3 -17  -1  119.80    3.80
  -3 -17  -1  126.82    3.89
  -3  17  -1  118.17    4.36
  -3  17  -2    1.21    0.60
  -3 -17  -2    0.61    0.43
  -3 -17  -3   52.18    2.38
   3  17   3   50.95    2.04
   3  17   4    8.92    0.88
  -3  17  -4   11.90    1.42
  -3 -17  -4   10.82    1.10
  -3  17  -5    0.14    0.57
  -3 -17  -5    0.34    0.45
   3  17   5    0.45    0.38
  -3 -17  -6    5.28    0.86
  -3  17  -6    4.07    0.96
  -3  17  -7   41.87    2.86
  -3 -17  -7   41.22    2.42
  -3 -17  -8    1.04    0.63
  -3  17  -8   -0.51    0.62
  -3  17  -9   10.00    1.49
  -3 -17  -9    8.19    1.23
  -3  17 -10   -0.64    0.65
  -3  17 -10    0.33    0.66
  -3 -17 -10   -0.03    0.65
  -3  17 -11    5.68    1.22
  -3  17 -11    5.23    1.19
  -3  17 -12   -0.04    0.71
   3 -18 -11    4.75    1.07
   3  18 -10   11.80    1.56
   3 -18 -10   12.07    1.56
  -3  18  10   12.92    1.69
   3  18  -9    2.36    0.95
   3 -18  -9    1.68    0.72
  -3  18   9    0.74    0.76
   3  18  -8   11.53    1.51
   3 -18  -8   11.35    1.48
  -3  18   8   10.37    1.29
   3 -18  -7   46.75    2.79
  -3  18   7   47.46    2.55
   3  18  -7   45.96    2.96
  -3  18   6    0.23    0.38
   3 -18  -6   -0.32    0.52
  -3  18   6    1.09    0.81
   3  18  -6    0.06    0.64
  -3  18   5   32.55    2.23
  -3  18   5   33.95    1.97
   3  18  -5   33.32    2.39
   3  18  -4   25.49    1.56
  -3  18   4   25.02    1.90
  -3  18   4   24.55    1.63
  -3 -18   4   21.88    1.55
   3  18  -4   26.03    1.54
   3  18  -4   27.74    2.07
   3  18  -3    0.48    0.38
   3  18  -3   -0.26    0.47
  -3 -18   3   -0.33    0.43
   3  18  -3    0.30    0.33
  -3  18   3    0.02    0.48
  -3  18   3    0.05    0.33
  -3 -18   2    7.67    0.91
   3  18  -2    9.88    0.99
   3  18  -2    9.10    0.92
  -3  18   2    8.63    1.15
  -3  18   2    9.73    1.00
   3  18  -2    9.34    1.16
  -3 -18   1   24.69    1.55
  -3  18   1   23.66    1.79
   3  18  -1   25.03    1.52
   3  18  -1   23.98    1.81
  -3  18   0   26.78    1.92
  -3 -18   0   25.79    1.60
  -3 -18   0   23.97    1.55
  -3 -18  -1    3.75    0.68
  -3  18  -1    3.77    0.89
  -3 -18  -1    2.26    0.59
  -3  18  -2   67.11    3.27
  -3 -18  -2   75.87    2.94
  -3  18  -3   39.59    2.49
  -3 -18  -3   38.24    2.07
  -3  18  -4   17.61    1.74
  -3 -18  -4   14.48    1.31
  -3 -18  -5   56.64    2.71
   3  18   5   56.07    2.51
  -3  18  -6    7.36    1.30
  -3 -18  -6    7.77    1.07
   3  18   6    5.74    0.85
  -3  18  -7    3.85    1.07
  -3 -18  -7    2.48    0.76
   3  18   7    3.18    0.70
  -3  18  -8   11.82    1.65
  -3 -18  -8   10.66    1.33
  -3  18  -9   14.60    1.78
  -3 -18  -9   11.26    1.42
  -3 -18 -10    1.52    0.79
  -3  18 -10    1.81    0.83
  -3  18 -10    2.05    0.89
  -3  18 -11    9.05    1.50
  -3  18 -11   12.62    1.76
   3  19 -10    3.96    1.25
   3 -19 -10    3.17    0.94
  -3  19  10    3.19    0.97
   3  19  -9   17.29    1.87
   3 -19  -9   16.06    1.83
   3  19  -8   15.10    1.83
   3 -19  -8   18.26    1.88
  -3  19   8   17.55    1.67
   3  19  -7    2.90    0.98
  -3  19   7    1.51    0.65
   3 -19  -7    3.09    0.92
  -3  19   7    1.53    0.78
   3 -19  -6   81.01    3.78
  -3  19   6   83.94    3.91
  -3  19   6   78.47    3.35
   3  19  -6   82.21    3.98
   3  19  -5    4.53    1.11
  -3  19   5    5.05    0.84
  -3  19   5    4.49    0.97
  -3  19   4    5.80    0.87
   3  19  -4    4.82    0.97
  -3 -19   4    4.86    0.79
  -3  19   4    5.94    1.04
  -3  19   3   11.00    1.05
   3  19  -3   13.35    1.55
  -3 -19   3   11.17    1.13
   3  19  -3   10.11    1.03
   3  19  -3   11.62    1.04
  -3  19   3   10.48    1.29
  -3 -19   2   30.02    1.78
   3  19  -2   32.48    1.82
  -3  19   2   26.99    1.99
   3  19  -2   29.50    1.70
  -3  19   2   28.37    1.73
   3  19  -2   29.62    2.15
  -3 -19   1    0.59    0.45
   3  19  -1    0.54    0.46
  -3  19   1    0.59    0.43
   3  19  -1    0.96    0.46
  -3  19   1    0.53    0.40
  -3 -19   0   43.00    2.16
  -3  19   0   42.06    2.50
   3  19   0   42.40    2.13
  -3  19  -1    6.07    1.02
  -3 -19  -1    5.22    0.80
  -3  19  -2    3.99    0.88
  -3 -19  -2    5.13    0.84
  -3  19  -3    8.32    1.24
  -3 -19  -3    8.27    0.99
  -3  19  -4   53.23    3.06
  -3 -19  -4   50.33    2.52
  -3 -19  -5    3.54    0.77
  -3  19  -5    4.10    1.06
  -3  19  -6   22.37    2.10
  -3 -19  -6   21.23    1.70
   3  19   6   19.71    1.53
  -3 -19  -7   18.21    1.66
   3  19   7   19.80    1.65
  -3  19  -8    6.40    1.37
  -3 -19  -8    7.55    1.25
   3  19   8    5.74    1.03
  -3  19  -9    8.66    1.50
  -3 -19  -9    6.01    1.12
   3  19   9    6.01    1.09
   3  19  10   24.86    2.20
  -3  19 -10   32.18    2.67
  -3  19 -10   27.12    2.41
   3  20  -9   -0.10    0.83
   3 -20  -9   -0.65    0.65
   3 -20  -8   41.22    2.87
  -3  20   8   39.57    2.54
  -3  20   8   37.89    2.79
   3  20  -8   41.19    2.94
   3  20  -7    0.32    0.77
  -3  20   7   -0.17    0.50
   3 -20  -7    0.53    0.77
  -3  20   7    0.52    0.66
   3  20  -6    8.05    1.33
  -3  20   6    7.29    1.05
  -3  20   6    8.29    1.27
  -3  20   5    0.59    0.54
  -3 -20   5    0.55    0.54
   3  20  -5    1.15    0.82
  -3  20   5    0.94    0.70
   3  20  -4   73.02    3.70
  -3 -20   4   73.50    3.06
  -3  20   4   69.37    3.46
  -3  20   4   71.54    3.04
  -3  20   3    0.13    0.42
   3  20  -3   -0.34    0.67
   3  20  -3    0.76    0.40
  -3 -20   3   -0.05    0.42
  -3  20   3   -0.27    0.53
  -3 -20   2   42.58    2.17
  -3  20   2   44.31    2.61
   3  20  -2   44.57    2.18
   3  20  -2   43.05    2.21
   3  20  -2   46.44    2.76
  -3  20   2   42.72    2.20
  -3 -20   1    0.89    0.48
   3  20  -1   -0.28    0.54
  -3  20   1    0.36    0.52
   3  20  -1    0.23    0.39
  -3  20   1    0.59    0.40
  -3 -20   0    9.55    1.03
   3  20   0    9.75    1.04
  -3  20   0    6.86    1.11
  -3  20  -1   -0.12    0.54
  -3 -20  -1    0.02    0.46
  -3  20  -2   33.97    2.36
  -3 -20  -2   30.96    1.97
  -3  20  -3    3.46    0.95
  -3 -20  -3    2.86    0.67
  -3  20  -4    0.35    0.57
  -3 -20  -4   -0.10    0.43
  -3  20  -5    0.92    0.60
  -3 -20  -5    1.23    0.55
  -3  20  -6   59.99    3.52
  -3 -20  -6   57.83    2.93
  -3  20  -7    1.88    0.75
  -3 -20  -7    1.52    0.71
  -3  20  -8   64.26    3.80
  -3 -20  -8   62.77    3.28
   3  20   8   53.81    2.93
  -3  20  -9   -0.59    0.79
   3  20   9   -0.54    0.72
  -3 -20  -9    0.41    0.71
   3  20  10    0.15    0.65
   3 -21  -8   33.42    2.64
  -3  21   8   34.71    2.67
  -3  21   8   35.66    2.47
   3  21  -8   36.33    2.85
   3 -21  -7    0.11    0.65
   3  21  -7    0.76    0.67
  -3  21   7    1.17    0.82
  -3  21   7    1.07    0.62
  -3  21   6   68.84    3.67
  -3  21   6   64.68    3.13
   3  21  -6   74.97    3.92
   3  21  -5   10.36    1.49
  -3  21   5    8.21    1.04
  -3  21   4    9.03    1.07
   3  21  -4   11.87    1.52
  -3  21   4   12.09    1.52
  -3 -21   4   11.32    1.19
  -3 -21   3   17.80    1.46
  -3  21   3   17.53    1.75
  -3  21   3   17.71    1.46
   3  21  -3   20.25    1.94
   3  21  -2   15.69    1.66
  -3 -21   2   14.85    1.33
   3  21  -2   16.57    1.41
  -3  21   2   15.01    1.60
   3  21  -2   15.36    1.30
  -3  21   2   14.71    1.30
   3  21  -1    4.50    0.98
  -3 -21   1    4.24    0.76
   3  21  -1    5.08    0.83
  -3  21   1    4.22    0.87
   3  21  -1    4.14    0.74
  -3  21   1    3.97    0.79
   3  21   0   21.74    1.58
  -3  21   0   20.40    1.81
  -3 -21  -1    0.57    0.50
  -3  21  -1    1.11    0.68
   3  21   1    0.57    0.48
  -3  21  -2    3.05    0.92
  -3 -21  -2    2.93    0.73
  -3  21  -3    1.16    0.80
  -3 -21  -3    0.35    0.56
  -3  21  -4   44.25    2.89
  -3 -21  -4   44.90    2.48
  -3  21  -5   13.30    1.64
  -3 -21  -5   14.13    1.44
  -3  21  -6   22.61    2.20
  -3 -21  -6   22.06    1.80
  -3  21  -7   21.83    2.22
  -3 -21  -7   20.43    1.87
  -3  21  -8   10.22    1.68
  -3 -21  -8    9.31    1.36
  -3  21  -9    6.58    1.43
  -3  22   8    7.14    1.17
  -3  22   7   35.59    2.72
  -3  22   7   31.03    2.24
   3  22  -7   29.93    2.60
  -3  22   6    0.27    0.51
   3  22  -6    0.44    0.75
  -3  22   6   -0.63    0.79
   3  22  -5   36.47    2.73
  -3  22   5   33.02    2.51
  -3  22   5   29.85    2.05
  -3  22   4   32.58    2.43
  -3  22   4   27.52    1.93
   3  22  -4   30.93    2.47
  -3  22   3   -0.10    0.42
  -3  22   3    0.36    0.55
   3  22  -2    9.49    1.39
  -3 -22   2    7.31    1.00
  -3  22   2    7.22    1.15
   3  22  -2    7.69    0.96
  -3  22   2    6.40    0.94
   3  22  -1   10.01    1.37
  -3  22   1    9.63    1.31
   3  22  -1    8.92    1.07
  -3 -22   1    9.93    1.17
  -3  22   1    8.69    1.04
   3  22  -1    9.43    1.17
  -3  22   0    4.71    0.95
   3  22   0    5.28    0.85
  -3  22  -1    1.30    0.72
   3  22   1    1.00    0.53
  -3  22  -2   44.36    2.88
  -3 -22  -2   46.44    2.55
  -3  22  -3   18.43    1.89
  -3 -22  -3   19.69    1.68
  -3  22  -4    1.41    0.84
  -3 -22  -4    2.18    0.70
  -3  22  -5   23.44    2.17
  -3 -22  -5   19.91    1.74
  -3  22  -6    6.93    1.28
  -3 -22  -6    4.74    0.95
  -3  22  -7    0.60    0.89
  -3 -22  -7    0.61    0.66
  -3  22  -8   11.92    1.76
  -3  23   8    0.51    0.57
  -3  23   7    5.76    1.07
   3  23  -6    0.54    0.80
  -3  23   6    1.74    0.63
  -3  23   6    1.77    0.87
   3  23  -5   17.50    2.00
  -3  23   5   17.26    1.85
  -3  23   5   16.54    1.55
  -3  23   4    0.08    0.45
   3  23  -4   -0.58    0.82
  -3  23   4    0.63    0.85
  -3  23   3   31.99    2.43
  -3  23   3   28.60    1.96
   3  23  -3   36.31    2.70
  -3  23   2   18.34    1.86
  -3  23   2   15.78    1.43
   3  23  -2   16.53    1.83
   3  23  -1   -0.39    0.67
  -3  23   1   -0.35    0.57
   3  23  -1    0.74    0.45
  -3  23   1   -0.20    0.41
  -3  23   0   15.56    1.75
   3  23   0   16.82    1.49
  -3  23   0   14.01    1.32
   3  23   0   15.00    1.66
  -3  23  -1   32.69    2.48
   3  23   1   33.76    2.12
  -3 -23  -2    1.37    0.69
  -3  23  -2    0.76    0.72
   3  23   2    0.68    0.61
  -3 -23  -3   20.96    1.79
  -3  23  -3   26.11    2.30
  -3  23  -4    4.98    1.19
  -3 -23  -4    3.13    0.82
  -3  23  -5    1.79    0.85
  -3 -23  -5    2.27    0.77
  -3  23  -6    1.49    0.82
  -3 -23  -6    0.23    0.58
  -3  24   7   10.75    1.38
  -3  24   6   -0.22    0.56
  -3  24   5    8.61    1.19
   3  24  -5   10.62    1.62
  -3  24   4    0.40    0.52
  -3  24   4    1.10    0.80
  -3  24   3   19.01    1.93
  -3  24   3   16.01    1.49
   3  24  -3   17.45    1.95
   3  24  -2    0.63    0.81
  -3  24   2    0.23    0.47
  -3  24   2    0.46    0.62
  -3  24   1   54.94    3.25
   3  24  -1   54.20    2.76
  -3  24   1   53.74    2.72
   3  24  -1   60.02    3.48
   3  24   0   -0.18    0.56
  -3  24   0    1.12    0.76
   3  24   0    0.06    0.48
  -3  24   0    0.16    0.48
  -3  24  -1   11.93    1.66
   3  24   1   10.66    1.25
  -3  24  -2    1.72    0.80
   3  24   2   -0.27    0.50
  -3  24  -3   21.84    2.16
  -3 -24  -3   21.38    1.85
  -3 -24  -4    0.74    0.58
  -3  24  -4   -0.54    0.85
  -3  24  -5   29.91    2.64
  -3 -24  -5   35.97    2.43
  -3  25   5    9.43    1.30
   3  25  -4   -0.51    0.69
  -3  25   4   -0.93    0.68
  -3  25   3   12.06    1.34
   3  25  -3   15.01    1.86
   3  25  -2   10.44    1.57
  -3  25   2    8.34    1.11
   3  25  -1    2.22    0.81
  -3  25   1    3.85    0.82
  -3  25   0    2.38    1.00
   3  25   0    2.41    0.67
  -3  25   0    1.94    0.64
  -3  25  -1   47.05    3.15
   3  25   1   47.51    2.69
   3  25   2    2.84    0.88
  -3 -25  -3   51.05    2.88
   3  25   3   46.45    2.74
  -3 -25  -4    7.46    1.20
   3  26  -2   -1.26    0.85
   3  26   0   12.01    1.36
  -3  26   0   13.42    1.44
   3  26   1    8.45    1.24
  -3  26  -1    6.36    1.04
   3  26   2   43.23    2.63
  -4   0  14   49.93    3.24
  -4   0  14   52.68    3.04
  -4   0  13   -0.55    0.71
  -4   0  13    0.53    0.66
  -4   0  12   20.14    1.91
  -4   0  12   23.77    1.86
  -4   0  11   -0.55    0.66
  -4   0  11   -0.31    0.62
  -4   0  10    8.74    1.21
  -4   0  10    9.16    1.09
   4   0 -10   10.84    1.22
  -4   0   9   -0.51    0.47
  -4   0   9    0.78    0.58
   4   0  -9   -0.88    0.57
   4   0  -8   74.44    2.25
  -4   0   8   78.46    3.36
  -4   0   8   75.50    2.81
   4   0  -8   76.52    3.14
  -4   0   7   -0.12    0.31
  -4   0   7   -0.22    0.46
   4   0  -7    0.21    0.36
   4   0  -7    0.15    0.18
  -4   0   6   26.80    0.91
  -4   0   6   29.17    1.83
   4   0  -6   28.06    0.96
  -4   0   6   28.01    1.42
   4   0  -6   30.86    1.83
  -4   0   5   -0.23    0.43
   4   0  -5    0.25    0.13
  -4   0   5    0.25    0.12
   4   0  -5   -0.37    0.39
  -4   0   4  246.34    6.05
  -4   0   4  233.68    4.63
  -4   0   4  240.40    4.46
  -4   0   4  232.84    5.28
  -4   0   3    0.47    0.19
  -4   0   3    0.44    0.38
  -4   0   3    0.10    0.21
  -4   0   3    0.21    0.08
  -4   0   2  394.85    7.71
  -4   0   2  393.78    8.28
  -4   0   2  394.58    7.26
  -4   0   2  409.77    7.75
  -4   0   1    0.22    0.21
  -4   0   1    0.13    0.17
  -4   0   0    1.18    0.32
  -4   0  -1    0.01    0.27
  -4   0  -2  127.36    2.95
   4   0   2  128.57    3.60
  -4   0  -2  118.99    3.56
  -4   0  -3    0.18    0.18
   4   0   3   -0.10    0.26
  -4   0  -3   -0.43    0.32
   4   0   4   94.90    2.93
  -4   0  -4   92.70    3.29
   4   0   5    0.31    0.36
  -4   0  -5    0.20    0.42
   4   0   6   68.38    2.53
  -4   0  -6   71.49    3.09
  -4   0  -6   70.05    1.96
  -4   0  -7    0.12    0.18
  -4   0  -7    0.09    0.46
  -4   0  -8  171.46    5.70
  -4   0  -9   -0.05    0.58
  -4   0 -10    3.46    0.99
  -4   0 -11    0.10    0.68
  -4   0 -12   46.41    3.11
  -4   0 -13   -0.64    0.75
  -4   0 -14   29.94    2.67
  -4  -1  15    0.76    0.76
  -4  -1  14   -0.62    0.79
  -4   1  14    0.09    0.78
  -4   1  14    2.15    0.88
  -4  -1  13    8.59    1.23
  -4  -1  13    5.28    1.02
  -4   1  13    5.36    1.07
  -4   1  13    7.44    1.32
  -4  -1  12   35.67    2.48
  -4   1  12   33.19    2.44
  -4  -1  12   34.66    2.19
  -4   1  12   35.49    2.36
  -4  -1  11    0.13    0.55
  -4   1  11   -0.37    0.62
  -4  -1  11    0.58    0.50
  -4   1  11    1.79    0.70
   4   1 -10   44.17    2.40
   4  -1 -10   43.92    2.50
  -4  -1  10   43.57    2.56
  -4   1  10   42.34    2.57
  -4  -1  10   43.56    2.25
  -4   1  10   44.46    2.37
  -4   1   9    1.33    0.50
  -4  -1   9    0.13    0.51
  -4   1   9    1.06    0.57
   4   1  -9    2.61    0.68
   4  -1  -9    1.08    0.56
   4  -1  -9    1.76    0.37
  -4  -1   9    1.21    0.47
  -4  -1   8    4.89    0.89
  -4   1   8    5.48    0.85
  -4  -1   8    4.91    0.69
   4  -1  -8    5.17    0.86
   4  -1  -8    4.87    0.55
   4   1  -8    5.22    0.49
   4   1  -8    4.37    0.75
  -4   1   8    4.03    0.68
  -4  -1   7    1.42    0.54
  -4   1   7    1.53    0.50
   4   1  -7    0.61    0.38
   4  -1  -7    0.78    0.23
   4   1  -7    1.62    0.26
  -4  -1   7    1.38    0.39
  -4   1   7    1.81    0.52
   4  -1  -7    1.85    0.59
   4  -1  -6  124.63    4.11
  -4  -1   6  126.05    4.19
   4  -1  -6  119.67    2.83
   4   1  -6  117.24    2.60
  -4  -1   6  130.51    3.45
  -4  -1   6  122.34    2.59
  -4   1   6  121.22    3.53
  -4   1   6  130.06    4.25
   4   1  -6  124.05    4.03
  -4   1   5   73.54    2.93
  -4  -1   5   75.13    2.92
   4   1  -5   68.28    1.55
   4  -1  -5   74.80    1.83
  -4   1   5   76.63    1.89
   4   1  -5   74.60    2.91
   4  -1  -5   74.49    2.96
  -4   1   4   21.43    1.40
  -4  -1   4   19.96    1.35
  -4   1   4   19.77    0.80
  -4   1   4   20.53    0.71
  -4   1   4   21.54    1.09
  -4  -1   3  190.48    4.82
  -4   1   3  184.60    4.78
  -4   1   3  188.29    3.99
  -4  -1   3  176.22    3.55
  -4   1   3  193.54    3.67
  -4   1   3  190.96    4.26
  -4  -1   3  193.09    4.17
  -4  -1   2  114.09    2.46
  -4  -1   2  110.72    3.15
  -4   1   2  111.93    3.14
  -4   1   2  115.33    2.88
  -4  -1   2  110.46    2.21
   4   1  -2  110.68    2.33
  -4   1   2  113.97    2.79
  -4  -1   2  113.64    2.68
  -4   1   1   38.03    1.53
  -4  -1   1   39.27    1.26
  -4   1   1   36.14    1.25
  -4  -1   1   37.80    1.19
  -4   1   0  406.34    8.51
  -4  -1   0  407.58    8.08
  -4  -1  -1    1.58    0.31
  -4   1  -1    1.90    0.44
   4  -1   1    2.75    0.55
  -4   1  -2   51.35    1.49
   4   1   2   43.11    1.88
   4  -1   2   49.37    2.01
  -4  -1  -2   49.94    1.57
  -4  -1  -2   47.11    1.89
  -4   1  -2   50.01    2.12
  -4   1  -3    0.33    0.40
   4   1   3    0.50    0.27
  -4  -1  -3    0.21    0.16
   4  -1   3    0.58    0.34
  -4   1  -3    0.44    0.21
  -4  -1  -3    0.29    0.33
   4   1   4   77.55    2.59
   4  -1   4   76.44    2.55
  -4   1  -4   77.27    3.03
  -4  -1  -4   75.82    2.84
   4   1   5    9.09    0.87
   4  -1   5    9.26    0.79
  -4  -1  -5    8.58    0.97
  -4   1  -5    9.58    1.11
  -4  -1  -5    7.84    0.43
  -4   1  -6   77.73    2.19
   4  -1   6   82.25    2.67
  -4  -1  -6   78.85    3.19
  -4   1  -6   76.17    3.29
  -4  -1  -6   74.04    1.83
   4  -1   7   39.45    1.96
  -4  -1  -7   45.28    2.49
  -4   1  -7   44.80    2.57
  -4   1  -7   45.20    1.65
  -4   1  -8   13.01    1.45
  -4  -1  -8   11.95    1.34
  -4  -1  -8   11.16    1.30
  -4  -1  -9    6.31    1.04
  -4   1  -9    6.60    1.08
  -4  -1 -10   67.11    3.48
  -4   1 -10   70.34    3.63
  -4  -1 -11    2.10    0.82
  -4   1 -11    0.06    0.71
  -4  -1 -12   45.97    3.09
  -4   1 -12   51.11    3.32
  -4  -1 -13   12.90    1.73
  -4   1 -13   11.37    1.63
  -4  -1 -14    4.44    1.18
  -4   1 -14    3.18    1.21
  -4  -2  15   13.24    1.69
  -4   2  15   13.59    1.70
  -4  -2  14   16.72    1.84
  -4   2  14   14.97    1.80
  -4   2  14   19.16    1.91
  -4  -2  13    0.25    0.71
  -4   2  13    0.24    0.66
  -4   2  13    1.01    0.63
  -4  -2  12    3.90    0.97
  -4   2  12    3.02    0.94
  -4   2  12    3.58    0.89
  -4  -2  12    4.14    0.87
  -4  -2  11   11.65    1.20
  -4  -2  11    8.99    1.23
  -4   2  11   11.12    1.42
   4   2 -11   11.20    1.26
  -4   2  11   10.37    1.26
   4   2 -10   25.96    1.76
  -4  -2  10   19.32    1.72
  -4   2  10   23.61    1.90
  -4   2  10   24.34    1.79
  -4  -2  10   22.88    1.55
   4   2 -10   21.70    1.75
   4   2  -9    1.46    0.57
  -4  -2   9    0.84    0.46
  -4   2   9    0.61    0.60
   4  -2  -9    0.82    0.54
   4   2  -9    1.53    0.59
   4  -2  -9    1.63    0.41
  -4   2   9    1.26    0.54
  -4  -2   9    1.24    0.48
   4  -2  -8   84.48    3.38
  -4   2   8   81.53    3.45
  -4  -2   8   79.31    3.40
   4  -2  -8   79.00    2.50
  -4  -2   8   80.52    2.78
   4   2  -8   73.97    3.17
  -4   2   8   77.85    3.03
   4   2  -8   84.65    3.23
  -4   2   7   79.99    3.35
   4   2  -7   85.43    3.22
  -4  -2   7   82.41    3.37
   4   2  -7   79.77    3.12
  -4   2   7   78.98    2.89
   4  -2  -7   79.03    2.34
   4   2  -7   83.47    2.05
  -4  -2   7   78.09    2.61
   4  -2  -7   86.53    3.33
  -4   2   6   25.35    1.71
  -4  -2   6   25.72    1.69
   4  -2  -6   23.27    1.00
   4   2  -6   19.70    0.69
   4   2  -6   23.31    1.54
  -4  -2   6   24.24    1.22
  -4   2   6   25.70    1.43
   4  -2  -6   24.02    1.65
   4   2  -6   26.82    1.59
  -4   2   5   89.89    3.28
   4   2  -5   92.22    3.05
   4  -2  -5   87.16    2.20
  -4   2   5   86.74    2.25
  -4  -2   5   89.55    3.24
   4   2  -5   84.82    3.14
  -4   2   5   81.53    2.68
  -4  -2   4   25.73    1.53
  -4   2   4   25.51    1.53
  -4   2   4   26.94    1.04
  -4   2   4   25.82    1.23
   4   2  -4   26.38    1.59
   4   2  -4   26.86    1.43
  -4   2   3    2.04    0.36
  -4  -2   3    1.41    0.26
  -4  -2   3    1.83    0.46
  -4   2   3    1.70    0.30
   4   2  -3    1.07    0.35
  -4   2   3    0.81    0.36
  -4  -2   2   26.01    0.77
  -4   2   2   28.77    1.20
  -4   2   2   28.56    1.35
   4   2  -2   26.90    0.76
  -4   2   2   25.22    1.09
  -4  -2   2   27.36    1.00
  -4   2   1  171.40    4.34
  -4   2   1  167.92    4.08
  -4  -2   1  175.78    3.71
  -4   2   0   51.29    2.05
   4  -2   0   52.75    2.25
  -4  -2   0   54.15    1.65
   4  -2   1  193.28    5.19
  -4  -2  -1  209.52    4.66
  -4   2  -1  204.37    5.25
  -4   2  -2  252.94    5.00
  -4  -2  -2  250.40    5.29
   4  -2   2  246.78    5.99
  -4  -2  -2  252.23    4.89
  -4  -2  -2  241.23    5.64
  -4   2  -2  239.56    6.18
  -4   2  -3    5.16    0.39
  -4   2  -3    5.11    0.77
   4   2   3    6.01    0.68
   4  -2   3    5.15    0.64
  -4  -2  -3    6.34    0.71
  -4  -2  -3    5.48    0.31
  -4  -2  -3    5.54    0.50
   4  -2   4   93.99    2.90
   4   2   4   88.90    2.96
  -4  -2  -4   94.62    3.14
  -4   2  -4   92.00    3.47
   4  -2   5    8.82    0.83
  -4  -2  -5   11.71    1.08
  -4   2  -5   10.28    1.17
  -4  -2  -6    2.51    0.57
   4  -2   6    3.28    0.50
  -4   2  -6    2.27    0.61
  -4  -2  -6    3.35    0.71
   4  -2   7    8.85    0.83
  -4   2  -7    7.90    0.72
  -4  -2  -7    7.14    0.94
  -4   2  -7    6.77    1.07
   4  -2   8   32.06    1.69
  -4  -2  -8   30.14    2.06
  -4   2  -8   32.65    2.25
  -4   2  -8   33.02    1.56
  -4   2  -9  102.11    4.40
  -4  -2  -9  107.90    4.28
  -4  -2 -10    5.16    1.07
  -4   2 -10    4.77    1.08
  -4  -2 -11   95.26    4.40
  -4   2 -11   96.64    4.50
  -4  -2 -12   10.96    1.55
  -4   2 -12   10.83    1.63
  -4  -2 -13   12.32    1.63
  -4   2 -13   14.71    1.86
  -4  -2 -14   11.34    1.72
  -4   2 -14   11.65    1.78
  -4  -3  15   15.96    1.85
  -4   3  15   12.82    1.71
  -4  -3  14    7.00    1.33
  -4   3  14    5.98    1.27
  -4   3  14    5.85    1.24
  -4  -3  13   24.13    2.09
  -4   3  13   23.08    2.15
  -4   3  13   21.79    2.01
  -4  -3  12   27.76    2.18
  -4   3  12   29.24    2.32
  -4   3  12   30.75    2.28
   4   3 -11   -0.32    0.72
   4   3 -11    0.08    0.43
  -4  -3  11    0.20    0.54
  -4   3  11    0.74    0.70
  -4   3  11    0.47    0.64
  -4  -3  11    0.41    0.54
   4   3 -10   36.97    2.12
  -4  -3  10   37.26    2.40
  -4   3  10   34.79    2.36
  -4   3  10   39.02    2.32
  -4  -3  10   38.98    1.99
   4   3 -10   37.51    2.40
   4  -3  -9   69.40    3.23
  -4   3   9   68.60    3.28
   4  -3  -9   68.45    2.50
  -4  -3   9   70.17    3.25
  -4   3   9   73.76    3.10
  -4  -3   9   70.83    2.64
   4   3  -9   61.23    3.05
   4   3  -9   73.12    2.98
  -4  -3   8    0.95    0.47
  -4   3   8    1.71    0.63
   4   3  -8    0.88    0.46
   4  -3  -8    0.40    0.54
   4  -3  -8    1.85    0.38
  -4   3   8    0.75    0.46
  -4  -3   8    1.06    0.41
   4   3  -8    1.78    0.66
  -4  -3   7   41.46    2.26
   4  -3  -7   40.23    1.57
   4   3  -7   41.71    2.22
   4   3  -7   40.52    1.22
   4  -3  -7   42.18    2.28
  -4  -3   7   41.89    1.70
   4   3  -7   37.64    2.03
  -4   3   7   38.44    1.97
  -4   3   7   42.54    2.34
   4  -3  -6    2.54    0.67
  -4  -3   6    2.33    0.62
  -4   3   6    3.23    0.70
   4   3  -6    2.21    0.18
   4  -3  -6    3.09    0.39
   4   3  -6    2.99    0.63
  -4   3   6    3.61    0.62
   4   3  -6    2.39    0.61
  -4  -3   5   66.07    2.72
   4  -3  -5   64.17    1.89
  -4   3   5   65.68    1.96
   4   3  -5   64.71    2.63
  -4   3   5   65.87    2.29
   4   3  -5   58.94    2.49
  -4   3   5   64.51    2.75
  -4   3   4   10.98    1.00
  -4   3   4   10.55    0.68
  -4  -3   4   10.86    1.00
   4   3  -4   10.45    1.00
   4   3  -4   11.56    0.96
  -4   3   4   11.79    0.83
  -4  -3   3  273.32    6.42
  -4   3   3  280.63    5.79
  -4   3   3  264.87    5.87
  -4   3   3  280.14    6.49
   4   3  -3  279.62    6.29
  -4  -3   2   48.14    1.39
   4   3  -2   44.26    1.13
  -4   3   2   48.07    1.84
  -4   3   2   48.86    1.69
  -4   3   2   50.60    1.64
   4   3  -2   44.99    1.72
  -4   3   1   83.57    2.60
  -4   3   1   84.59    2.39
  -4  -3   1   83.53    1.84
  -4  -3   1   81.08    1.94
  -4   3   0    7.26    0.76
   4  -3   0    6.83    0.77
  -4  -3   0    7.08    0.45
  -4  -3   0    6.73    0.37
  -4   3  -1   47.10    2.16
  -4  -3  -1   49.84    1.58
   4  -3   1   47.90    2.05
  -4   3  -2   33.07    1.86
  -4  -3  -2   31.63    1.29
  -4  -3  -2   33.41    1.09
   4  -3   2   30.75    1.60
  -4  -3  -2   32.93    1.36
  -4  -3  -2   33.26    1.46
  -4   3  -2   33.90    1.04
  -4   3  -3  157.06    3.24
   4   3   3  161.07    4.18
  -4  -3  -3  150.01    3.64
   4  -3   3  148.02    4.12
  -4  -3  -3  157.99    3.98
  -4  -3  -3  156.88    4.10
  -4  -3  -3  147.92    3.06
  -4   3  -3  156.44    4.77
  -4  -3  -4   84.20    2.45
   4  -3   4   89.38    2.82
  -4  -3  -4   85.10    2.84
  -4   3  -4   88.77    3.46
  -4   3  -5    0.56    0.49
   4  -3   5    0.46    0.33
  -4  -3  -5    0.53    0.30
   4  -3   6  113.26    3.24
  -4  -3  -6  103.66    3.64
  -4   3  -6  114.60    4.29
   4  -3   7   89.40    2.79
  -4  -3  -7   89.39    3.44
  -4   3  -7   89.45    3.82
  -4   3  -7   84.16    2.69
   4  -3   8   25.21    1.34
  -4  -3  -8   22.58    1.74
  -4   3  -8   24.83    1.97
  -4   3  -8   23.22    1.33
  -4  -3  -9   49.87    2.80
  -4   3  -9   56.00    3.19
  -4  -3 -10    2.85    0.81
  -4   3 -10    2.10    0.71
  -4   3 -11    4.92    1.08
  -4  -3 -11    6.28    1.21
  -4  -3 -12    2.16    0.89
  -4   3 -12    3.06    0.97
  -4  -3 -13   49.88    3.36
  -4   3 -13   46.05    3.24
  -4  -3 -14   15.05    2.00
  -4   3 -14   14.87    1.97
  -4   4  15    1.79    0.92
  -4  -4  15    0.70    0.69
  -4  -4  14   -0.17    0.71
  -4   4  14   -0.09    0.69
  -4   4  14    0.42    0.67
   4   4 -13   25.36    2.17
  -4  -4  13   26.63    2.21
  -4   4  13   26.96    2.33
  -4   4  13   26.59    2.23
  -4  -4  12    0.92    0.62
  -4   4  12    1.79    0.95
  -4   4  12    1.18    0.75
   4   4 -12    0.30    0.55
   4   4 -11   83.34    3.36
  -4  -4  11   74.81    3.57
  -4   4  11   83.59    3.90
  -4   4  11   76.50    3.61
   4   4 -11   79.32    3.76
   4   4 -10    2.46    0.65
  -4  -4  10    1.83    0.67
  -4   4  10    2.94    0.89
   4  -4 -10    1.50    0.45
  -4   4  10    2.58    0.78
  -4  -4  10    2.39    0.62
   4   4 -10    1.43    0.73
  -4   4   9   16.61    1.51
   4   4  -9   16.33    1.54
  -4   4   9   15.45    1.57
   4  -4  -9   15.41    1.12
  -4  -4   9   17.02    1.19
   4   4  -9   15.34    1.31
  -4  -4   9   15.00    1.47
   4   4  -8   17.96    1.56
   4  -4  -8   17.01    1.48
  -4  -4   8   16.05    1.47
  -4   4   8   15.49    1.47
   4  -4  -8   16.10    1.07
  -4  -4   8   16.24    1.07
  -4   4   8   17.24    1.40
   4   4  -8   14.59    1.25
   4  -4  -7   58.52    2.78
  -4  -4   7   60.19    2.80
  -4   4   7   60.73    2.88
   4  -4  -7   55.92    2.02
  -4  -4   7   60.62    2.05
   4   4  -7   60.77    2.58
  -4   4   7   59.69    2.58
   4   4  -7   65.25    2.88
  -4   4   6    3.13    0.53
  -4  -4   6    5.21    0.84
   4  -4  -6    5.42    0.88
  -4   4   6    5.38    0.88
   4   4  -6    4.02    0.22
   4   4  -6    4.07    0.70
   4   4  -6    5.29    0.78
   4  -4  -6    4.63    0.50
  -4   4   6    5.79    0.77
  -4   4   5  140.49    4.37
   4  -4  -5  134.97    3.37
   4   4  -5  142.34    4.28
  -4  -4   5  142.15    4.32
  -4   4   5  133.90    3.42
   4   4  -5  137.85    4.14
  -4   4   5  135.48    3.77
  -4  -4   4    9.64    0.93
  -4   4   4    9.89    0.98
  -4   4   4    9.85    0.70
   4   4  -4    9.71    0.95
   4   4  -4   11.82    1.01
  -4   4   3   -0.11    0.35
  -4   4   3    0.21    0.21
   4   4  -3   -0.44    0.38
   4   4  -2   47.62    1.28
  -4   4   2   50.32    1.90
  -4   4   2   48.07    1.77
   4   4  -2   49.37    1.89
  -4   4   1  257.95    5.53
  -4   4   1  262.98    5.91
  -4  -4   1  261.56    4.88
   4   4  -1  254.69    5.59
   4  -4  -1  250.78    6.29
  -4  -4   1  255.70    4.93
  -4   4   0   15.44    1.10
   4   4   0   16.83    0.83
  -4  -4   0   16.04    0.70
   4  -4   0   18.73    1.28
  -4  -4   0   16.71    0.55
  -4  -4  -1  154.71    3.51
   4  -4   1  152.84    4.22
  -4   4  -1  145.67    4.37
  -4   4  -2    8.36    0.44
  -4   4  -2    9.81    1.00
  -4  -4  -2    8.25    0.65
  -4  -4  -2    8.03    0.64
   4  -4   2    8.33    0.79
  -4  -4  -2    7.89    0.54
  -4   4  -3   54.36    1.41
  -4  -4  -3   56.53    1.86
  -4  -4  -3   53.24    1.97
   4  -4   3   59.54    2.20
  -4   4  -3   54.81    2.58
  -4  -4  -4   10.18    0.74
   4  -4   4   11.35    0.89
  -4  -4  -4   10.54    0.88
  -4   4  -4   11.63    1.23
  -4   4  -5  209.20    6.30
   4  -4   5  221.02    5.16
  -4  -4  -5  206.67    5.45
  -4   4  -6    1.83    0.69
   4  -4   6    1.93    0.42
  -4  -4  -6    1.59    0.46
   4  -4   7   59.54    2.13
  -4  -4  -7   58.68    2.68
  -4   4  -7   57.04    3.07
  -4   4  -8   -0.40    0.61
  -4  -4  -8   -0.24    0.45
  -4   4  -8   -0.04    0.32
  -4  -4  -9   34.82    2.29
  -4   4  -9   34.23    2.46
  -4   4  -9   33.63    1.77
  -4  -4 -10    0.35    0.66
  -4   4 -10    1.32    0.81
  -4  -4 -11   43.78    2.87
  -4   4 -11   41.60    2.86
  -4   4 -12    0.16    0.69
  -4  -4 -12   -0.30    0.69
  -4  -4 -13    1.12    0.92
  -4   4 -13    0.41    0.81
  -4   4 -14    3.86    1.14
  -4  -4 -14    1.69    0.88
  -4  -5  15    8.22    1.39
  -4   5  15    8.33    1.45
  -4   5  14    2.65    1.07
  -4  -5  14    2.48    0.93
  -4   5  14    0.45    0.73
   4   5 -14    1.63    0.84
  -4  -5  13   16.04    1.70
  -4   5  13   15.28    1.87
   4   5 -13   15.20    1.75
  -4   5  13   14.37    1.72
  -4   5  12   11.75    1.61
  -4   5  12   10.76    1.46
  -4  -5  12    8.79    1.27
   4   5 -12    6.81    1.25
  -4   5  11    6.78    1.18
  -4  -5  11    7.09    1.13
  -4   5  11    7.42    1.26
   4   5 -11    5.70    1.05
   4   5 -11    7.96    1.01
   4   5 -10   20.80    1.83
  -4  -5  10   22.62    1.86
  -4   5  10   24.46    2.03
   4   5 -10   22.92    1.63
   4  -5 -10   21.01    1.43
  -4   5  10   24.65    1.91
   4   5  -9  125.05    4.73
  -4  -5   9  134.92    4.69
  -4   5   9  136.03    4.87
   4  -5  -9  124.35    3.87
  -4   5   9  132.02    4.61
  -4  -5   9  131.32    3.73
   4   5  -9  133.71    4.27
   4   5  -8    0.82    0.36
  -4   5   8    2.05    0.77
   4  -5  -8    1.07    0.40
  -4  -5   8    1.17    0.39
  -4   5   8    0.69    0.47
   4   5  -8    1.64    0.59
  -4  -5   8    0.21    0.56
   4  -5  -7  110.62    4.04
  -4   5   7  108.33    4.07
   4  -5  -7  124.44    3.34
  -4  -5   7  107.19    3.96
  -4  -5   7  111.51    2.99
   4   5  -7  104.04    3.63
  -4   5   7  105.49    3.72
   4   5  -7  118.00    4.18
   4  -5  -6   11.55    1.17
  -4   5   6   12.97    1.22
   4  -5  -6   11.53    0.82
  -4  -5   6   12.71    1.22
   4   5  -6   10.13    0.40
   4   5  -6   11.12    1.05
  -4   5   6   10.71    1.02
   4   5  -6   11.68    1.19
  -4   5   6   11.45    0.97
   4   5  -5    5.74    0.76
  -4  -5   5    6.22    0.86
  -4   5   5    5.18    0.78
   4  -5  -5    5.40    0.55
   4   5  -5    4.92    0.75
  -4   5   5    5.87    0.60
  -4   5   5    6.64    0.72
  -4   5   4    0.32    0.35
  -4   5   4    0.90    0.29
   4   5  -4    0.41    0.36
   4   5  -4    0.13    0.32
  -4   5   3  122.20    3.60
  -4   5   3  123.22    3.24
   4   5  -3  121.02    3.65
   4   5  -3  110.84    3.49
  -4   5   2  114.89    3.23
  -4   5   2  113.58    3.16
  -4  -5   2  113.50    2.23
   4   5  -2  110.83    3.41
   4   5  -2  114.56    3.32
   4   5  -2  116.92    2.57
   4   5  -1    4.19    0.51
  -4   5   1    3.82    0.44
  -4   5   1    3.10    0.50
  -4  -5   1    3.30    0.27
   4  -5  -1    3.39    0.64
  -4   5   0   13.47    1.03
  -4  -5   0   14.87    0.67
   4  -5   0   15.30    1.11
  -4  -5   0   13.71    0.44
   4   5   0   15.03    0.83
  -4   5  -1  183.81    5.15
  -4  -5  -1  197.26    4.25
   4  -5   1  187.63    4.89
   4   5   1  196.77    4.09
  -4   5  -2    4.16    0.28
   4  -5   2    5.41    0.65
  -4   5  -2    4.46    0.73
  -4  -5  -2    5.02    0.52
  -4  -5  -2    4.63    0.51
  -4  -5  -3  246.54    5.57
  -4   5  -3  258.99    6.83
  -4  -5  -3  260.17    5.79
   4  -5   3  252.37    5.81
  -4  -5  -4   11.27    0.91
   4  -5   4   10.83    0.81
  -4  -5  -4   10.08    0.77
  -4   5  -4   11.52    1.22
  -4   5  -5    6.76    0.99
   4  -5   5    8.56    0.74
  -4  -5  -5    8.70    0.90
  -4   5  -6    8.53    1.15
   4  -5   6    8.96    0.73
  -4  -5  -6    8.98    0.97
   4  -5   7   83.13    2.47
  -4   5  -7   83.12    3.75
  -4   5  -8    1.77    0.51
  -4   5  -8    1.05    0.66
  -4  -5  -8    0.84    0.56
  -4  -5  -9   50.22    2.75
  -4   5  -9   46.39    2.90
  -4   5  -9   45.37    2.13
  -4  -5 -10   18.26    1.82
  -4   5 -10   15.80    1.74
  -4   5 -11    0.90    0.65
  -4  -5 -11    0.95    0.67
  -4  -5 -12    1.61    0.72
  -4   5 -12    1.01    0.68
  -4  -5 -13   41.49    3.07
  -4   5 -13   46.14    3.12
  -4  -5 -14    2.35    0.94
  -4   5 -14    2.96    1.12
  -4   5 -14    2.42    0.89
  -4  -6  15    5.55    1.28
  -4   6  15    5.85    1.35
  -4  -6  14   14.05    1.64
  -4   6  14   15.58    2.05
  -4   6  14   13.52    1.75
   4   6 -14   13.23    1.70
  -4   6  13    2.48    0.87
  -4  -6  13    2.44    0.90
  -4   6  13    5.43    1.37
   4   6 -13    3.31    1.01
  -4   6  12    3.34    1.08
  -4  -6  12    2.53    0.86
   4   6 -12    0.81    0.70
  -4   6  12    1.70    0.83
  -4   6  11   26.16    2.14
   4   6 -11   32.01    1.91
  -4  -6  11   27.51    2.09
  -4   6  11   26.50    2.24
   4   6 -11   29.18    2.28
  -4  -6  10   38.91    2.42
  -4   6  10   37.97    2.57
   4   6 -10   41.54    2.17
   4  -6 -10   38.10    2.05
  -4   6  10   37.96    2.47
   4   6 -10   34.16    2.41
  -4  -6   9    0.66    0.58
   4   6  -9    0.15    0.38
  -4   6   9    1.40    0.80
   4   6  -9    0.54    0.53
   4  -6  -9    0.77    0.44
  -4   6   9    0.97    0.58
  -4  -6   8   93.54    3.67
  -4   6   8   88.75    3.71
   4  -6  -8   86.32    2.94
  -4  -6   8   82.55    2.54
   4   6  -8   86.10    3.21
  -4   6   8   87.99    3.51
   4   6  -8   92.32    3.76
  -4  -6   7   58.88    2.79
  -4   6   7   57.80    2.85
  -4   6   7   66.10    2.78
   4  -6  -7   58.42    2.20
   4   6  -7   59.66    2.51
   4   6  -7   57.19    2.83
   4  -6  -6   31.01    1.95
  -4  -6   6   31.13    1.91
  -4   6   6   31.64    1.95
   4  -6  -6   33.00    1.50
   4   6  -6   32.28    1.75
  -4   6   6   30.46    1.78
   4   6  -6   33.69    2.01
  -4   6   6   34.36    1.72
   4   6  -5  131.33    4.26
  -4  -6   5  136.43    4.21
  -4   6   5  129.33    4.21
   4  -6  -5  129.23    3.48
  -4   6   5  134.84    3.59
   4   6  -5  130.13    3.96
  -4   6   5  131.81    3.74
  -4   6   4   14.19    1.15
  -4   6   4   14.70    0.96
   4   6  -4   12.65    1.04
   4   6  -4   15.06    1.19
   4   6  -3    0.12    0.06
   4   6  -3    0.66    0.34
  -4   6   3    0.52    0.32
   4   6  -3    0.17    0.06
  -4   6   3    0.80    0.33
   4   6  -3    0.17    0.29
   4   6  -3    0.27    0.11
   4   6  -2    0.61    0.35
  -4   6   2    0.99    0.32
   4   6  -2    1.32    0.42
  -4   6   2    1.13    0.33
   4  -6  -2    1.84    0.55
  -4  -6   2    0.95    0.13
   4   6  -2    1.25    0.22
  -4   6   1   23.58    1.08
  -4   6   1   21.38    1.25
  -4  -6   1   23.54    0.82
   4  -6  -1   23.66    1.40
   4   6  -1   19.92    1.14
  -4   6   0   58.96    1.64
  -4   6   0   61.49    2.35
  -4  -6   0   58.23    1.62
   4  -6   0   60.93    2.28
   4   6   0   56.40    1.91
  -4   6  -1   58.39    2.45
  -4  -6  -1   61.55    1.82
   4  -6   1   59.41    2.19
   4   6   1   61.19    1.79
  -4   6  -2  348.42    6.46
   4   6   2  361.01    6.72
   4  -6   2  338.69    6.85
  -4   6  -2  340.86    8.42
  -4  -6  -2  367.94    7.34
   4  -6   2  362.20    7.59
  -4  -6  -2  379.98    7.51
  -4   6  -3   27.13    1.80
   4  -6   3   25.28    0.87
  -4  -6  -3   24.92    1.26
  -4  -6  -3   25.16    1.24
   4  -6   3   23.81    1.20
  -4  -6  -4   89.12    2.70
  -4  -6  -4   88.71    2.86
   4  -6   4   88.49    2.56
  -4   6  -4   83.51    3.52
  -4  -6  -5  112.47    3.54
   4  -6   5  115.16    2.99
  -4   6  -5  115.10    4.33
  -4   6  -6    0.92    0.51
  -4  -6  -6    0.35    0.38
   4  -6   6    0.07    0.20
  -4   6  -7   32.14    2.25
  -4  -6  -7   29.76    1.84
  -4   6  -8   35.06    2.45
  -4  -6  -8   38.27    2.24
  -4  -6  -9   20.11    1.70
  -4   6  -9   19.47    1.83
  -4   6  -9   16.21    1.29
  -4  -6 -10    2.07    0.82
  -4   6 -10   -0.14    0.61
  -4  -6 -11   18.95    1.89
  -4   6 -11   20.24    2.00
  -4  -6 -12   13.35    1.68
  -4   6 -12   11.85    1.59
  -4  -6 -13    2.13    0.83
  -4   6 -13    1.27    0.84
  -4   6 -14    6.59    1.32
  -4  -6 -14    4.69    1.24
  -4  -7  14    1.63    0.80
  -4   7  14    3.04    1.24
  -4   7  14    1.58    0.97
   4   7 -14   -0.06    0.74
  -4  -7  13    6.81    1.19
  -4   7  13    8.17    1.44
   4   7 -13    5.49    1.13
  -4  -7  12   77.20    3.65
  -4   7  12   75.74    4.01
  -4   7  12   78.57    4.01
   4   7 -12   75.03    3.87
  -4   7  11    0.26    0.64
   4   7 -11    0.22    0.68
  -4  -7  11    0.39    0.60
  -4   7  11    0.01    0.66
   4  -7 -11    0.13    0.43
  -4  -7  10   80.74    3.51
   4   7 -10   74.88    3.01
  -4   7  10   70.79    3.56
   4  -7 -10   71.33    2.98
  -4   7  10   70.07    3.52
   4   7 -10   76.72    3.70
   4   7  -9    6.63    1.08
   4   7  -9    5.01    0.79
  -4  -7   9    5.04    0.88
   4  -7  -9    5.61    0.78
  -4   7   9    3.95    0.79
   4   7  -8    0.15    0.44
  -4  -7   8    0.60    0.52
  -4   7   8    1.62    0.81
   4  -7  -8    0.70    0.41
  -4   7   8    0.45    0.51
   4   7  -8    1.66    0.54
   4   7  -7    0.96    0.54
  -4  -7   7    1.46    0.59
  -4   7   7    1.77    0.78
   4   7  -7    0.76    0.33
  -4   7   7    1.00    0.41
   4  -7  -7    1.17    0.41
  -4   7   7    1.21    0.49
   4  -7  -6   77.96    3.29
  -4  -7   6   76.48    3.14
  -4   7   6   80.44    3.30
   4  -7  -6   81.66    2.69
   4   7  -6   83.22    3.02
  -4   7   6   80.33    3.11
  -4   7   6   88.74    3.01
   4   7  -6   81.36    3.36
   4  -7  -5   30.77    1.88
  -4   7   5   30.54    1.83
   4  -7  -5   32.68    1.52
  -4   7   5   30.83    1.52
   4   7  -5   30.23    1.67
  -4   7   5   34.44    1.64
   4   7  -5   31.58    1.92
   4  -7  -4   10.78    1.09
  -4   7   4   12.61    1.10
   4   7  -4   11.63    1.11
  -4   7   4   11.05    0.87
   4   7  -4    9.93    0.41
   4   7  -4   11.81    0.98
   4  -7  -3  134.12    4.07
  -4   7   3  139.11    3.93
   4   7  -3  135.00    2.68
  -4   7   3  134.21    3.68
   4   7  -3  139.38    3.95
   4   7  -3  126.51    2.75
   4   7  -3  128.15    4.04
  -4   7   2   26.60    1.34
  -4  -7   2   26.87    0.85
  -4   7   2   23.41    1.32
   4   7  -2   25.52    1.44
   4   7  -2   25.70    0.78
   4   7  -2   26.24    1.49
   4  -7  -2   26.96    1.52
  -4   7   1   53.27    1.82
  -4   7   1   55.66    2.23
   4   7  -1   53.74    2.17
  -4  -7   1   58.18    1.54
   4   7  -1   54.05    2.12
   4  -7  -1   59.98    2.27
  -4   7   0  225.91    4.57
  -4   7   0  216.67    5.58
   4   7   0  219.42    5.16
  -4  -7   0  220.07    4.61
   4  -7   0  219.74    5.34
  -4  -7  -1    0.48    0.28
   4  -7   1    0.79    0.32
  -4   7  -1    0.78    0.37
   4   7   1    1.12    0.24
  -4  -7  -1    0.92    0.25
   4   7   2    0.67    0.19
   4  -7   2    1.10    0.33
  -4   7  -2    1.07    0.43
  -4   7  -2    0.90    0.10
  -4  -7  -2    1.05    0.30
  -4  -7  -2    0.60    0.30
  -4  -7  -2    0.72    0.09
  -4  -7  -3    2.69    0.48
   4  -7   3    1.95    0.19
  -4   7  -3    2.91    0.71
  -4  -7  -3    2.00    0.37
   4  -7   3    1.92    0.36
   4   7   3    1.94    0.18
  -4   7  -4  174.98    5.31
  -4  -7  -4  168.69    4.11
  -4  -7  -4  170.67    4.25
   4  -7   4  162.83    3.67
  -4   7  -5    9.39    1.18
  -4  -7  -5   10.82    0.97
   4  -7   5   10.75    0.66
  -4  -7  -6  200.86    5.40
   4  -7   6  194.24    4.15
  -4   7  -6  197.75    6.22
  -4   7  -7   55.38    3.03
  -4  -7  -7   51.75    2.51
  -4   7  -8    7.71    1.22
  -4  -7  -8    5.82    0.95
  -4   7  -9   15.72    1.69
  -4   7  -9   16.07    1.30
  -4  -7  -9   14.18    1.44
  -4   7 -10   13.69    1.63
  -4  -7 -10   13.67    1.53
  -4   7 -10   11.94    1.18
  -4  -7 -11    1.17    0.68
  -4   7 -11    0.31    0.61
  -4  -7 -12    3.88    0.97
  -4   7 -12    1.82    0.89
  -4   7 -13    6.73    1.28
  -4  -7 -13    3.70    0.99
  -4   7 -14   11.82    1.62
  -4  -8  14   37.99    2.67
  -4   8  14   44.29    3.36
  -4   8  14   38.26    2.97
   4   8 -14   35.01    2.71
  -4  -8  13    3.60    0.98
   4   8 -13    5.60    1.14
  -4   8  13    5.20    1.26
  -4  -8  12    7.35    1.16
  -4   8  12    8.34    1.31
  -4   8  12    8.63    1.51
   4   8 -12    7.97    1.27
  -4  -8  11   18.60    1.74
   4  -8 -11   17.33    1.50
  -4   8  11   19.36    1.95
   4   8 -11   18.84    1.89
  -4   8  11   20.76    2.11
  -4  -8  10   33.18    2.23
  -4   8  10   33.07    2.45
   4   8 -10   35.28    1.95
   4  -8 -10   31.66    1.97
   4   8 -10   29.92    2.29
  -4   8  10   33.10    2.38
   4   8  -9   10.69    1.36
  -4  -8   9   11.14    1.28
   4  -8  -9   10.14    1.06
   4   8  -9   10.60    1.05
  -4   8   9   11.04    1.36
   4   8  -8   65.69    3.20
  -4  -8   8   66.95    3.09
   4  -8  -8   66.25    2.67
  -4   8   8   70.83    3.22
   4   8  -8   66.17    2.72
  -4  -8   7   17.74    1.51
   4  -8  -7   20.12    1.33
   4   8  -7   20.83    1.42
  -4   8   7   18.68    1.53
   4   8  -7   18.87    1.62
  -4   8   7   21.81    1.48
   4   8  -6    4.35    0.85
  -4   8   6    3.46    0.61
   4   8  -6    3.32    0.59
   4  -8  -6    4.55    0.64
  -4   8   6    5.02    0.89
  -4   8   6    4.73    0.80
  -4   8   5   13.25    1.21
   4  -8  -5   13.55    1.00
  -4   8   5   14.29    1.06
   4   8  -5   11.00    0.99
  -4   8   5   11.66    0.98
   4   8  -5   13.22    1.25
   4  -8  -4  104.05    3.66
   4   8  -4  105.67    2.31
  -4   8   4  104.55    3.56
   4   8  -4  110.62    3.48
  -4   8   4  108.19    3.30
  -4   8   4  118.18    3.33
   4   8  -4  103.02    3.74
   4   8  -3    1.32    0.42
   4  -8  -3    2.05    0.54
  -4   8   3    2.32    0.49
   4   8  -3    2.10    0.49
   4   8  -3    2.09    0.23
  -4   8   3    2.32    0.46
   4   8  -2  135.21    4.02
  -4   8   2  140.37    3.65
  -4  -8   2  141.95    2.87
   4   8  -2  141.07    3.87
  -4   8   2  129.71    3.74
   4  -8  -2  135.43    3.90
   4   8  -2  129.82    2.58
   4   8  -1    3.90    0.54
   4  -8  -1    4.26    0.59
   4   8  -1    3.53    0.53
  -4   8   1    4.02    0.63
  -4  -8   1    3.01    0.32
  -4   8   1    3.38    0.45
   4   8   0    2.29    0.49
  -4   8   0    2.77    0.30
  -4   8   0    1.79    0.51
  -4  -8   0    1.91    0.28
   4  -8   0    3.19    0.51
   4   8   1    1.54    0.31
  -4  -8  -1    1.29    0.33
  -4   8  -1    1.48    0.49
  -4  -8  -1    1.97    0.32
   4  -8   1    2.06    0.41
  -4  -8  -2  291.48    6.38
  -4   8  -2  267.02    7.14
  -4  -8  -2  282.49    6.13
   4  -8   2  281.48    6.09
   4   8   2  287.26    5.93
  -4  -8  -3    0.13    0.08
  -4   8  -3    0.65    0.53
   4  -8   3    0.16    0.20
  -4  -8  -3   -0.10    0.30
   4   8   3    0.32    0.15
  -4  -8  -3    0.11    0.26
  -4   8  -4   51.23    2.75
  -4  -8  -4   58.30    2.17
  -4  -8  -4   57.05    2.21
   4  -8   4   57.96    1.72
  -4   8  -5   14.57    1.47
  -4  -8  -5   14.65    1.14
   4  -8   5   13.50    0.67
  -4  -8  -6   37.53    1.96
  -4   8  -6   36.79    2.39
  -4   8  -7   11.22    1.39
  -4  -8  -7    7.58    0.90
  -4  -8  -8  115.35    4.21
  -4   8  -8  129.55    4.97
  -4   8  -9    8.15    0.99
  -4  -8  -9    9.40    1.19
  -4   8  -9   10.73    1.44
  -4   8 -10    4.28    0.77
  -4  -8 -10    2.80    0.72
  -4   8 -11    7.78    1.27
  -4  -8 -11    7.69    1.24
  -4  -8 -12   10.56    1.46
  -4   8 -12   11.35    1.58
  -4   8 -13    3.24    0.96
  -4  -8 -13    4.09    1.07
  -4   8 -14   28.34    2.50
  -4  -9  14    2.92    0.95
  -4   9  14    5.31    1.38
   4   9 -14    2.90    0.97
  -4  -9  13    4.25    1.04
   4   9 -13    3.37    0.99
  -4   9  13    3.77    1.15
  -4  -9  12   11.64    1.43
  -4   9  12   12.03    1.78
  -4   9  12    9.94    1.49
   4   9 -12    9.55    1.37
  -4  -9  11    2.27    0.78
   4  -9 -11    2.01    0.67
   4   9 -11    3.30    0.98
  -4   9  11    0.95    0.75
  -4   9  10   16.77    1.72
  -4  -9  10   18.10    1.65
   4  -9 -10   14.96    1.39
   4   9 -10   14.93    1.65
   4   9  -9   14.04    1.52
  -4  -9   9   14.73    1.47
   4  -9  -9   14.39    1.28
  -4   9   9   14.45    1.56
   4   9  -9   13.17    1.17
   4   9  -8   14.32    1.50
  -4  -9   8   16.94    1.52
   4  -9  -8   15.95    1.30
   4   9  -8   16.71    1.28
  -4   9   8   15.71    1.54
   4   9  -7   16.53    1.55
   4  -9  -7   19.63    1.36
   4   9  -7   18.14    1.32
  -4   9   7   19.53    1.60
  -4   9   7   18.69    1.41
   4  -9  -6  192.34    5.13
   4   9  -6  192.69    5.24
  -4   9   6  197.10    5.27
   4   9  -6  198.40    5.97
   4   9  -5    3.89    0.71
  -4   9   5    5.45    0.73
   4  -9  -5    4.69    0.66
  -4   9   5    5.18    0.70
   4   9  -5    5.47    0.71
   4   9  -4   54.92    1.48
  -4   9   4   53.40    2.41
   4   9  -4   53.67    2.27
   4   9  -4   58.86    2.68
  -4   9   4   54.22    2.24
  -4   9   4   50.67    2.09
   4   9  -3    3.95    0.68
  -4   9   3    3.03    0.54
   4   9  -3    3.89    0.33
   4   9  -3    2.55    0.51
  -4   9   3    3.39    0.58
   4  -9  -3    2.82    0.52
  -4   9   3    3.70    0.53
   4  -9  -2   72.36    2.69
   4   9  -2   77.43    2.69
  -4   9   2   74.13    2.45
  -4  -9   2   75.66    1.91
  -4   9   2   77.45    2.73
   4   9  -2   67.61    1.53
   4   9  -2   75.61    2.88
   4   9  -1    0.16    0.27
   4  -9  -1    0.25    0.28
   4   9  -1   -0.07    0.29
  -4   9   1    0.13    0.22
  -4   9   1    0.36    0.35
  -4  -9   1    0.11    0.14
   4  -9   0  129.54    3.67
  -4   9   0  145.05    3.10
   4   9   0  134.87    3.94
  -4   9   0  139.55    4.22
  -4  -9   0  136.83    3.31
   4   9   0  137.06    3.95
   4  -9   1   45.41    1.73
   4   9   1   48.73    2.07
  -4   9  -1   46.32    2.26
  -4  -9  -1   44.45    1.60
  -4  -9  -1   45.14    1.85
   4   9   1   46.81    1.87
   4   9   2    1.33    0.32
  -4  -9  -2    1.03    0.37
   4  -9   2    1.27    0.33
  -4   9  -2    1.14    0.49
  -4  -9  -2    1.15    0.32
  -4  -9  -3   16.30    1.08
  -4   9  -3   16.35    1.42
   4   9   3   16.66    0.83
  -4  -9  -3   16.87    1.05
  -4  -9  -3   14.37    0.50
   4  -9   3   17.85    0.89
  -4   9  -4   45.82    2.59
  -4  -9  -4   51.02    2.07
   4  -9   4   50.21    1.51
  -4   9  -5    7.46    1.06
  -4  -9  -5    8.25    0.87
  -4  -9  -6   84.20    3.17
  -4   9  -6   91.31    3.94
  -4  -9  -7   12.84    1.22
  -4   9  -7   12.79    1.47
  -4   9  -8    1.78    0.80
  -4  -9  -8    0.83    0.50
  -4   9  -9    3.73    0.98
  -4   9  -9    2.02    0.66
  -4  -9  -9    1.78    0.63
  -4  -9 -10   78.78    3.65
  -4   9 -10   73.68    3.25
  -4   9 -11    0.67    0.65
  -4  -9 -11    0.71    0.65
  -4  -9 -12   36.21    2.70
  -4   9 -12   40.73    2.87
  -4  -9 -13    4.95    1.21
  -4   9 -13    4.82    1.15
  -4 -10  14   14.52    1.66
   4  10 -13   -0.34    0.83
  -4 -10  13    1.74    0.85
  -4  10  13    1.41    0.94
   4  10 -12    7.53    1.32
  -4 -10  12    7.22    1.20
  -4  10  12    8.28    1.63
  -4  10  12    6.57    1.41
   4  10 -11    4.23    1.06
  -4 -10  11    4.20    0.92
   4 -10 -11    4.70    0.91
  -4  10  11    3.73    1.02
   4  10 -10    4.59    0.99
  -4 -10  10    5.43    0.95
   4 -10 -10    6.13    0.98
  -4  10  10    3.53    1.00
  -4 -10   9    1.40    0.57
   4 -10  -9    1.42    0.56
   4  10  -9    1.10    0.64
  -4  10   9    1.78    0.78
   4 -10  -8   19.63    1.49
   4  10  -8   20.36    1.43
  -4  10   8   21.93    1.84
   4  10  -8   21.11    1.82
   4 -10  -7   50.14    2.31
   4  10  -7   51.94    2.31
  -4  10   7   49.45    2.60
  -4  10   7   47.82    2.35
   4  10  -7   48.90    2.72
   4  10  -6    0.15    0.51
  -4  10   6    0.46    0.37
   4 -10  -6    0.58    0.46
   4  10  -6    0.29    0.38
   4 -10  -5   94.10    3.20
   4  10  -5   94.49    3.25
  -4  10   5   94.22    3.26
   4  10  -5   94.01    3.72
  -4  10   5   92.31    3.13
   4  10  -4  117.59    2.73
   4  10  -4  110.15    3.59
  -4  10   4  115.26    3.65
   4  10  -4  108.12    4.03
   4  10  -3    0.42    0.41
  -4  10   3    0.30    0.39
  -4  10   3    0.26    0.27
   4  10  -3    0.31    0.31
  -4  10   3    0.52    0.39
   4  10  -3    0.28    0.15
  -4  10   2   80.63    2.67
  -4  10   2   83.83    2.98
   4  10  -2   83.30    2.89
  -4  10   2   87.20    2.75
   4  10  -2   81.56    3.17
   4 -10  -1   58.73    2.27
  -4  10   1   60.91    1.98
   4  10  -1   63.17    2.42
  -4  10   1   64.05    2.59
  -4 -10   1   61.45    1.85
   4  10  -1   59.65    2.54
   4  10   0    3.46    0.59
   4  10   0    2.91    0.54
   4 -10   0    2.79    0.44
  -4  10   0    4.02    0.71
  -4  10   0    3.15    0.32
  -4 -10   0    2.82    0.39
   4 -10   1   66.22    2.20
  -4 -10  -1   68.90    2.40
  -4  10  -1   69.83    2.88
  -4 -10  -1   65.78    2.14
   4  10   1   73.69    2.55
   4 -10   2   79.78    2.33
  -4 -10  -2   77.95    2.64
  -4  10  -2   78.46    3.22
  -4 -10  -2   75.02    2.45
   4  10   2   86.14    2.65
  -4 -10  -3   16.89    1.14
  -4  10  -3   16.67    1.43
   4 -10   3   18.37    0.90
  -4 -10  -3   16.91    1.08
   4  10   3   18.23    0.99
  -4  10  -4    7.17    1.08
  -4 -10  -4    7.09    0.77
  -4  10  -5   35.36    2.33
  -4 -10  -5   34.23    1.80
  -4  10  -6   13.54    1.47
  -4 -10  -6   15.60    1.26
  -4  10  -7    0.67    0.60
  -4 -10  -7   -0.07    0.45
  -4 -10  -8   72.25    3.21
  -4  10  -8   79.21    3.79
  -4  10  -9   35.44    2.55
  -4 -10  -9   28.47    2.05
  -4  10 -10    4.20    1.07
  -4  10 -10    5.48    0.92
  -4 -10 -10    2.53    0.71
  -4 -10 -11   40.37    2.74
  -4  10 -11   42.29    2.90
  -4 -10 -12    3.24    1.01
  -4  10 -12    6.11    1.13
  -4 -10 -13    3.00    0.94
  -4  10 -13    3.33    1.00
  -4 -11  14    1.61    0.83
  -4 -11  13   22.80    2.02
  -4  11  13   24.41    2.46
   4  11 -13   23.74    2.25
   4  11 -12   11.05    1.52
  -4 -11  12   10.81    1.41
  -4  11  12   10.67    1.62
   4  11 -11   -1.01    0.69
  -4 -11  11   -0.86    0.72
  -4  11  11    1.13    0.84
   4 -11 -11   -0.30    0.47
   4  11 -10   14.23    1.59
   4 -11 -10   13.13    1.38
  -4  11  10   13.34    1.65
   4 -11  -9   26.64    1.86
  -4  11   9   32.80    2.36
   4  11  -9   28.67    2.25
   4  11  -8    1.45    0.72
  -4  11   8    0.87    0.46
   4  11  -8    1.57    0.50
   4 -11  -8    0.95    0.50
  -4  11   8    1.74    0.79
   4 -11  -7   13.32    1.23
   4  11  -7   13.24    1.14
   4  11  -7   13.35    1.44
  -4  11   7   10.50    1.09
  -4  11   7   14.83    1.44
   4  11  -6    3.05    0.75
  -4  11   6    3.30    0.64
   4 -11  -6    2.45    0.56
  -4  11   6    3.98    0.71
   4  11  -6    2.99    0.54
   4 -11  -5   84.48    3.11
   4  11  -5   90.92    3.18
  -4  11   5   88.98    3.24
  -4  11   5   90.88    3.14
   4  11  -5   88.23    3.65
   4  11  -4    9.37    1.12
   4  11  -4   12.11    0.69
   4  11  -4    9.90    0.96
  -4  11   4   11.08    1.08
  -4  11   4    9.84    0.89
   4  11  -3  272.92    6.52
  -4  11   3  270.90    6.68
   4  11  -3  270.88    5.52
  -4  11   3  261.43    6.27
   4  11  -2   14.03    1.11
  -4  11   2   12.00    1.08
  -4  11   2   12.73    0.96
  -4  11   2   14.83    1.05
   4  11  -2   13.15    1.23
  -4  11   1  129.60    3.38
   4  11  -1  133.80    3.97
  -4  11   1  139.25    4.21
  -4 -11   1  134.66    3.31
   4  11  -1  129.36    4.19
  -4 -11   0   11.62    0.93
  -4  11   0   13.71    0.67
   4  11   0   14.19    1.10
  -4 -11   0   12.17    0.81
  -4  11   0   13.22    1.19
   4  11   0   13.01    1.10
  -4 -11  -1   15.87    1.10
  -4  11  -1   15.13    1.33
  -4 -11  -1   15.21    0.95
   4  11   1   15.99    1.15
  -4 -11  -2    1.39    0.42
   4  11   2    1.42    0.42
  -4  11  -2    0.45    0.44
  -4 -11  -2    1.96    0.42
  -4 -11  -3   13.25    1.04
  -4  11  -3   13.43    1.29
  -4 -11  -3   11.52    0.92
   4  11   3   14.77    0.95
  -4  11  -4   53.01    2.82
  -4 -11  -4   49.81    2.10
  -4  11  -5    4.38    0.94
  -4 -11  -5    3.30    0.60
  -4  11  -6   22.26    1.94
  -4 -11  -6   20.69    1.47
  -4 -11  -7  117.04    4.07
  -4  11  -7  113.53    4.68
  -4  11  -8    5.32    1.10
  -4 -11  -8    5.71    0.93
  -4 -11  -9   56.90    2.98
  -4  11  -9   57.17    3.29
  -4  11 -10    2.33    0.86
  -4  11 -10    0.53    0.56
  -4 -11 -10    1.45    0.71
  -4  11 -11    0.43    0.55
  -4  11 -11    1.14    0.77
  -4 -11 -11    0.05    0.52
  -4  11 -12    0.91    0.84
  -4 -11 -12    0.32    0.70
  -4  11 -13   24.92    2.29
  -4 -12  14    0.88    0.77
  -4 -12  13    3.67    0.95
   4  12 -13    1.93    0.83
  -4  12  13    3.79    1.20
   4  12 -12    0.51    0.81
  -4  12  12    0.61    0.71
   4 -12 -12    1.09    0.60
   4 -12 -11   21.51    1.86
  -4  12  11   26.53    2.38
   4  12 -11   20.30    1.98
   4  12 -10    2.36    0.75
   4 -12 -10    2.52    0.78
  -4  12  10    2.66    1.02
   4  12  -9    0.07    0.61
   4 -12  -9    0.78    0.58
  -4  12   9    0.66    0.78
  -4  12   8    8.12    1.06
   4 -12  -8    8.87    1.08
  -4  12   8    7.87    1.19
   4  12  -8    9.65    1.30
   4 -12  -7   96.68    3.65
   4  12  -7   98.13    3.43
  -4  12   7   98.32    3.61
   4  12  -7  105.19    4.22
   4  12  -6    5.36    0.99
  -4  12   6    5.59    0.81
   4 -12  -6    5.67    0.82
  -4  12   6    5.12    0.81
   4  12  -6    7.67    0.90
   4 -12  -5  142.33    4.37
   4  12  -5  148.68    4.35
  -4  12   5  138.79    4.45
  -4  12   5  137.78    4.21
   4  12  -5  143.55    4.95
   4  12  -4   24.44    1.83
   4  12  -4   27.33    1.61
  -4  12   4   21.31    1.52
   4  12  -4   28.42    1.17
  -4  12   4   23.88    1.47
   4  12  -3    7.84    1.02
   4  12  -3    7.25    0.81
   4  12  -3    8.19    0.62
  -4  12   3    7.91    0.92
  -4  12   3    7.97    0.84
  -4  12   2   33.36    1.62
   4  12  -2   39.15    1.90
  -4  12   2   36.62    1.98
  -4  12   2   35.58    1.73
   4  12  -2   34.70    2.03
  -4  12   1   85.83    2.57
   4  12  -1   92.11    3.16
  -4  12   1   89.99    3.34
  -4 -12   1   96.63    2.66
   4  12  -1   89.14    3.35
  -4 -12   0   20.28    1.26
  -4  12   0   21.90    0.88
   4  12   0   19.41    1.35
  -4  12   0   20.48    1.54
  -4 -12   0   21.86    1.11
   4  12   0   20.80    1.44
  -4 -12  -1   84.16    2.86
  -4  12  -1   85.05    3.42
  -4 -12  -1   87.18    2.64
   4  12   1   83.65    3.01
  -4 -12  -2   47.84    2.06
  -4  12  -2   50.03    2.58
  -4 -12  -2   51.19    1.99
   4  12   2   51.34    2.14
  -4 -12  -3   15.40    1.16
   4  12   3   14.79    1.05
  -4  12  -3   16.98    1.52
  -4 -12  -3   15.72    1.10
  -4  12  -4   10.35    1.21
  -4 -12  -4   12.11    1.02
  -4  12  -5  128.98    4.89
  -4 -12  -5  122.57    3.89
  -4  12  -6    6.93    1.15
  -4 -12  -6    6.63    0.86
  -4  12  -7   10.99    1.46
  -4 -12  -7   11.85    1.18
  -4  12  -8    2.06    0.87
  -4 -12  -8    1.76    0.69
  -4 -12  -9   37.23    2.38
  -4  12  -9   41.86    2.85
  -4  12 -10    0.94    0.65
  -4  12 -10    2.01    0.84
  -4 -12 -10    1.54    0.60
  -4 -12 -11   48.23    2.96
  -4  12 -11   46.54    3.12
  -4  12 -11   49.21    2.83
  -4  12 -12    0.28    0.63
  -4 -12 -12    0.25    0.64
  -4  12 -13    5.07    1.12
   4  13 -12    0.82    0.86
   4 -13 -12   -0.08    0.58
  -4  13  12    0.10    0.72
  -4  13  11    2.51    0.97
   4 -13 -11    4.65    1.03
   4  13 -11    1.60    0.79
   4  13 -10    0.89    0.69
   4 -13 -10    1.21    0.66
  -4  13  10    1.73    0.90
   4 -13  -9   72.61    3.35
   4  13  -9   76.49    3.73
   4 -13  -8   14.72    1.44
  -4  13   8   13.35    1.56
   4  13  -8   14.66    1.65
  -4  13   8   16.19    1.46
   4  13  -7   56.25    3.06
   4 -13  -7   54.69    2.68
   4  13  -7   53.24    2.40
  -4  13   7   51.39    2.54
   4 -13  -6   33.13    1.97
   4  13  -6   32.83    1.84
  -4  13   6   29.27    1.95
  -4  13   6   33.83    1.91
   4  13  -6   29.66    2.14
   4 -13  -5   16.19    1.36
   4  13  -5   16.07    1.27
  -4  13   5   15.79    1.39
  -4  13   5   16.95    1.29
   4  13  -5   18.16    1.62
   4  13  -4   17.52    1.30
  -4  13   4   16.81    1.39
  -4  13   4   19.92    1.36
   4  13  -4   19.44    1.63
   4  13  -3   88.95    3.62
   4  13  -3   94.83    3.24
   4  13  -3   91.12    2.58
  -4  13   3   88.34    3.39
  -4  13   3   93.19    3.12
   4  13  -2    0.55    0.46
   4  13  -2    1.34    0.41
  -4  13   2    0.28    0.36
   4  13  -2    0.91    0.31
  -4  13   2    0.42    0.35
  -4  13   2    0.28    0.28
   4  13  -1    3.50    0.69
   4  13  -1    4.28    0.66
  -4 -13   1    3.16    0.54
  -4  13   1    4.15    0.50
  -4  13   1    3.51    0.72
  -4 -13   1    4.19    0.53
  -4 -13   0   22.28    1.38
   4  13   0   23.89    1.50
  -4  13   0   23.81    1.68
  -4 -13   0   23.31    1.23
   4  13   0   20.15    1.45
  -4 -13  -1   68.03    2.56
  -4  13  -1   69.21    3.05
  -4 -13  -1   68.51    2.35
   4  13   1   65.88    2.67
   4  13   2    0.88    0.47
  -4 -13  -2    0.99    0.46
  -4  13  -2    1.01    0.56
  -4 -13  -2    0.50    0.34
  -4 -13  -3   98.57    3.29
  -4 -13  -3   95.65    3.14
  -4  13  -3   96.94    3.95
   4  13   3  100.07    3.16
  -4  13  -4    2.35    0.70
  -4 -13  -4    3.84    0.63
  -4  13  -5    3.30    0.91
  -4 -13  -5    2.86    0.63
  -4 -13  -6    0.99    0.46
  -4  13  -6    1.06    0.68
  -4  13  -7   56.95    3.29
  -4 -13  -7   60.78    2.78
  -4  13  -8    8.58    1.36
  -4 -13  -8    8.80    1.15
  -4 -13  -9   36.54    2.35
  -4  13  -9   37.89    2.71
  -4 -13 -10   14.36    1.60
  -4  13 -10   17.82    1.93
  -4  13 -10   16.26    1.64
  -4  13 -11    2.42    0.86
  -4  13 -11    2.11    0.76
  -4 -13 -11    3.06    0.92
  -4  13 -12    8.59    1.43
  -4 -13 -12    9.11    1.49
   4  14 -12    1.46    0.95
   4 -14 -12    1.52    0.82
  -4  14  12    1.70    0.96
   4 -14 -11   27.93    2.22
   4  14 -11   25.98    2.29
  -4  14  11   29.57    2.57
   4  14 -10   13.23    1.65
   4 -14 -10   11.40    1.37
  -4  14  10   10.99    1.55
   4  14  -9    7.14    1.26
   4 -14  -9    6.41    1.06
  -4  14   9    5.65    1.21
   4 -14  -8   31.34    2.13
   4  14  -8   31.04    2.32
  -4  14   8   31.36    2.04
   4  14  -7   14.89    1.59
   4 -14  -7   12.80    1.35
  -4  14   7   13.77    1.46
  -4  14   7   17.32    1.46
   4  14  -6    0.09    0.61
  -4  14   6    0.16    0.39
   4 -14  -6    0.25    0.49
  -4  14   6    0.57    0.54
   4  14  -6   -0.26    0.32
   4  14  -5   39.93    2.45
   4  14  -5   40.10    2.05
  -4  14   5   37.08    2.19
  -4  14   5   33.82    1.91
   4  14  -4   35.49    1.91
  -4  14   4   33.56    2.04
  -4  14   4   37.47    1.91
   4  14  -4   33.71    2.21
   4  14  -3    1.29    0.52
   4  14  -3    0.49    0.32
   4  14  -3    0.75    0.30
  -4  14   3    0.55    0.47
  -4  14   3    0.85    0.45
   4  14  -2   22.62    1.49
  -4  14   2   22.11    1.63
   4  14  -2   23.06    1.20
  -4  14   2   22.11    1.41
   4  14  -2   25.87    1.81
  -4 -14   1   48.90    2.16
   4  14  -1   51.71    2.32
  -4  14   1   47.21    2.44
  -4 -14   1   55.68    2.02
   4  14  -1   51.10    2.51
   4  14   0    0.56    0.38
  -4 -14   0    0.44    0.37
   4  14   0    0.19    0.36
  -4  14   0   -0.02    0.37
  -4 -14   0    0.98    0.32
  -4 -14  -1   28.49    1.60
  -4  14  -1   32.25    2.07
   4  14   1   27.94    1.74
  -4  14  -2   64.38    3.10
  -4 -14  -2   62.08    2.50
  -4 -14  -2   61.77    2.35
   4  14   2   59.98    2.52
  -4  14  -3   23.22    1.86
  -4 -14  -3   26.42    1.50
  -4 -14  -3   23.33    1.53
  -4  14  -4   17.12    1.66
  -4 -14  -4   15.69    1.23
  -4  14  -5   77.49    3.77
  -4 -14  -5   78.53    3.02
  -4  14  -6   26.65    2.19
  -4 -14  -6   27.20    1.80
  -4  14  -7   25.22    2.18
  -4 -14  -7   23.80    1.73
  -4 -14  -8   32.09    2.13
  -4  14  -8   30.82    2.48
  -4  14  -9    2.37    0.90
  -4 -14  -9    3.18    0.87
  -4  14 -10    3.11    0.86
  -4  14 -10    3.30    1.02
  -4 -14 -10    2.95    0.88
  -4  14 -11    5.67    1.08
  -4  14 -11    4.56    1.17
  -4 -14 -11    3.75    1.05
  -4  14 -12    5.93    1.34
   4 -15 -12   33.39    2.59
   4  15 -11    0.54    0.69
   4 -15 -11    0.97    0.68
  -4  15  11    0.82    0.68
  -4  15  10   38.17    2.86
   4 -15 -10   41.36    2.72
   4  15 -10   38.34    2.77
   4 -15  -9   12.60    1.48
   4  15  -9   11.59    1.55
   4  15  -8    1.42    0.72
  -4  15   8   -0.17    0.50
   4 -15  -8    0.55    0.62
   4  15  -7   10.45    1.35
  -4  15   7    8.59    1.05
   4 -15  -7   11.12    1.28
  -4  15   7    9.87    1.28
   4 -15  -6   58.00    2.86
   4  15  -6   60.41    2.61
  -4  15   6   59.41    2.96
  -4  15   6   50.89    2.54
   4  15  -6   59.64    3.15
   4  15  -5    1.47    0.64
  -4  15   5    2.04    0.58
   4  15  -5    1.38    0.50
  -4  15   5    1.25    0.57
   4  15  -4   11.69    1.35
   4  15  -4   13.33    1.18
  -4  15   4   11.62    1.23
  -4  15   4   12.13    1.10
   4  15  -3   14.54    1.22
   4  15  -3   13.54    0.92
  -4  15   3   15.01    1.37
  -4  15   3   13.16    1.13
   4  15  -3   13.67    1.41
   4  15  -2   20.46    1.43
  -4  15   2   19.16    1.55
   4  15  -2   21.22    1.19
  -4  15   2   22.22    1.45
   4  15  -2   19.92    1.67
   4  15  -1    0.85    0.47
  -4 -15   1   -0.06    0.44
   4  15  -1    0.50    0.40
  -4  15   1   -0.16    0.48
  -4 -15   1    0.47    0.30
  -4 -15   0   65.80    2.62
   4  15   0   67.48    2.80
  -4  15   0   64.35    3.04
  -4 -15   0   72.27    2.50
   4  15   0   66.78    2.90
  -4 -15  -1   10.19    1.00
  -4 -15  -1   11.45    0.94
  -4  15  -1   10.73    1.23
   4  15   1   11.31    1.15
   4  15   2    3.24    0.64
  -4 -15  -2    3.20    0.66
  -4  15  -2    4.08    0.92
  -4 -15  -2    3.32    0.57
  -4  15  -3   20.40    1.78
  -4 -15  -3   17.77    1.28
  -4  15  -4   83.13    3.84
  -4 -15  -4   77.19    2.97
  -4  15  -5    2.32    0.74
  -4 -15  -5    1.43    0.56
  -4  15  -6  149.23    5.70
  -4 -15  -6  142.76    4.63
  -4  15  -7    2.98    0.90
  -4 -15  -7    3.84    0.82
  -4  15  -8    5.64    1.15
  -4 -15  -8    6.07    1.01
  -4  15  -9    6.19    1.21
  -4 -15  -9    3.64    0.87
  -4  15 -10    5.50    1.12
  -4  15 -10    6.93    1.40
  -4 -15 -10    5.07    1.04
  -4  15 -11   -0.22    0.72
  -4  15 -11   -0.05    0.72
   4 -16 -12    2.01    0.84
   4 -16 -11    3.00    0.97
  -4  16  11    2.73    0.97
   4  16 -11    0.53    0.58
   4 -16 -10   21.50    2.00
   4  16 -10   25.70    2.30
   4  16  -9    1.85    0.74
   4 -16  -9    1.05    0.59
   4  16  -8   75.34    3.84
   4 -16  -8   76.72    3.66
  -4  16   8   71.78    3.64
  -4  16   8   79.72    3.50
   4  16  -7    1.78    0.76
  -4  16   7    3.20    0.73
   4 -16  -7    1.79    0.69
  -4  16   7    4.03    0.88
  -4  16   6   13.68    1.46
  -4  16   6   16.87    1.44
   4  16  -6   16.18    1.70
   4  16  -5   -0.67    0.65
  -4  16   5    0.43    0.43
   4  16  -5    0.21    0.33
  -4  16   5    0.10    0.49
   4  16  -4   13.40    1.45
   4  16  -4   14.57    1.22
  -4  16   4   12.84    1.37
  -4  16   4   12.54    1.18
   4  16  -3   -0.02    0.35
  -4  16   3    0.41    0.49
  -4  16   3    0.41    0.36
   4  16  -3    0.99    0.54
  -4 -16   2   34.26    1.88
   4  16  -2   32.76    1.87
  -4  16   2   36.49    2.19
   4  16  -2   31.67    2.10
   4  16  -2   33.57    1.60
  -4  16   2   32.64    1.81
   4  16  -1    2.18    0.62
  -4 -16   1    1.93    0.54
   4  16  -1    2.52    0.59
  -4  16   1    2.72    0.69
  -4 -16   0   46.75    2.22
  -4  16   0   49.32    2.68
  -4 -16   0   52.03    2.17
   4  16   0   52.46    2.44
   4  16   0   48.98    2.51
   4  16   1    8.04    1.01
  -4 -16  -1    8.02    0.85
  -4  16  -1    9.56    1.23
  -4 -16  -1    7.60    0.90
  -4  16  -2  177.96    5.85
  -4 -16  -2  161.53    4.88
   4  16   2  165.37    5.05
  -4  16  -3    2.96    0.82
  -4 -16  -3    2.77    0.55
  -4  16  -4  106.62    4.45
  -4 -16  -4   93.23    3.40
  -4  16  -5    9.82    1.41
  -4 -16  -5    9.20    1.05
  -4  16  -6    8.50    1.39
  -4 -16  -6    7.70    1.02
  -4  16  -7   10.85    1.47
  -4 -16  -7    8.77    1.13
  -4  16  -8   25.92    2.34
  -4 -16  -8   26.25    1.99
  -4  16  -9   12.79    1.74
  -4 -16  -9   10.45    1.35
  -4  16 -10    5.89    1.17
  -4  16 -10    5.87    1.26
  -4 -16 -10    4.34    1.03
  -4  16 -11    2.17    0.76
  -4  16 -11    2.66    0.94
   4 -17 -12   21.38    2.23
   4 -17 -11    3.53    1.02
   4  17 -10   25.84    2.31
   4 -17 -10   23.29    2.15
   4 -17  -9   13.32    1.59
  -4  17   9   13.97    1.73
   4  17  -9   17.43    1.96
   4  17  -8   -0.19    0.69
  -4  17   8    0.15    0.53
   4 -17  -8    1.18    0.68
  -4  17   8   -1.05    0.75
   4 -17  -7   21.62    1.90
  -4  17   7   21.31    1.72
  -4  17   7   20.46    1.89
   4  17  -7   22.81    2.03
  -4  17   6   47.41    2.80
  -4  17   6   46.79    2.48
   4  17  -6   49.48    2.96
  -4  17   5    5.70    0.88
   4  17  -5    5.29    0.80
  -4  17   5    5.80    1.02
   4  17  -5    4.55    1.01
  -4  17   4    7.90    0.96
   4  17  -4    8.95    1.27
   4  17  -4    8.44    0.98
  -4  17   4    8.86    1.17
   4  17  -3    3.03    0.80
  -4  17   3    3.01    0.67
   4  17  -3    1.64    0.53
  -4  17   3    2.60    0.75
  -4 -17   2   42.04    2.16
   4  17  -2   45.84    2.24
  -4  17   2   42.29    2.48
   4  17  -2   44.12    1.92
  -4  17   2   46.72    2.25
   4  17  -2   45.13    2.58
   4  17  -1    5.55    0.95
  -4 -17   1    4.37    0.72
   4  17  -1    4.05    0.76
  -4  17   1    3.93    0.84
   4  17  -1    4.98    0.67
  -4 -17   0   88.20    3.32
   4  17   0  101.94    3.64
  -4  17   0   91.57    3.88
  -4 -17   0  103.75    3.33
   4  17   0   94.94    3.77
  -4 -17  -1   52.58    2.41
  -4  17  -1   53.00    2.90
  -4 -17  -1   53.23    2.27
   4  17   1   52.50    2.62
  -4 -17  -2    4.06    0.74
  -4  17  -2    4.41    0.94
  -4 -17  -2    3.97    0.70
  -4  17  -3   42.14    2.69
  -4 -17  -3   36.88    1.97
  -4  17  -4   44.03    2.85
  -4 -17  -4   44.91    2.25
  -4  17  -5    4.81    1.07
  -4 -17  -5    7.63    1.01
  -4  17  -6   49.81    3.19
  -4 -17  -6   41.26    2.36
  -4  17  -7    0.26    0.72
  -4 -17  -7    0.77    0.51
  -4  17  -8    1.38    0.78
  -4 -17  -8   -0.23    0.57
  -4  17  -9    0.96    0.69
  -4 -17  -9   -0.01    0.74
  -4 -17 -10   19.44    1.91
  -4  17 -10   21.07    2.22
  -4  17 -10   16.32    1.83
  -4  17 -11   -0.48    0.81
  -4  17 -12   15.09    1.79
   4 -18 -11   19.60    2.07
   4  18 -10    2.72    1.06
   4 -18 -10    2.20    0.88
  -4  18  10    4.04    1.14
   4  18  -9    5.01    1.17
   4 -18  -9    4.10    0.95
  -4  18   9    5.81    1.23
   4  18  -8    7.95    1.36
  -4  18   8    9.31    1.26
   4 -18  -8    8.64    1.34
  -4  18   8    7.90    1.38
   4  18  -7   10.53    1.44
   4 -18  -7    9.95    1.34
  -4  18   7   12.44    1.33
  -4  18   7   11.73    1.49
   4  18  -6    0.53    0.58
  -4  18   6    1.25    0.61
  -4  18   6    2.04    0.76
  -4  18   5   20.06    1.79
  -4  18   5   16.28    1.43
   4  18  -5   15.13    1.62
   4  18  -4   48.56    2.35
  -4  18   4   46.34    2.72
  -4  18   4   48.82    2.42
   4  18  -4   47.83    2.87
  -4  18   3    1.11    0.54
   4  18  -3    0.88    0.63
  -4 -18   3   -0.02    0.49
   4  18  -3    1.47    0.55
  -4  18   3    0.28    0.51
  -4 -18   2   47.44    2.36
   4  18  -2   52.05    2.44
  -4  18   2   45.28    2.65
   4  18  -2   48.49    2.12
   4  18  -2   49.25    2.77
  -4  18   2   49.97    2.41
  -4  18   1   26.10    1.99
   4  18  -1   26.76    1.79
  -4 -18   1   25.83    1.67
   4  18  -1   29.07    1.60
   4  18  -1   25.70    1.95
   4  18   0   -0.15    0.40
  -4 -18   0    0.49    0.54
   4  18   0   -0.07    0.48
  -4  18   0    0.82    0.52
  -4 -18   0    0.04    0.37
  -4 -18  -1   12.45    1.19
  -4 -18  -1   11.35    1.07
  -4  18  -1   11.96    1.42
   4  18   1   11.36    1.27
  -4 -18  -2   28.41    1.80
  -4  18  -2   28.35    2.20
  -4 -18  -2   28.18    1.68
  -4  18  -3   14.89    1.67
  -4 -18  -3   14.96    1.24
  -4  18  -4   10.02    1.43
  -4 -18  -4   10.39    1.13
  -4  18  -5   58.42    3.42
  -4 -18  -5   56.37    2.70
  -4  18  -6    7.62    1.34
  -4 -18  -6    7.45    1.04
  -4  18  -7   12.33    1.69
  -4 -18  -7   11.71    1.37
  -4  18  -8   34.64    2.79
  -4 -18  -8   31.22    2.27
  -4  18  -9    2.48    1.11
  -4 -18  -9    0.77    0.54
  -4  18 -10   -0.03    0.66
  -4  18 -10    0.51    0.82
  -4  18 -11    5.00    1.17
   4 -19 -10    5.45    1.16
  -4  19  10    3.20    1.10
   4 -19  -9   21.94    2.10
  -4  19   9   18.64    2.04
   4  19  -8    2.37    0.86
  -4  19   8    2.57    0.83
   4 -19  -8    0.97    0.71
  -4  19   8    0.57    0.73
   4  19  -7   11.87    1.59
  -4  19   7    8.84    1.17
  -4  19   7    8.41    1.37
   4  19  -6    8.06    1.35
  -4  19   6    6.44    1.01
  -4  19   6    7.32    1.18
  -4  19   5   16.98    1.75
  -4  19   5   17.35    1.52
   4  19  -5   19.98    1.94
  -4  19   4    1.35    0.59
   4  19  -4    0.95    0.70
  -4 -19   4    0.18    0.52
  -4  19   4    0.29    0.49
  -4 -19   3   74.43    3.20
   4  19  -3   81.87    3.21
  -4  19   3   72.43    3.53
  -4  19   3   80.12    3.23
   4  19  -3   84.85    3.85
   4  19  -2    9.39    1.25
  -4 -19   2    8.72    1.08
   4  19  -2   10.99    1.12
  -4  19   2   10.96    1.32
  -4  19   2    9.23    1.08
  -4 -19   1   11.05    1.13
   4  19  -1   14.01    1.32
   4  19  -1   13.49    1.15
  -4  19   1   14.48    1.56
  -4  19   1   12.21    1.18
   4  19  -1   16.22    1.59
  -4 -19   0   20.13    1.54
   4  19   0   20.88    1.65
  -4  19   0   24.35    2.01
  -4 -19   0   20.11    1.43
   4  19   0   21.16    1.78
  -4 -19  -1   20.71    1.55
  -4  19  -1   23.46    2.00
  -4 -19  -1   20.85    1.50
  -4  19  -2   15.74    1.68
  -4 -19  -2   13.16    1.20
  -4 -19  -3   33.68    1.97
  -4  19  -3   37.00    2.62
  -4  19  -4    0.16    0.61
  -4 -19  -4   -0.20    0.50
  -4  19  -5    0.68    0.67
  -4 -19  -5    0.35    0.55
  -4  19  -6    1.55    0.86
  -4 -19  -6    1.32    0.61
  -4  19  -7   33.25    2.78
  -4 -19  -7   27.89    2.07
  -4  19  -8    3.15    1.12
  -4 -19  -8    3.27    0.92
  -4  19  -9   13.27    1.86
  -4 -19  -9   15.92    1.73
  -4  19 -10   13.15    1.72
   4 -20  -9   -0.31    0.68
  -4  20   9    0.85    0.89
   4  20  -8    0.59    0.75
  -4  20   8   -0.43    0.70
  -4  20   8   -0.12    0.66
  -4  20   7   35.81    2.68
   4  20  -7   40.07    2.87
  -4  20   7   34.28    2.35
   4  20  -6   -0.93    0.81
  -4  20   6    0.56    0.67
  -4  20   6   -0.58    0.52
  -4 -20   5   47.40    2.67
  -4  20   5   48.35    2.99
  -4  20   5   44.34    2.50
   4  20  -4    0.93    0.70
  -4 -20   4    0.83    0.62
  -4  20   4    0.69    0.61
  -4  20   4    1.95    0.70
   4  20  -3    0.25    0.63
  -4 -20   3   -0.34    0.49
   4  20  -3   -0.01    0.40
  -4  20   3    1.26    0.66
  -4  20   3   -0.16    0.48
   4  20  -2   -0.62    0.64
  -4 -20   2   -0.05    0.43
   4  20  -2   -0.31    0.47
  -4  20   2   -0.60    0.73
  -4  20   2   -0.11    0.40
   4  20  -1   70.03    3.15
  -4  20   1   72.64    3.56
   4  20  -1   67.16    2.76
  -4 -20   1   68.42    3.02
  -4  20   1   70.02    3.02
   4  20  -1   72.28    3.52
   4  20   0    0.05    0.55
  -4 -20   0   -0.21    0.46
   4  20   0   -0.39    0.48
  -4  20   0    0.23    0.71
   4  20   0   -0.13    0.35
  -4  20  -1   58.22    3.22
  -4 -20  -1   58.49    2.63
  -4 -20  -1   49.76    2.55
  -4  20  -2    2.80    0.88
  -4 -20  -2    3.81    0.79
  -4  20  -3    1.80    0.81
  -4 -20  -3    0.91    0.56
  -4  20  -4   -0.66    0.71
  -4 -20  -4   -0.29    0.48
  -4  20  -5   25.70    2.32
  -4 -20  -5   19.66    1.65
  -4  20  -6    0.20    0.63
  -4 -20  -6    0.27    0.53
  -4  20  -7    0.79    0.82
  -4 -20  -7   -0.35    0.55
  -4  20  -8   -1.32    0.95
  -4 -20  -8    1.23    0.68
  -4  21   8    3.32    0.90
  -4  21   8    4.70    1.26
   4  21  -7    7.45    1.39
  -4  21   7    8.33    1.40
  -4  21   7    4.76    1.01
   4  21  -6   12.34    1.62
  -4  21   6   12.49    1.40
  -4  21   6    8.29    1.33
  -4 -21   5   30.73    2.12
  -4  21   5   26.91    2.27
  -4  21   5   26.89    1.98
   4  21  -5   30.28    2.50
  -4  21   4    3.29    0.69
   4  21  -4    3.09    0.91
  -4 -21   4    1.72    0.65
  -4  21   4    2.81    0.85
  -4 -21   3   67.37    3.15
  -4  21   3   72.68    3.66
  -4  21   3   66.59    3.05
   4  21  -3   72.42    3.72
   4  21  -2    0.66    0.59
  -4 -21   2    1.24    0.63
   4  21  -2    0.62    0.51
  -4  21   2   -0.26    0.74
  -4  21   2    0.81    0.48
  -4 -21   1   26.94    1.90
   4  21  -1   30.30    2.00
  -4  21   1   32.67    2.39
  -4  21   1   32.17    2.02
   4  21  -1   33.28    2.39
  -4 -21   0   10.46    1.21
   4  21   0   12.03    1.32
  -4  21   0    9.78    1.39
   4  21   0    9.32    1.04
  -4  21  -1    7.93    1.32
  -4 -21  -1    8.41    1.04
  -4  21  -2    7.87    1.24
  -4 -21  -2    7.05    0.99
  -4  21  -3   22.47    2.14
  -4 -21  -3   20.66    1.64
  -4  21  -4    1.55    0.78
  -4 -21  -4    0.65    0.51
  -4  21  -5    0.12    0.69
  -4 -21  -5    0.39    0.54
  -4  21  -6    0.11    0.77
  -4 -21  -6    0.93    0.63
  -4  21  -7   34.23    2.86
  -4 -21  -7   29.17    2.17
   4  22  -7    7.29    1.40
  -4  22   7    6.52    1.09
  -4  22   7    7.77    1.45
   4  22  -6    4.29    1.08
  -4  22   6    2.07    0.72
  -4  22   6    3.61    1.01
  -4  22   5   22.50    2.19
   4  22  -5   23.63    2.24
  -4  22   5   22.26    1.81
  -4 -22   4   39.92    2.43
  -4  22   4   39.72    2.82
  -4  22   4   38.93    2.38
   4  22  -4   42.21    2.91
  -4  22   3   -0.10    0.48
   4  22  -3    0.73    0.69
  -4 -22   3    1.23    0.70
  -4  22   3    0.31    0.77
  -4 -22   2   42.81    2.43
   4  22  -2   43.19    2.45
  -4  22   2   40.92    2.79
  -4  22   2   37.11    2.26
   4  22  -2   48.10    2.97
  -4 -22   1   26.92    1.92
   4  22  -1   25.22    1.87
  -4  22   1   24.58    2.18
  -4  22   1   25.92    1.83
   4  22  -1   26.42    2.16
  -4 -22   0    4.27    0.92
  -4  22   0    6.99    1.28
   4  22   0    3.97    0.80
   4  22   0    3.92    0.92
  -4  22  -1   18.74    1.94
   4  22   1   17.04    1.48
  -4  22  -2   11.56    1.65
  -4 -22  -2    9.33    1.19
  -4  22  -3    2.25    0.89
  -4 -22  -3    2.92    0.77
  -4  22  -4   -0.61    0.75
  -4 -22  -4    0.93    0.62
  -4  22  -5   16.39    1.93
  -4 -22  -5   15.46    1.53
  -4  22  -6   13.07    1.83
  -4 -22  -6   12.24    1.42
  -4 -22  -7    4.84    1.02
  -4  23   6   32.09    2.30
   4  23  -6   31.80    2.72
   4  23  -5   -0.56    0.72
  -4  23   5    0.33    0.55
  -4  23   5   -0.25    0.81
   4  23  -4    3.85    1.05
  -4  23   4    4.90    0.96
  -4  23   4    2.97    0.99
  -4  23   3    1.90    0.65
   4  23  -3    1.69    0.84
  -4 -23   3    2.22    0.73
  -4  23   3    2.49    0.88
   4  23  -2   13.18    1.64
  -4 -23   2   17.32    1.64
  -4  23   2   16.41    1.83
  -4  23   2   15.94    1.48
  -4 -23   1   -0.31    0.55
   4  23  -1    0.79    0.58
  -4  23   1    1.13    0.70
  -4  23   1   -0.40    0.59
   4  23   0   56.81    2.99
  -4  23   0   53.82    3.30
  -4  23  -1   11.62    1.58
   4  23   1    9.35    1.14
  -4  23  -2    1.26    0.72
  -4 -23  -2    0.95    0.63
  -4  23  -3    9.73    1.47
  -4 -23  -3    9.84    1.24
  -4  23  -4    7.74    1.38
  -4 -23  -4    7.85    1.17
  -4 -23  -5    0.37    0.59
  -4 -23  -6   13.00    1.49
   4  24  -5    0.93    0.80
  -4  24   5    0.33    0.56
   4  24  -4   15.90    1.93
  -4  24   4   15.24    1.52
  -4  24   3   -0.29    0.49
   4  24  -3    1.49    0.88
  -4  24   2    9.75    1.22
   4  24  -2   11.72    1.57
  -4  24   2    9.70    1.49
  -4 -24   1    0.47    0.57
  -4  24   1    1.14    0.90
  -4  24   1    0.41    0.49
   4  24   0   10.20    1.34
  -4  24   0    9.81    1.56
  -4  24   0    8.13    1.16
   4  24   1    0.14    0.63
  -4  24  -1    0.29    0.70
   4  24   1   -0.28    0.48
  -4  24  -2   49.42    3.29
  -4 -24  -2   44.21    2.58
   4  24   2   40.37    2.42
  -4 -24  -3    0.48    0.57
  -4 -24  -4   23.47    1.92
  -4 -24  -5    1.07    0.67
   4  25  -3   -0.13    0.70
  -4  25   3   -0.05    0.49
  -4  25   2    6.16    1.04
  -4  25   1    0.17    0.45
  -4  25   0   33.35    2.26
   4  25   1   10.09    1.40
  -4  25  -1    8.66    1.23
   4  25   2    0.46    0.58
  -4 -25  -3    6.41    1.11
  -5   0  14   -1.66    0.89
  -5   0  13    1.02    0.80
  -5   0  12   -0.17    0.58
  -5   0  12    0.07    0.49
   5   0 -11   55.67    2.99
  -5   0  11   50.34    3.02
  -5   0  11   53.94    2.71
  -5   0  10    1.02    0.75
  -5   0  10    0.26    0.43
   5   0 -10    0.88    0.56
  -5   0   9   41.35    2.56
  -5   0   9   43.92    2.20
   5   0  -9   44.18    2.49
  -5   0   8   -0.06    0.61
   5   0  -8    0.68    0.66
  -5   0   7   22.60    1.77
   5   0  -7   21.73    1.70
  -5   0   6    0.29    0.47
   5   0  -6   -0.38    0.49
  -5   0   5   77.80    1.87
  -5   0   5   82.94    3.19
   5   0  -5   81.04    3.32
  -5   0   4    0.00    0.24
  -5   0   4    0.21    0.12
  -5   0   4   -0.26    0.36
   5   0  -4    0.48    0.49
  -5   0   4    0.09    0.07
  -5   0   3    0.64    0.27
  -5   0   3    1.08    0.24
  -5   0   3    1.07    0.43
  -5   0   3    0.70    0.12
  -5   0   2    0.01    0.17
  -5   0   2    0.16    0.20
  -5   0   1  244.26    5.08
  -5   0   1  235.37    5.32
  -5   0   0   -0.14    0.26
   5   0   1  323.06    7.58
  -5   0  -1  301.65    6.97
  -5   0  -2    0.09    0.19
  -5   0  -2   -0.28    0.37
   5   0   2    0.44    0.37
  -5   0  -3   51.87    1.70
   5   0   3   52.45    2.32
  -5   0  -3   49.06    2.28
   5   0   4   -0.21    0.32
  -5   0  -4   -0.02    0.20
  -5   0  -4   -0.03    0.38
   5   0   5   86.40    3.12
  -5   0  -5   88.26    3.52
   5   0   6    0.27    0.35
  -5   0  -6    0.19    0.49
   5   0   7   25.82    1.66
  -5   0  -7   30.14    2.13
   5   0   8    1.04    0.47
  -5   0  -8    0.28    0.61
   5   0   9   31.85    1.93
  -5   0  -9   29.36    2.32
  -5   0 -10    0.03    0.67
  -5   0 -10   -0.19    0.69
  -5   0 -11   72.91    4.00
  -5   0 -12    0.57    0.67
  -5   0 -13    8.92    1.49
  -5  -1  14    5.30    1.34
  -5   1  14    2.63    0.87
  -5  -1  13   47.21    3.06
  -5   1  13   49.04    3.18
  -5   1  13   53.02    2.97
  -5  -1  12   -0.62    0.61
  -5   1  12   -0.26    0.69
  -5   1  12    0.91    0.67
  -5  -1  11    9.30    1.40
  -5   1  11    9.29    1.33
   5   1 -11    9.02    1.20
  -5  -1  11   11.92    1.25
  -5   1  11   10.11    1.23
   5  -1 -11   10.64    1.37
  -5  -1  10    5.60    1.10
  -5   1  10    6.35    1.13
   5  -1 -10    5.68    0.99
   5   1 -10    6.75    0.97
  -5  -1  10    6.74    0.91
  -5   1  10    5.70    0.92
  -5  -1   9   21.72    1.85
  -5   1   9   21.43    1.85
  -5  -1   9   21.09    1.46
  -5   1   9   21.96    1.59
   5  -1  -9   25.10    1.87
   5   1  -9   25.70    1.86
  -5  -1   8   -0.60    0.66
  -5   1   8    0.12    0.56
   5   1  -8   -0.57    0.49
   5  -1  -8    0.16    0.55
  -5  -1   7   36.20    2.25
  -5   1   7   35.76    2.27
   5   1  -7   37.19    2.19
   5  -1  -7   37.80    2.27
   5  -1  -6   11.50    1.24
  -5  -1   6   13.32    1.34
  -5   1   6   13.18    1.31
  -5   1   6   13.61    0.69
   5   1  -6   14.82    1.34
  -5  -1   5   11.05    1.15
  -5   1   5   10.90    0.62
  -5   1   5    8.34    0.98
   5   1  -5   12.63    1.22
   5  -1  -5   11.31    1.25
  -5   1   5   10.41    0.84
  -5  -1   4    5.36    0.77
  -5  -1   4    3.78    0.50
  -5   1   4    3.87    0.51
  -5   1   4    4.49    0.72
  -5   1   4    4.14    0.42
   5   1  -4    3.78    0.76
  -5   1   4    4.81    0.31
  -5   1   3  233.22    5.01
  -5  -1   3  226.87    5.70
  -5   1   3  238.96    5.13
  -5  -1   3  217.29    4.39
  -5  -1   3  228.06    4.99
  -5   1   3  227.06    5.68
  -5   1   2    8.46    0.68
  -5   1   2    8.59    0.64
  -5  -1   2    8.85    0.60
  -5  -1   2    8.76    0.52
  -5   1   1  112.36    2.86
  -5  -1   1  111.34    2.72
  -5  -1   1  115.57    2.86
  -5   1   1  116.11    3.25
   5  -1   0   90.92    3.41
  -5  -1   0   97.52    2.73
  -5   1   0   99.50    3.05
   5   1   1   32.95    1.79
   5  -1   1   32.24    1.85
  -5  -1  -1   32.90    1.53
  -5   1  -1   34.42    1.71
  -5  -1  -2   81.73    2.35
  -5   1  -2   83.57    2.25
   5   1   2   80.89    2.97
   5  -1   2   77.68    3.01
  -5  -1  -2   82.69    2.76
  -5   1  -2   79.58    2.95
  -5  -1  -3  178.94    4.14
   5   1   3  180.43    4.95
   5  -1   3  178.56    4.98
  -5  -1  -3  181.79    4.90
  -5   1  -3  170.01    5.08
  -5   1  -3  175.44    3.97
  -5   1  -4    1.52    0.55
  -5   1  -4    0.77    0.21
  -5  -1  -4    0.93    0.28
   5   1   4    0.00    0.33
   5  -1   4    1.57    0.49
  -5  -1  -4    0.61    0.45
   5   1   5    9.27    0.95
   5  -1   5    8.94    0.95
  -5  -1  -5    9.99    1.10
  -5   1  -5    8.83    1.06
   5   1   6    2.11    0.56
   5  -1   6    1.58    0.47
  -5  -1  -6    1.84    0.61
  -5   1  -6    1.24    0.61
   5   1   7   36.50    1.95
   5  -1   7   39.20    1.95
  -5  -1  -7   36.72    2.34
  -5   1  -7   35.42    2.40
   5  -1   8    2.24    0.57
  -5  -1  -8    2.21    0.79
   5   1   8    2.29    0.65
  -5  -1  -8    0.81    0.58
  -5   1  -8    0.73    0.59
   5   1   9   58.91    2.71
  -5  -1  -9   63.66    3.31
  -5   1  -9   56.32    3.28
  -5  -1 -10   28.26    2.31
  -5   1 -10   27.94    2.41
  -5  -1 -11    0.88    0.77
  -5   1 -11    0.42    0.72
  -5   1 -11    0.23    0.71
  -5   1 -12   17.33    2.03
  -5  -1 -12   16.42    1.94
  -5  -1 -13   24.78    2.51
  -5   1 -13   21.26    2.27
  -5  -2  14   23.59    2.20
  -5   2  14   26.20    2.42
  -5   2  14   26.70    2.24
  -5   2  13    4.40    0.98
  -5  -2  13    4.31    1.00
  -5   2  13    3.46    1.02
   5   2 -12   28.75    2.06
  -5  -2  12   25.95    2.21
  -5   2  12   24.62    2.22
  -5   2  12   26.30    2.06
   5   2 -11   39.46    2.44
  -5  -2  11   42.79    2.71
  -5   2  11   38.04    2.65
  -5   2  11   39.88    2.42
   5   2 -10    0.82    0.46
   5  -2 -10    0.35    0.56
  -5  -2  10    0.04    0.60
  -5   2  10    1.10    0.63
  -5  -2  10    2.13    0.58
  -5   2  10    0.75    0.57
  -5   2   9   15.46    1.36
   5  -2  -9   16.85    1.60
  -5  -2   9   14.86    1.20
  -5  -2   9   16.15    1.59
  -5   2   9   13.83    1.52
   5   2  -9   14.88    1.42
   5  -2  -8    6.26    1.01
   5   2  -8    5.24    0.89
  -5  -2   8    4.73    0.90
  -5   2   8    3.82    0.84
  -5  -2   7    8.55    1.12
  -5   2   7    7.78    1.05
   5  -2  -7    9.37    1.20
   5   2  -7    8.50    1.05
  -5  -2   6    3.24    0.77
  -5   2   6    2.66    0.78
   5  -2  -6    2.01    0.56
  -5   2   6    2.65    0.34
   5   2  -6    2.34    0.59
  -5  -2   5   92.27    3.43
  -5   2   5   96.78    3.53
  -5   2   5   92.32    2.44
   5   2  -5   88.69    3.46
   5  -2  -5   87.19    3.58
  -5   2   5   87.03    2.85
  -5  -2   4  138.52    4.30
  -5   2   4  135.73    4.26
  -5   2   4  143.00    3.46
   5   2  -4  133.64    4.43
  -5   2   3    9.58    0.73
  -5   2   3   10.19    0.92
  -5   2   3    9.82    0.74
  -5  -2   3    8.58    0.62
  -5   2   2  281.61    6.39
  -5   2   2  275.78    6.45
  -5  -2   2  289.39    5.29
  -5   2   2  292.52    6.10
  -5  -2   2  278.66    5.52
  -5  -2   2  296.46    5.85
  -5   2   1   21.85    1.30
  -5   2   1   21.69    1.03
  -5  -2   1   21.53    0.88
  -5  -2   1   22.29    0.93
   5  -2   0   55.51    2.54
  -5   2   0   53.46    2.24
  -5  -2   0   56.19    1.83
   5  -2   1   56.63    2.54
  -5  -2  -1   60.70    2.10
  -5   2  -1   63.09    2.55
  -5  -2  -2   11.63    0.78
  -5  -2  -2   12.90    0.95
   5   2   2   11.16    1.04
  -5   2  -2   11.73    0.68
   5  -2   2   12.43    1.13
  -5   2  -2   11.82    1.09
  -5   2  -3   17.02    0.82
  -5  -2  -3   17.90    0.99
   5   2   3   16.55    1.24
   5  -2   3   17.96    1.34
  -5  -2  -3   16.03    1.17
  -5   2  -3   16.94    1.39
  -5  -2  -4   30.02    1.32
  -5   2  -4   29.04    1.93
   5   2   4   30.28    1.67
   5  -2   4   33.18    1.76
  -5  -2  -4   31.96    1.77
  -5  -2  -4   27.78    0.84
   5   2   5  117.95    3.84
   5  -2   5  126.26    3.86
  -5  -2  -5  121.41    4.03
  -5   2  -5  114.27    4.32
  -5   2  -6   10.64    1.35
   5   2   6    9.40    1.00
   5  -2   6   10.90    1.05
  -5  -2  -6   10.09    1.05
  -5  -2  -6   11.28    1.22
   5   2   7   78.99    3.21
   5  -2   7   88.40    3.14
  -5  -2  -7   87.40    3.56
  -5  -2  -7   91.74    3.75
  -5   2  -7   80.49    3.78
   5  -2   8   59.56    2.50
  -5  -2  -8   57.12    2.96
  -5   2  -8   55.17    3.19
  -5  -2  -9    0.72    0.66
  -5   2  -9    0.19    0.56
  -5  -2 -10    6.85    1.25
  -5   2 -10    5.53    1.20
  -5  -2 -11   11.90    1.59
  -5   2 -11   13.80    1.73
  -5  -2 -12    9.06    1.44
  -5   2 -12   10.65    1.67
  -5   2 -12   10.75    1.73
  -5  -2 -13    0.04    0.83
  -5   2 -13    0.10    0.64
  -5   3  14    4.74    1.06
  -5  -3  14    3.70    1.12
  -5   3  14    3.72    1.05
  -5  -3  13   -2.26    0.95
  -5   3  13   -2.13    1.03
  -5   3  13   -0.01    0.70
  -5  -3  12   11.08    1.49
  -5   3  12    8.46    1.37
   5   3 -12   10.91    1.35
  -5   3  12    9.28    1.33
  -5  -3  11    3.29    0.88
  -5   3  11    2.85    0.95
   5   3 -11    6.19    1.04
  -5   3  11    4.33    0.93
  -5   3  10   35.33    2.21
   5  -3 -10   35.37    2.36
  -5  -3  10   34.15    2.37
  -5   3  10   31.05    2.33
   5   3 -10   36.07    2.20
   5  -3  -9   33.06    2.26
  -5  -3   9   36.58    2.39
  -5   3   9   35.24    2.42
  -5   3   9   33.38    2.08
   5   3  -9   35.57    2.15
   5   3  -8    4.64    0.82
  -5  -3   8    1.99    0.67
  -5   3   8    2.34    0.71
   5  -3  -8    3.47    0.83
   5   3  -8    2.37    0.71
   5   3  -7   85.71    3.50
  -5  -3   7   95.69    3.79
  -5   3   7  104.53    4.01
   5  -3  -7   93.05    2.61
  -5   3   7   96.33    2.68
   5   3  -7  102.74    3.76
   5  -3  -7   96.73    3.87
   5   3  -6  147.67    4.45
  -5  -3   6  132.07    4.51
  -5   3   6  131.36    4.56
   5  -3  -6  134.13    4.69
  -5   3   6  137.02    3.41
   5   3  -6  128.23    4.37
  -5   3   6  137.98    4.01
  -5  -3   5   29.17    1.83
  -5   3   5   29.35    1.85
  -5   3   5   27.80    1.22
   5   3  -5   28.13    1.80
   5   3  -5   23.52    1.55
  -5   3   5   31.92    1.55
   5  -3  -5   25.80    1.86
  -5   3   4  135.39    4.13
  -5   3   4  129.30    3.33
  -5  -3   4  129.14    4.05
   5   3  -4  120.61    4.10
  -5   3   4  125.48    3.49
   5   3  -4  128.32    3.82
  -5   3   3    0.12    0.23
  -5   3   3    0.17    0.31
  -5   3   3    0.40    0.24
   5   3  -3    0.75    0.44
  -5   3   2   15.21    1.03
  -5   3   2   13.76    0.98
   5   3  -2   12.61    0.56
  -5  -3   2   12.64    0.40
  -5   3   2   15.92    0.92
  -5  -3   2   15.49    0.74
  -5   3   1    5.09    0.66
   5  -3  -1    6.31    0.88
  -5  -3   1    5.80    0.38
  -5  -3   1    6.31    0.44
  -5   3   0  180.97    5.11
  -5  -3   0  194.80    4.11
   5  -3   0  178.69    5.37
  -5  -3   0  191.43    3.91
  -5  -3  -1   37.83    1.42
   5  -3   1   35.23    1.94
  -5  -3  -1   35.84    1.50
  -5   3  -1   34.49    1.90
  -5   3  -2   41.23    1.34
  -5  -3  -2   42.74    1.62
   5   3   2   39.22    1.97
   5  -3   2   38.71    2.04
  -5  -3  -2   41.16    1.65
  -5  -3  -2   40.67    1.75
  -5   3  -2   40.60    2.18
  -5   3  -3   77.05    2.00
  -5  -3  -3   74.73    2.34
   5   3   3   77.34    2.85
   5  -3   3   76.63    2.95
  -5  -3  -3   77.57    2.59
  -5  -3  -3   75.43    2.69
  -5  -3  -3   75.22    1.94
  -5   3  -3   76.75    3.24
   5   3   4   35.81    1.86
   5  -3   4   33.24    1.83
  -5  -3  -4   33.65    1.73
  -5  -3  -4   33.48    1.45
  -5  -3  -4   35.55    1.85
  -5   3  -4   34.83    2.19
  -5   3  -5    5.28    0.95
   5   3   5    5.53    0.77
   5  -3   5    5.56    0.77
  -5  -3  -5    4.61    0.67
   5   3   6   74.53    2.92
   5  -3   6   72.58    2.75
  -5  -3  -6   67.15    2.89
  -5   3  -6   77.28    3.57
  -5   3  -7    1.71    0.72
   5  -3   7    3.20    0.58
  -5  -3  -7    2.34    0.62
  -5  -3  -8    1.24    0.52
  -5   3  -8    1.21    0.74
  -5  -3  -9   37.36    2.46
  -5   3  -9   35.85    2.62
  -5  -3 -10   54.45    3.16
  -5   3 -10   54.34    3.39
  -5  -3 -11    8.11    1.36
  -5   3 -11    4.74    1.09
  -5  -3 -12   46.97    3.27
  -5   3 -12   54.96    3.50
  -5   3 -13    0.53    0.80
  -5  -3 -13   -0.20    0.65
  -5   4  15    0.86    0.80
  -5  -4  14   12.17    1.67
  -5   4  14   11.04    1.60
  -5   4  14   12.48    1.66
  -5  -4  13    1.43    0.85
  -5   4  13   -0.11    0.89
  -5   4  13   -0.54    0.75
  -5  -4  12    6.03    1.19
  -5   4  12    6.55    1.22
  -5   4  12    5.42    1.08
   5   4 -12    4.41    0.92
  -5  -4  11    3.71    0.85
  -5   4  11    2.20    0.93
   5   4 -11    2.93    0.78
  -5   4  11    1.39    0.72
   5   4 -11    2.71    0.77
  -5  -4  10   26.97    2.11
  -5   4  10   26.32    2.16
  -5   4  10   26.01    1.98
   5   4 -10   24.08    2.00
   5   4 -10   24.55    1.82
   5   4  -9    1.73    0.71
  -5  -4   9    1.21    0.60
  -5   4   9    1.73    0.62
   5   4  -9    1.62    0.62
   5  -4  -9    1.80    0.73
  -5   4   9    1.85    0.58
   5   4  -8  166.13    5.50
   5  -4  -8  185.23    5.85
  -5  -4   8  174.68    5.67
  -5   4   8  179.17    5.88
   5   4  -8  177.18    5.39
  -5  -4   7    0.88    0.49
   5  -4  -7    0.20    0.58
  -5   4   7    0.78    0.66
   5  -4  -7    0.26    0.22
  -5   4   7    0.34    0.28
   5   4  -7    0.26    0.56
   5   4  -7   -0.04    0.39
   5   4  -6   43.20    2.25
  -5  -4   6   40.16    2.27
  -5   4   6   42.04    2.37
  -5   4   6   40.96    1.62
   5   4  -6   37.14    2.11
  -5   4   6   40.90    1.94
   5  -4  -6   39.72    2.36
  -5   4   5    0.89    0.40
   5   4  -5    0.71    0.48
  -5  -4   5    0.60    0.47
  -5   4   5    0.51    0.40
   5  -4  -5    0.72    0.50
  -5   4   5    0.30    0.23
   5   4  -5    0.71    0.51
  -5   4   4   35.87    1.91
  -5   4   4   36.97    1.54
   5   4  -4   36.55    2.01
  -5   4   4   36.69    1.62
   5  -4  -4   36.21    2.15
   5   4  -4   30.04    1.72
  -5   4   3    0.80    0.32
  -5   4   3    0.22    0.33
  -5   4   3    0.94    0.34
   5   4  -3    0.01    0.41
   5   4  -3    1.56    0.45
   5   4  -2  166.27    3.34
  -5   4   2  173.34    4.34
  -5   4   2  176.34    4.27
  -5   4   2  183.81    4.07
   5  -4  -2  172.33    5.07
   5   4  -2  181.63    4.24
  -5  -4   2  170.02    3.54
  -5   4   1    6.15    0.74
  -5  -4   1    7.39    0.41
   5  -4  -1    6.12    0.89
  -5  -4   1    7.66    0.45
  -5   4   0    9.10    0.91
   5  -4   0    9.11    1.02
  -5  -4   0   10.07    0.59
  -5  -4   0    9.17    0.46
  -5   4  -1   10.66    1.08
  -5  -4  -1   10.96    0.71
   5  -4   1   10.20    1.01
  -5  -4  -2   77.75    2.46
   5   4   2   74.40    2.86
  -5  -4  -2   80.55    2.45
   5  -4   2   81.52    3.07
  -5   4  -2   79.49    2.01
  -5   4  -2   81.58    3.28
  -5   4  -3    3.34    0.33
  -5  -4  -3    3.60    0.50
   5   4   3    3.99    0.68
  -5   4  -3    4.51    0.83
   5  -4   3    4.10    0.67
  -5  -4  -3    3.93    0.54
  -5  -4  -3    3.56    0.33
  -5  -4  -4  102.98    2.97
   5   4   4   99.45    3.48
   5  -4   4  102.25    3.46
  -5  -4  -4  104.36    3.30
  -5   4  -4  108.55    4.11
  -5   4  -5   10.78    1.31
   5   4   5    9.29    0.99
   5  -4   5   10.35    1.00
  -5  -4  -5   10.41    1.01
   5  -4   6   27.39    1.56
  -5  -4  -6   27.72    1.70
   5  -4   7   15.52    1.13
  -5  -4  -7   12.27    1.26
  -5   4  -7   15.47    1.64
  -5  -4  -8  153.13    5.14
  -5   4  -8  157.53    5.83
  -5  -4  -9    5.07    1.00
  -5   4  -9    6.13    1.22
  -5  -4 -10   53.46    3.14
  -5   4 -10   58.12    3.46
  -5  -4 -11    2.55    0.92
  -5   4 -11    3.11    1.03
  -5   4 -12    1.19    0.89
  -5  -4 -12    2.23    0.92
  -5   4 -13    3.83    1.28
  -5  -4 -13    1.65    1.09
  -5   5  15   -0.46    0.74
  -5  -5  14    2.18    0.89
  -5   5  14    0.82    0.73
  -5  -5  13   -0.35    0.71
  -5   5  13    0.21    0.75
  -5   5  13    0.63    0.64
  -5  -5  12   26.29    2.15
  -5   5  12   28.00    2.41
  -5   5  12   25.61    2.17
   5   5 -12   22.71    2.09
   5   5 -11    3.13    0.77
  -5  -5  11    2.49    0.80
  -5   5  11    2.36    0.83
  -5   5  11    1.21    0.65
   5   5 -11    2.04    0.80
  -5  -5  10   34.39    2.35
  -5   5  10   34.20    2.46
   5   5 -10   33.99    2.14
  -5   5  10   38.07    2.42
   5   5 -10   36.16    2.50
  -5  -5   9   12.40    1.42
  -5   5   9   12.05    1.49
   5  -5  -9   11.00    1.38
  -5   5   9   11.78    1.32
   5   5  -9   12.00    1.25
   5   5  -9   10.80    1.33
  -5  -5   8    0.32    0.58
  -5   5   8    0.36    0.51
   5  -5  -8    0.69    0.34
  -5   5   8    0.48    0.31
   5  -5  -8    0.70    0.64
   5   5  -8    0.05    0.42
   5   5  -8    0.43    0.57
   5  -5  -7   34.07    2.24
  -5  -5   7   32.39    2.12
  -5   5   7   32.67    2.17
   5  -5  -7   30.60    1.45
  -5   5   7   32.45    1.52
   5   5  -7   31.70    1.94
   5   5  -7   31.55    2.07
  -5   5   7   33.74    1.87
  -5  -5   6  155.45    5.01
  -5   5   6  159.64    5.16
  -5   5   6  156.84    4.08
   5   5  -6  156.68    4.85
   5   5  -6  153.76    4.95
  -5   5   6  168.74    4.58
   5  -5  -6  159.88    5.24
  -5   5   5    1.26    0.43
   5   5  -5    1.04    0.50
  -5  -5   5    2.51    0.66
  -5   5   5    1.74    0.64
  -5   5   5    1.53    0.38
   5  -5  -5    1.98    0.63
   5   5  -5    1.54    0.56
  -5   5   4  181.17    5.11
  -5   5   4  170.97    4.41
   5   5  -4  167.48    5.03
   5   5  -4  177.38    4.98
   5  -5  -4  174.72    5.40
  -5   5   3   24.87    1.45
  -5   5   3   25.37    1.36
   5   5  -3   24.36    1.57
  -5   5   3   28.12    1.35
   5  -5  -3   24.10    1.73
   5   5  -3   25.87    1.51
   5   5  -2    0.69    0.20
  -5   5   2    0.44    0.27
  -5   5   2    0.13    0.32
  -5  -5   2    0.29    0.07
   5   5  -2    0.49    0.37
  -5   5   2    0.06    0.23
   5  -5  -2    0.51    0.40
  -5   5   1   11.69    1.01
  -5   5   1   14.43    0.89
  -5  -5   1   12.47    0.55
   5  -5  -1   12.53    1.17
   5   5  -1   13.55    0.90
  -5  -5   1   12.44    0.56
  -5   5   0   67.34    2.75
  -5  -5   0   70.58    1.87
   5  -5   0   73.08    2.88
  -5  -5   0   68.28    1.59
   5  -5   1    1.41    0.48
  -5  -5  -1    1.40    0.30
  -5   5  -2    5.16    0.38
  -5  -5  -2    4.87    0.57
   5  -5   2    5.37    0.76
  -5  -5  -2    4.66    0.55
  -5   5  -3    5.24    0.37
   5  -5   3    5.60    0.75
  -5  -5  -3    5.94    0.65
  -5   5  -3    4.12    0.79
   5   5   3    6.80    0.82
  -5  -5  -3    5.00    0.62
  -5  -5  -4  106.76    3.14
   5   5   4  108.22    3.66
  -5  -5  -4  107.38    3.37
   5  -5   4  117.56    3.54
  -5   5  -4  101.47    4.13
  -5   5  -5    0.43    0.54
  -5  -5  -5    0.19    0.32
   5  -5   5    0.83    0.41
   5  -5   6  187.66    4.80
  -5   5  -6  182.70    6.07
  -5   5  -7   10.49    1.40
  -5  -5  -7    9.38    1.08
  -5  -5  -8   21.30    1.70
  -5   5  -8   20.78    2.02
  -5  -5  -9   48.63    2.76
  -5   5  -9   53.10    3.24
  -5  -5 -10   16.21    1.74
  -5   5 -10   15.81    1.85
  -5  -5 -11    5.21    1.12
  -5   5 -11    5.66    1.29
  -5  -5 -12   22.10    2.20
  -5   5 -12   19.72    2.13
  -5  -5 -13    1.24    0.88
  -5   5 -13   -0.07    0.77
  -5   6  14    9.26    1.52
  -5  -6  14    9.18    1.44
  -5  -6  13    2.34    0.87
  -5   6  13    4.29    1.14
  -5   6  13    3.13    1.00
   5   6 -13    2.78    0.82
  -5  -6  12    0.15    0.64
  -5   6  12    0.63    0.69
  -5   6  12    2.04    0.75
   5   6 -12    2.59    0.86
   5   6 -11   24.55    2.16
  -5  -6  11   30.84    2.30
  -5   6  11   28.86    2.35
  -5   6  11   30.74    2.31
   5   6 -11   28.57    1.99
  -5  -6  10    6.68    1.12
  -5   6  10    6.77    1.25
   5   6 -10    7.51    1.05
  -5   6  10    5.04    1.04
   5   6 -10    6.07    1.09
  -5  -6   9   15.04    1.52
  -5   6   9   14.07    1.60
  -5   6   9   12.83    1.41
   5   6  -9   13.26    1.31
   5   6  -9   15.81    1.63
   5  -6  -8   76.21    3.56
  -5  -6   8   74.77    3.40
  -5   6   8   73.96    3.51
   5  -6  -8   72.30    2.62
  -5   6   8   74.60    2.69
   5   6  -8   73.83    3.12
   5   6  -8   73.88    3.46
   5  -6  -7   18.70    1.65
  -5  -6   7   19.49    1.64
  -5   6   7   17.26    1.55
   5  -6  -7   16.87    1.11
  -5   6   7   17.28    1.16
   5   6  -7   19.26    1.49
   5   6  -7   17.09    1.57
  -5   6   7   18.07    1.39
  -5   6   6    7.07    0.82
  -5  -6   6    5.07    0.87
   5   6  -6    5.73    0.84
  -5   6   6    5.16    0.86
  -5   6   6    6.95    0.71
   5  -6  -6    5.10    0.88
   5   6  -6    6.41    0.96
  -5   6   5   99.84    3.71
  -5   6   5   94.87    3.00
   5   6  -5   96.89    3.52
  -5   6   5  108.29    3.29
   5   6  -5  100.70    3.70
   5  -6  -5   96.22    3.78
  -5   6   4    9.36    0.98
  -5   6   4   10.40    0.86
   5   6  -4   10.98    1.06
  -5   6   4    9.68    0.87
   5   6  -4   10.27    1.07
   5  -6  -4   10.78    1.19
   5   6  -3   56.67    2.36
  -5   6   3   53.24    2.24
  -5   6   3   52.14    2.12
   5   6  -3   53.41    2.39
  -5   6   3   54.59    2.04
   5  -6  -3   53.75    2.62
  -5   6   2  103.43    3.10
  -5   6   2  105.39    3.33
  -5  -6   2  100.83    2.10
   5   6  -2  106.02    3.53
  -5   6   2  107.13    3.06
   5   6  -2  104.65    3.28
   5  -6  -2  102.45    3.70
  -5   6   1   14.85    0.91
  -5   6   1   14.56    1.18
   5   6  -1   14.14    1.17
  -5  -6   1   14.63    0.64
   5  -6  -1   13.59    1.19
   5   6  -1   16.25    1.03
  -5   6   0   -0.37    0.47
  -5  -6   0    0.28    0.15
   5  -6   0    0.80    0.39
   5   6   0    0.46    0.30
  -5  -6  -1    5.16    0.49
   5  -6   1    6.98    0.84
  -5   6  -1    5.69    0.84
  -5  -6  -1    4.77    0.25
  -5   6  -2   67.86    3.09
  -5  -6  -2   66.57    2.32
  -5   6  -2   65.74    1.65
   5   6   2   68.88    2.68
  -5  -6  -2   68.28    2.19
   5  -6   2   68.62    2.60
  -5   6  -3   20.70    1.69
  -5   6  -3   19.28    0.71
  -5  -6  -3   20.78    1.20
   5   6   3   20.40    1.42
  -5  -6  -3   20.65    1.20
   5  -6   3   20.76    1.31
  -5  -6  -4   65.74    2.36
   5   6   4   64.07    2.70
  -5  -6  -4   67.91    2.52
   5  -6   4   72.00    2.51
  -5   6  -4   64.75    3.20
  -5  -6  -5  178.09    5.02
   5  -6   5  188.25    4.72
  -5   6  -5  183.92    6.09
  -5   6  -6    4.04    0.94
  -5  -6  -6    4.64    0.77
   5  -6   6    3.82    0.53
  -5  -6  -7  106.61    3.87
  -5   6  -7  107.99    4.55
  -5  -6  -8   29.08    2.01
  -5   6  -8   31.73    2.42
  -5   6  -9    1.81    0.86
  -5  -6  -9    1.50    0.65
  -5   6 -10   13.50    1.73
  -5  -6 -10   16.69    1.69
  -5  -6 -11    6.19    1.22
  -5   6 -11    6.82    1.32
  -5  -6 -12   11.20    1.69
  -5   6 -12   10.89    1.66
  -5  -6 -13    1.72    0.94
  -5   6 -13    2.10    0.95
  -5  -7  14    2.05    0.93
  -5   7  14    1.03    0.84
  -5  -7  13   22.18    2.05
  -5   7  13   22.25    2.30
  -5   7  13   20.24    2.13
   5   7 -13   18.60    2.00
  -5  -7  12    0.50    0.58
  -5   7  12    1.07    0.82
  -5   7  12    1.18    0.87
   5   7 -12    0.35    0.66
  -5  -7  11    1.99    0.80
  -5   7  11    1.28    0.88
  -5   7  11    1.70    0.83
   5   7 -11    1.24    0.84
  -5  -7  10    2.94    0.86
  -5   7  10    5.05    1.16
   5   7 -10    3.82    0.75
  -5   7  10    3.21    0.91
   5   7 -10    1.81    0.59
  -5   7   9   84.23    3.71
  -5  -7   9   81.66    3.67
  -5   7   9   81.65    3.89
   5   7  -9   81.84    3.34
   5   7  -9   79.98    3.81
  -5  -7   8    1.96    0.70
  -5   7   8    1.41    0.79
   5  -7  -8    1.89    0.51
   5   7  -8    1.91    0.58
  -5   7   8    1.95    0.52
   5   7  -8    1.59    0.76
   5  -7  -7  105.27    4.21
  -5  -7   7  111.96    4.16
  -5   7   7  106.98    4.21
   5  -7  -7  105.41    3.31
  -5   7   7  101.79    3.33
   5   7  -7  103.48    3.74
   5   7  -7  104.21    4.16
  -5   7   7  111.64    3.74
  -5   7   6    8.48    0.90
   5   7  -6    8.17    0.99
  -5   7   6    7.89    1.04
   5  -7  -6    9.26    1.08
  -5   7   6    9.25    0.88
   5   7  -6    8.54    1.09
   5   7  -5    3.59    0.69
  -5   7   5    2.13    0.50
  -5   7   5    3.30    0.66
  -5   7   5    3.28    0.53
   5  -7  -5    2.49    0.67
   5   7  -5    2.89    0.60
   5   7  -4    8.18    0.95
   5  -7  -4    7.92    1.05
  -5   7   4    6.36    0.81
  -5   7   4    6.75    0.75
   5   7  -4    6.56    0.85
  -5   7   4    6.77    0.73
  -5   7   3   35.75    1.78
  -5   7   3   39.96    1.82
   5   7  -3   32.55    0.84
   5   7  -3   37.14    1.95
  -5   7   3   35.92    1.63
   5   7  -3   41.84    2.01
   5  -7  -3   37.14    2.09
  -5   7   2   29.91    1.46
  -5   7   2   26.92    1.57
  -5  -7   2   27.14    0.82
   5   7  -2   27.32    1.63
  -5   7   2   28.56    1.41
   5   7  -2   27.05    1.54
   5  -7  -2   27.05    1.72
   5   7  -1   37.53    1.70
  -5   7   1   39.75    1.52
  -5   7   1   38.07    1.93
   5   7  -1   35.16    1.88
  -5  -7   1   37.26    1.17
   5  -7  -1   34.75    1.89
  -5   7   0   77.24    3.03
   5   7   0   73.91    2.85
  -5  -7   0   76.55    2.04
   5  -7   0   78.22    2.87
   5   7   0   72.51    2.38
  -5   7  -1   85.24    3.34
  -5  -7  -1   75.95    2.59
   5   7   1   84.29    3.03
  -5  -7  -1   81.49    2.30
   5   7   1   80.61    2.27
   5  -7   1   79.75    2.86
  -5   7  -2   70.45    3.18
  -5   7  -2   67.64    1.61
  -5  -7  -2   67.37    2.39
   5   7   2   68.85    2.75
  -5  -7  -2   72.85    2.26
   5  -7   2   72.42    2.60
  -5   7  -3  178.96    5.75
  -5  -7  -3  181.45    4.64
   5   7   3  181.82    5.13
  -5  -7  -3  181.73    4.58
   5  -7   3  181.57    4.66
  -5  -7  -4    0.85    0.41
  -5   7  -4    1.25    0.64
   5  -7   4    0.78    0.36
  -5  -7  -4    1.24    0.41
  -5  -7  -5   25.31    1.56
   5  -7   5   25.76    1.28
  -5   7  -5   28.70    2.16
  -5   7  -6    0.42    0.64
  -5  -7  -6    0.45    0.42
  -5  -7  -7   67.89    2.97
  -5   7  -7   73.56    3.70
  -5   7  -8    1.07    0.67
  -5  -7  -8    1.42    0.65
  -5  -7  -9   51.66    2.84
  -5   7  -9   48.78    3.14
  -5  -7 -10   18.93    1.89
  -5   7 -10   22.02    2.11
  -5  -7 -11    5.21    1.15
  -5   7 -11    5.39    1.24
  -5  -7 -12   16.86    1.95
  -5   7 -12   20.82    2.12
  -5  -7 -13   11.44    1.76
  -5   7 -13   11.14    1.68
  -5  -8  14    0.75    0.86
  -5   8  14    2.08    1.04
  -5  -8  13   10.43    1.47
  -5   8  13   11.51    1.82
  -5   8  13    9.50    1.58
   5   8 -13    6.95    1.39
   5   8 -12    6.22    1.21
  -5  -8  12    7.24    1.22
  -5   8  12    6.00    1.28
  -5   8  12    6.26    1.29
  -5   8  11   41.89    2.84
  -5  -8  11   42.38    2.70
  -5   8  11   42.67    2.99
   5   8 -11   40.56    2.81
  -5  -8  10    7.67    1.19
   5   8 -10    7.02    0.94
  -5   8  10    8.26    1.38
   5   8 -10    7.51    1.19
  -5   8  10    8.57    1.32
  -5  -8   9   58.14    3.05
  -5   8   9   54.96    3.17
   5  -8  -9   55.60    2.50
  -5   8   9   56.03    3.00
   5   8  -9   56.49    2.69
   5   8  -9   54.81    3.10
  -5  -8   8    5.24    0.95
  -5   8   8    5.73    1.04
   5   8  -8    5.52    0.83
   5  -8  -8    5.35    0.76
  -5   8   8    6.03    0.82
   5   8  -8    6.03    1.04
  -5   8   7   29.71    2.14
   5  -8  -7   30.60    1.66
  -5   8   7   32.21    1.76
   5   8  -7   34.37    1.98
   5   8  -7   33.65    2.19
  -5   8   7   31.62    1.88
   5  -8  -6   11.33    1.23
  -5   8   6   15.11    1.42
  -5   8   6   14.82    1.15
   5   8  -6   12.38    1.20
  -5   8   6   14.67    1.20
   5   8  -6   14.98    1.46
   5  -8  -5   31.33    2.04
  -5   8   5   30.30    1.94
  -5   8   5   34.12    1.74
   5   8  -5   32.28    1.89
  -5   8   5   31.01    1.68
   5   8  -5   31.74    2.03
   5   8  -4    8.49    1.00
  -5   8   4    8.63    0.97
  -5   8   4    8.68    0.87
   5  -8  -4    8.44    1.05
   5   8  -4    7.54    0.96
  -5   8   4    8.67    0.86
   5  -8  -3   27.21    1.77
  -5   8   3   27.73    1.57
  -5   8   3   28.36    1.57
   5   8  -3   24.78    1.60
   5   8  -3   26.49    0.80
   5   8  -3   25.10    1.64
  -5   8   3   25.31    1.40
  -5   8   2   10.58    0.87
  -5   8   2   11.74    1.06
  -5  -8   2   10.69    0.52
   5   8  -2   10.18    1.02
  -5   8   2   10.72    0.88
   5   8  -2    9.60    0.96
   5  -8  -2   10.41    1.06
  -5   8   1  194.74    4.57
  -5   8   1  191.09    5.38
   5   8  -1  201.00    5.40
  -5  -8   1  202.77    4.18
   5   8  -1  194.27    5.05
   5  -8  -1  198.22    5.38
   5   8   0    3.87    0.55
   5   8   0    4.21    0.69
  -5   8   0    4.44    0.71
   5  -8   0    4.34    0.66
  -5  -8   0    3.80    0.41
  -5   8  -1  141.21    4.74
   5   8   1  145.41    4.41
  -5  -8  -1  147.74    4.04
  -5  -8  -1  150.56    3.60
   5  -8   1  145.47    4.16
   5   8   1  154.73    3.72
  -5   8  -2    3.52    0.24
   5  -8   2    3.47    0.56
  -5  -8  -2    3.94    0.61
   5   8   2    4.07    0.71
  -5   8  -2    4.72    0.89
  -5  -8  -2    3.63    0.49
   5   8   2    4.62    0.42
   5   8   3    6.62    0.85
  -5  -8  -3    5.41    0.67
  -5   8  -3    5.29    0.93
  -5  -8  -3    5.26    0.64
   5  -8   3    5.26    0.61
  -5  -8  -4    3.39    0.57
  -5   8  -4    4.28    0.90
  -5  -8  -4    3.81    0.58
   5  -8   4    4.30    0.57
  -5  -8  -5  167.14    4.69
   5  -8   5  162.02    3.94
  -5   8  -5  158.19    5.66
  -5   8  -6    8.00    1.24
  -5  -8  -6    6.27    0.84
  -5  -8  -7   27.54    1.81
  -5   8  -7   29.91    2.36
  -5   8  -8    2.05    0.74
  -5  -8  -8    2.63    0.73
  -5   8  -9    0.84    0.76
  -5  -8  -9    1.19    0.63
  -5   8 -10    9.11    1.43
  -5  -8 -10    8.24    1.28
  -5  -8 -11   42.41    2.83
  -5   8 -11   45.08    3.15
  -5  -8 -12    5.56    1.15
  -5   8 -12    7.10    1.37
  -5   8 -13    1.21    0.85
  -5  -9  13   46.61    2.97
  -5   9  13   55.94    3.66
  -5   9  13   47.39    3.32
   5   9 -13   44.89    3.14
  -5  -9  12    4.42    1.09
  -5   9  12    3.92    1.23
  -5   9  12    3.99    1.06
   5   9 -12    2.57    0.94
  -5  -9  11   15.79    1.67
  -5   9  11   16.50    1.96
  -5   9  11   16.40    1.82
   5   9 -11   16.66    1.81
  -5  -9  10    7.85    1.16
  -5   9  10    7.61    1.30
  -5   9  10    7.88    1.27
   5   9 -10    6.67    1.17
   5   9  -9    8.10    1.28
  -5  -9   9   10.20    1.33
  -5   9   9    8.38    1.32
   5  -9  -9    7.98    0.98
   5   9  -9    8.93    1.06
   5   9  -8    0.32    0.46
  -5   9   8   -0.45    0.58
  -5   9   8    1.03    0.75
   5   9  -8    0.05    0.38
   5  -9  -8    0.94    0.49
  -5   9   8    1.16    0.62
  -5   9   7   61.38    3.08
   5  -9  -7   57.60    2.47
  -5   9   7   58.35    2.54
   5   9  -7   57.33    2.65
   5   9  -7   61.17    3.12
  -5   9   7   61.17    2.70
  -5   9   6   20.59    1.68
  -5   9   6   19.69    1.37
   5   9  -6   19.62    1.46
  -5   9   6   19.00    1.39
   5   9  -6   19.61    1.68
   5  -9  -5   14.12    1.38
  -5   9   5   14.46    1.32
  -5   9   5   15.33    1.18
   5   9  -5   15.10    1.31
  -5   9   5   15.39    1.17
   5   9  -5   14.24    1.39
  -5   9   4   12.93    1.17
  -5   9   4   12.01    1.05
   5   9  -4   12.87    1.18
   5  -9  -4   10.03    1.11
  -5   9   4   13.78    1.06
   5   9  -4   11.99    1.20
   5  -9  -3  157.52    4.87
  -5   9   3  153.29    4.46
  -5   9   3  154.67    4.53
   5   9  -3  163.57    4.76
  -5   9   3  166.68    4.41
   5   9  -3  155.71    4.81
   5   9  -2    1.15    0.47
  -5   9   2    0.57    0.28
   5   9  -2    1.33    0.55
   5  -9  -2    0.81    0.51
  -5   9   2    1.48    0.57
  -5  -9   2    0.91    0.25
  -5   9   2    0.93    0.39
  -5   9   1   34.29    1.39
  -5   9   1   32.23    1.87
   5   9  -1   31.59    1.79
  -5  -9   1   29.73    1.12
   5   9  -1   30.22    1.66
   5  -9  -1   29.45    1.68
  -5   9   0   12.62    1.21
   5   9   0   11.65    1.09
  -5  -9   0   11.83    0.73
   5   9   0   11.87    0.94
   5  -9   0   13.41    1.05
  -5  -9  -1   51.03    2.09
  -5   9  -1   49.70    2.55
   5   9   1   50.81    2.32
  -5  -9  -1   49.90    1.73
   5   9   1   48.62    1.85
   5  -9   1   51.96    2.09
  -5  -9  -2    0.11    0.36
   5   9   2    0.10    0.35
  -5   9  -2    0.11    0.49
   5  -9   2    0.46    0.29
  -5  -9  -2    0.02    0.22
   5   9   2    0.32    0.19
  -5   9  -3  136.95    4.92
  -5  -9  -3  138.99    3.95
   5   9   3  135.53    4.28
  -5  -9  -3  131.99    3.73
   5  -9   3  135.70    3.60
  -5  -9  -4   11.28    0.99
  -5   9  -4   12.75    1.46
  -5  -9  -4   11.76    0.99
   5  -9   4   11.83    0.82
  -5   9  -5   89.34    4.00
  -5  -9  -5   84.06    3.07
  -5  -9  -6   30.08    1.81
  -5   9  -6   31.18    2.35
  -5   9  -7    5.14    1.07
  -5  -9  -7    4.61    0.75
  -5   9  -8    8.58    1.33
  -5  -9  -8    5.90    0.90
  -5  -9  -9   22.37    1.87
  -5   9  -9   24.02    2.20
  -5   9 -10    0.48    0.64
  -5  -9 -10    2.01    0.78
  -5   9 -11    2.99    0.98
  -5  -9 -11    3.23    0.94
  -5  -9 -12    3.92    1.14
  -5   9 -12    3.94    1.13
  -5 -10  13    3.64    1.05
  -5  10  13    0.15    0.85
  -5  10  13    2.47    1.06
   5  10 -13    0.88    0.86
  -5 -10  12   15.95    1.78
  -5  10  12   16.52    2.01
  -5  10  12   18.35    2.12
   5  10 -12   14.36    1.80
  -5 -10  11   20.46    1.89
  -5  10  11   20.42    2.16
  -5  10  11   20.94    2.12
   5  10 -11   18.56    1.92
  -5  10  10   -1.92    0.90
   5  10 -10    0.21    0.66
  -5  10   9   31.66    2.41
   5 -10  -9   30.98    1.96
   5  10  -9   31.26    1.93
   5  10  -9   27.09    2.19
  -5  10   8   20.11    1.86
   5 -10  -8   20.81    1.55
  -5  10   8   15.20    1.37
   5  10  -8   18.62    1.48
   5  10  -8   18.29    1.75
  -5  10   8   16.26    1.46
   5  10  -7    4.29    0.92
  -5  10   7    4.76    0.78
   5  10  -7    4.82    0.84
  -5  10   7    5.22    0.99
   5 -10  -7    3.10    0.65
  -5  10   7    4.34    0.76
   5  10  -6    0.28    0.45
  -5  10   6    0.60    0.38
  -5  10   6    1.56    0.62
  -5  10   6    0.78    0.44
   5  10  -6    0.55    0.44
  -5  10   5   12.58    1.30
  -5  10   5   12.01    1.11
   5  10  -5   12.53    1.21
  -5  10   5   11.18    1.05
   5  10  -5   13.03    1.35
   5 -10  -4   28.59    1.88
  -5  10   4   30.84    1.82
  -5  10   4   32.03    1.81
   5  10  -4   33.22    1.92
  -5  10   4   32.20    1.69
   5  10  -4   30.80    1.98
   5  10  -3   -0.21    0.50
  -5  10   3    0.65    0.37
   5  10  -3    0.70    0.43
  -5  10   3    1.03    0.46
  -5  10   3    0.82    0.45
   5 -10  -2  118.47    3.93
  -5  10   2  119.41    3.48
  -5  10   2  123.44    4.00
  -5 -10   2  121.31    2.84
   5  10  -2  121.90    3.96
  -5  10   2  124.70    3.65
   5  10  -2  119.47    4.03
   5 -10  -1  128.79    3.97
  -5  10   1  131.98    3.33
  -5  10   1  122.30    4.17
   5  10  -1  128.76    4.09
  -5 -10   1  127.47    3.10
   5  10  -1  129.10    4.04
   5  10   0    2.19    0.43
   5  10   0    1.83    0.54
  -5  10   0    1.89    0.59
   5 -10   0    2.34    0.49
  -5 -10   0    2.42    0.39
   5 -10   1  122.12    3.53
  -5 -10  -1  122.69    3.65
  -5  10  -1  122.67    4.36
   5  10   1  125.47    4.01
  -5 -10  -1  117.71    3.18
   5  10   1  123.13    3.50
  -5 -10  -2   30.36    1.62
  -5  10  -2   30.44    2.09
   5  10   2   32.40    1.88
  -5 -10  -2   31.44    1.44
   5  10   2   30.94    1.34
   5 -10   2   33.15    1.52
  -5 -10  -3    8.63    0.88
  -5  10  -3    8.99    1.24
  -5 -10  -3    6.85    0.73
   5 -10   3    6.96    0.64
  -5  10  -4   69.10    3.50
  -5 -10  -4   79.54    2.87
  -5 -10  -4   75.96    2.75
   5 -10   4   75.51    2.26
  -5  10  -5   18.52    1.78
  -5 -10  -5   16.89    1.28
  -5  10  -6    0.34    0.66
  -5 -10  -6   -0.23    0.46
  -5 -10  -7   13.79    1.30
  -5  10  -7   14.81    1.67
  -5 -10  -8   17.64    1.56
  -5  10  -8   15.54    1.78
  -5  10  -9    6.04    1.20
  -5 -10  -9    7.07    1.07
  -5  10 -10    2.88    1.03
  -5 -10 -10    2.46    0.77
  -5 -10 -11   24.95    2.21
  -5  10 -11   27.58    2.44
  -5 -10 -12   11.76    1.66
  -5  10 -12   16.09    1.90
  -5  11  12   12.42    1.86
  -5  11  12   10.75    1.75
   5  11 -12   13.44    1.75
  -5  11  11   -0.64    0.73
  -5  11  11   -0.98    0.94
   5  11 -11   -0.01    0.73
  -5  11  10   28.76    2.45
   5  11 -10   28.13    2.32
   5  11  -9   11.37    1.47
  -5  11   9   13.58    1.62
  -5  11   9   14.39    1.43
   5 -11  -9   11.28    1.24
  -5  11   8   -0.02    0.51
  -5  11   8    1.12    0.64
   5  11  -8    0.94    0.54
   5  11  -8    0.49    0.60
   5 -11  -8    1.07    0.48
  -5  11   8    1.65    0.66
   5  11  -7   10.04    1.29
  -5  11   7   11.09    1.37
   5 -11  -7   10.86    1.12
  -5  11   7   10.74    1.15
   5  11  -7   13.31    1.22
  -5  11   7   13.61    1.30
  -5  11   6   52.98    2.87
  -5  11   6   57.34    2.62
   5  11  -6   58.58    2.69
   5  11  -6   53.56    2.89
   5  11  -5    2.67    0.65
  -5  11   5    3.20    0.60
  -5  11   5    3.51    0.77
  -5  11   5    3.52    0.66
   5  11  -5    3.89    0.74
  -5  11   4   18.75    1.44
  -5  11   4   18.89    1.42
   5  11  -4   16.63    1.38
  -5  11   4   20.54    1.37
   5  11  -4   20.52    1.62
   5  11  -3    4.07    0.78
  -5  11   3    3.69    0.63
   5  11  -3    4.25    0.74
  -5  11   3    3.89    0.66
  -5  11   3    4.36    0.67
   5 -11  -2   48.61    2.27
  -5  11   2   45.55    1.90
  -5  11   2   43.18    2.26
   5  11  -2   45.10    2.23
  -5  11   2   50.16    2.11
   5  11  -2   41.55    2.26
   5  11  -1    2.32    0.52
  -5  11   1    1.58    0.31
   5  11  -1    1.13    0.42
  -5  11   1    1.77    0.59
  -5 -11   1    1.95    0.32
   5 -11  -1    1.97    0.50
   5 -11   0  219.66    5.52
  -5 -11   0  209.35    5.50
  -5  11   0  226.37    6.34
   5  11   0  216.15    5.88
  -5 -11   0  221.67    4.93
   5  11   0  217.35    5.73
   5 -11   1    9.01    0.82
  -5 -11  -1   10.02    0.94
   5  11   1   11.06    1.10
  -5  11  -1   10.34    1.21
  -5 -11  -1   10.45    0.79
   5  11   1   10.47    0.92
   5 -11   2   94.88    2.83
  -5 -11  -2   91.61    3.12
  -5  11  -2   90.84    3.82
   5  11   2   93.20    3.43
  -5 -11  -2   87.41    2.77
   5  11   2   91.44    2.81
   5 -11   3   60.42    2.05
  -5  11  -3   58.82    3.13
  -5 -11  -3   60.42    2.45
  -5 -11  -3   57.75    2.21
  -5 -11  -4    0.61    0.46
  -5  11  -4    0.13    0.61
  -5 -11  -4    0.88    0.42
  -5  11  -5    5.22    0.98
  -5 -11  -5    4.70    0.74
  -5  11  -6   30.15    2.35
  -5 -11  -6   32.78    1.93
  -5  11  -7    3.46    1.00
  -5 -11  -7    2.59    0.63
  -5  11  -8    4.40    1.07
  -5 -11  -8    4.70    0.86
  -5  11  -9    4.39    1.05
  -5 -11  -9    3.90    0.85
  -5 -11 -10   45.30    2.80
  -5  11 -10   50.53    3.26
  -5  11 -11    0.17    0.72
  -5 -11 -11    0.41    0.58
  -5 -11 -12   38.97    2.92
  -5  11 -12   40.66    3.03
  -5  12  12   13.84    1.92
   5  12 -12   15.63    1.91
  -5  12  12   12.65    1.82
  -5  12  11    3.33    1.22
   5  12 -11    0.32    0.74
   5  12 -10    2.89    1.03
  -5  12  10    4.74    1.19
   5 -12 -10    3.39    0.82
   5  12  -9    0.28    0.66
  -5  12   9    0.60    0.80
   5 -12  -9    0.45    0.49
  -5  12   9   -0.05    0.55
  -5  12   8   50.15    3.03
   5 -12  -8   50.98    2.66
  -5  12   8   51.34    2.72
   5  12  -8   55.55    2.60
   5  12  -8   50.35    2.99
  -5  12   8   55.33    2.75
   5  12  -7   -0.01    0.58
   5  12  -7    0.34    0.37
  -5  12   7    1.21    0.72
   5 -12  -7    0.39    0.43
  -5  12   7    0.83    0.57
  -5  12   7    0.17    0.40
   5  12  -6    5.13    0.99
  -5  12   6    6.49    0.90
  -5  12   6    4.99    0.91
  -5  12   6    5.89    0.90
   5  12  -6    5.23    0.87
   5  12  -5   -0.25    0.53
  -5  12   5   -0.11    0.37
  -5  12   5    0.09    0.48
  -5  12   5    0.55    0.50
   5  12  -5    0.46    0.43
  -5  12   4   46.07    2.31
   5  12  -4   46.92    2.58
  -5  12   4   42.86    2.28
   5  12  -4   45.90    2.34
  -5  12   4   49.19    2.22
  -5  12   3   17.66    1.28
  -5  12   3   18.33    1.44
   5  12  -3   19.05    1.45
  -5  12   3   18.58    1.31
   5  12  -3   13.58    1.34
  -5  12   2  146.02    4.00
  -5  12   2  139.43    4.64
   5  12  -2  154.64    4.65
  -5  12   2  145.70    4.28
   5  12  -2  156.20    4.88
   5  12  -1    5.64    0.77
   5  12  -1    6.33    0.88
  -5 -12   1    5.97    0.55
  -5  12   1    6.23    0.92
   5  12   0    6.95    0.82
  -5 -12   0    7.19    0.84
   5  12   0    8.05    1.00
  -5 -12   0    7.96    0.68
  -5  12   0    8.33    1.10
  -5 -12  -1   14.99    1.17
   5  12   1   11.89    1.17
  -5  12  -1   12.83    1.35
  -5 -12  -1   12.57    0.91
   5  12   1   14.05    1.12
  -5 -12  -2  102.46    3.43
  -5  12  -2  104.35    4.21
   5  12   2  104.10    3.75
  -5 -12  -2  104.00    3.12
  -5 -12  -3    7.76    0.90
  -5  12  -3    8.49    1.17
  -5 -12  -3    6.71    0.76
  -5 -12  -4   71.27    2.80
  -5  12  -4   66.15    3.52
  -5 -12  -4   69.34    2.65
  -5  12  -5   19.03    1.88
  -5 -12  -5   19.17    1.39
  -5  12  -6    2.24    0.87
  -5 -12  -6    1.60    0.58
  -5  12  -7   15.76    1.78
  -5 -12  -7   15.33    1.39
  -5 -12  -8   37.66    2.32
  -5  12  -8   34.65    2.65
  -5  12  -9    2.85    0.95
  -5 -12  -9    3.74    0.84
  -5  12 -10    8.34    1.50
  -5 -12 -10    8.82    1.33
  -5  12 -11    5.20    1.19
  -5 -12 -11    8.10    1.30
  -5  12 -12   17.40    1.99
  -5  13  12   14.02    2.03
   5  13 -11    2.31    0.88
  -5  13  11    2.44    1.23
  -5  13  10   31.63    2.58
   5 -13 -10   30.53    2.23
  -5  13  10   28.88    2.24
   5  13 -10   33.37    2.50
   5  13  -9    1.20    0.78
  -5  13   9    1.82    0.99
   5 -13  -9   -0.12    0.49
  -5  13   9    1.21    0.66
   5  13  -8    0.99    0.79
  -5  13   8   -0.43    0.50
  -5  13   8    1.60    0.81
   5 -13  -8   -0.08    0.48
  -5  13   8   -0.40    0.62
   5  13  -7   -0.26    0.52
   5  13  -7    0.01    0.44
  -5  13   7   -0.27    0.52
  -5  13   7   -0.25    0.57
  -5  13   7    0.80    0.57
  -5  13   6   85.69    3.76
  -5  13   6   80.92    3.50
   5  13  -6   96.90    3.62
  -5  13   6   94.05    3.49
   5  13  -6   89.81    3.97
   5  13  -5    6.07    1.01
  -5  13   5    5.90    0.86
  -5  13   5    5.22    0.87
  -5  13   5    6.37    0.93
   5  13  -5    4.60    0.78
   5  13  -4   75.25    3.44
  -5  13   4   77.91    3.15
  -5  13   4   75.79    3.21
   5  13  -4   83.34    3.24
  -5  13   4   79.61    3.02
  -5  13   3   24.84    1.53
  -5  13   3   25.48    1.78
   5  13  -3   28.47    1.80
  -5  13   3   30.29    1.71
   5  13  -3   28.67    1.97
   5  13  -2    0.53    0.50
   5  13  -2    1.10    0.49
  -5  13   2    2.02    0.63
  -5  13   2    0.39    0.37
  -5  13   1   20.82    1.65
   5  13  -1   17.72    1.40
  -5 -13   1   19.08    1.05
   5  13  -1   18.39    1.50
  -5 -13   0   61.08    2.53
  -5  13   0   62.60    3.05
   5  13   0   62.62    2.72
  -5 -13   0   64.95    2.18
   5  13   0   63.10    2.77
   5  13   1    0.83    0.43
  -5 -13  -1    1.06    0.48
   5  13   1    1.35    0.56
  -5  13  -1    1.22    0.64
  -5 -13  -1    1.98    0.46
  -5 -13  -2   11.96    1.11
   5  13   2   11.82    1.22
  -5  13  -2   12.85    1.39
  -5 -13  -2   11.04    0.90
  -5 -13  -3   21.49    1.49
  -5  13  -3   19.78    1.82
  -5 -13  -3   19.49    1.26
  -5 -13  -4   31.14    1.73
  -5  13  -4   32.35    2.45
  -5  13  -5    4.59    0.99
  -5 -13  -5    3.73    0.68
  -5  13  -6   79.65    4.08
  -5 -13  -6   85.36    3.30
  -5  13  -7    1.04    0.71
  -5 -13  -7    0.80    0.52
  -5  13  -8    5.59    1.18
  -5 -13  -8    6.19    1.01
  -5  13  -9    1.27    0.78
  -5 -13  -9   -0.95    0.62
  -5 -13 -10   17.75    1.78
  -5  13 -10   20.42    2.14
  -5  13 -10   17.60    1.72
  -5  13 -11    1.89    0.92
  -5 -13 -11    2.98    0.93
  -5  14  12    0.43    0.97
  -5  14  11   27.35    2.53
   5  14 -11   27.26    2.42
   5  14 -10   14.88    1.77
  -5  14  10   17.87    2.12
   5 -14 -10   16.69    1.75
  -5  14  10   15.24    1.70
   5  14  -9    4.98    1.13
  -5  14   9    7.51    1.34
   5 -14  -9    4.74    1.01
  -5  14   9    5.94    1.10
  -5  14   8   60.14    3.35
   5 -14  -8   57.62    2.99
  -5  14   8   55.86    3.03
   5  14  -8   55.86    3.19
  -5  14   8   59.91    2.96
   5  14  -7    3.00    0.93
   5  14  -7    2.04    0.59
  -5  14   7    2.28    0.62
  -5  14   7    1.34    0.75
  -5  14   7    2.70    0.76
  -5  14   6   24.27    1.91
  -5  14   6   21.90    1.77
   5  14  -6   23.44    1.74
  -5  14   6   26.23    1.77
   5  14  -6   23.85    1.99
  -5  14   5   35.40    2.17
  -5  14   5   33.15    2.13
   5  14  -5   35.96    2.09
  -5  14   5   31.78    1.92
   5  14  -5   30.63    2.21
  -5  14   4    4.92    0.75
   5  14  -4    3.80    0.79
  -5  14   4    3.51    0.69
   5  14  -4    5.66    0.86
  -5  14   4    4.07    0.79
   5  14  -3    2.39    0.62
   5  14  -3    3.32    0.67
  -5  14   3    2.46    0.58
  -5  14   3    2.32    0.64
  -5  14   2   39.11    2.28
   5  14  -2   37.59    2.10
  -5  14   2   37.16    1.97
   5  14  -2   37.75    2.27
  -5 -14   1   23.59    1.55
  -5  14   1   22.55    1.78
   5  14  -1   25.18    1.70
  -5 -14   1   24.31    1.25
   5  14  -1   23.28    1.72
  -5 -14   0    1.05    0.44
   5  14   0    1.11    0.50
   5  14   0    1.85    0.61
  -5  14   0    1.47    0.69
  -5 -14   0    0.98    0.33
  -5 -14  -1   53.79    2.43
  -5  14  -1   56.08    2.98
   5  14   1   55.86    2.69
  -5 -14  -1   58.74    2.19
   5  14   1   61.56    2.66
  -5  14  -2   33.13    2.33
   5  14   2   33.00    2.04
  -5 -14  -2   31.19    1.61
  -5 -14  -2   33.44    1.84
  -5 -14  -3    0.86    0.46
  -5 -14  -3    1.54    0.55
  -5  14  -4   19.67    1.92
  -5 -14  -4   20.33    1.42
  -5  14  -5   32.91    2.56
  -5 -14  -5   34.38    1.96
  -5  14  -6    7.66    1.35
  -5 -14  -6    7.52    0.97
  -5  14  -7   21.96    2.16
  -5 -14  -7   22.35    1.72
  -5 -14  -8   46.10    2.64
  -5  14  -8   48.12    3.25
  -5  14  -9    3.10    1.01
  -5 -14  -9    3.28    0.94
  -5 -14 -10   16.63    1.76
  -5  14 -10   17.72    2.12
  -5  14 -11   11.56    1.69
  -5 -14 -11   12.22    1.56
   5  15 -11    1.25    0.83
  -5  15  11    1.62    1.14
   5  15 -10    2.97    0.96
  -5  15  10    6.63    1.45
   5 -15 -10    4.00    0.94
  -5  15  10    3.37    1.01
  -5  15   9   51.40    3.35
   5 -15  -9   46.27    2.82
  -5  15   9   44.81    2.87
   5  15  -9   44.40    2.97
  -5  15   9   50.15    2.87
   5  15  -8    2.82    0.96
  -5  15   8    2.24    0.73
  -5  15   8    4.26    1.10
  -5  15   8    4.83    1.02
  -5  15   7   85.60    4.04
  -5  15   7   86.10    3.86
  -5  15   7   93.11    3.72
   5  15  -7   89.48    4.11
  -5  15   6   21.61    1.83
  -5  15   6   22.02    1.81
   5  15  -6   24.55    1.78
  -5  15   6   25.49    1.78
   5  15  -6   20.65    1.88
   5  15  -5    1.78    0.70
  -5  15   5    2.06    0.57
  -5  15   5    2.51    0.73
  -5  15   5    2.00    0.69
   5  15  -5    3.36    0.78
  -5  15   4   22.64    1.78
   5  15  -4   23.03    1.65
  -5  15   4   23.48    1.64
   5  15  -4   21.07    1.81
  -5  15   3   22.05    1.76
   5  15  -3   23.72    1.70
  -5  15   3   22.44    1.55
   5  15  -3   23.00    1.86
   5  15  -2    0.24    0.43
   5  15  -2    0.45    0.44
  -5  15   2   -0.17    0.55
  -5  15   2    1.05    0.51
   5  15  -1    7.89    1.03
  -5 -15   1    5.25    0.75
   5  15  -1    5.84    0.85
  -5  15   1    7.59    1.11
  -5 -15   1    6.49    0.69
  -5 -15   0    2.03    0.51
   5  15   0    2.20    0.62
  -5  15   0    3.38    0.87
   5  15   0    1.88    0.56
  -5 -15   0    1.40    0.37
  -5 -15  -1   37.03    2.03
  -5  15  -1   44.01    2.67
   5  15   1   41.12    2.30
  -5 -15  -1   37.53    1.77
  -5 -15  -2    0.80    0.60
  -5  15  -2    0.60    0.61
  -5 -15  -2    1.48    0.48
  -5 -15  -3   93.89    3.45
  -5 -15  -3   92.64    3.20
  -5  15  -3   92.93    4.26
  -5  15  -4   10.36    1.42
  -5 -15  -4    8.37    0.93
  -5  15  -5   15.83    1.81
  -5 -15  -5   15.91    1.34
  -5  15  -6   13.16    1.71
  -5 -15  -6   12.94    1.33
  -5  15  -7   21.81    2.23
  -5 -15  -7   22.29    1.77
  -5  15  -8    2.06    0.82
  -5 -15  -8    3.44    0.87
  -5 -15  -9   38.97    2.54
  -5  15  -9   38.70    2.97
  -5  15 -10    4.80    1.23
  -5 -15 -10    5.52    1.11
  -5  16  11   33.82    2.94
   5  16 -10    2.06    0.87
  -5  16  10    3.07    1.20
   5 -16 -10    1.49    0.71
  -5  16  10    0.42    0.66
   5  16  -9   15.52    1.83
  -5  16   9   15.51    1.64
  -5  16   9   17.42    1.98
   5 -16  -9   15.80    1.72
  -5  16   9   12.54    1.63
  -5  16   8    3.81    0.85
  -5  16   8    3.18    0.99
  -5  16   8    4.89    1.05
   5  16  -7   16.00    1.75
  -5  16   7   13.68    1.63
  -5  16   7   15.74    1.64
  -5  16   7   14.61    1.48
   5  16  -6    2.87    0.81
  -5  16   6    2.65    0.70
  -5  16   6    2.75    0.85
   5  16  -6    2.64    0.70
  -5  16   5   67.36    3.34
   5  16  -5   76.59    3.23
  -5  16   5   72.12    3.11
   5  16  -5   73.61    3.62
  -5  16   4    7.38    0.95
   5  16  -4    5.75    1.05
   5  16  -4    6.57    0.91
  -5  16   4    6.48    1.04
   5  16  -3   16.02    1.35
  -5  16   3   14.13    1.44
  -5  16   3   15.49    1.34
   5  16  -3   16.45    1.60
   5  16  -2   11.24    1.33
  -5 -16   2   14.80    1.34
   5  16  -2   14.51    1.32
  -5  16   2   15.14    1.53
  -5  16   2   15.93    1.32
  -5 -16   1   22.59    1.58
   5  16  -1   22.75    1.68
  -5  16   1   24.31    1.96
   5  16  -1   22.22    1.78
   5  16   0    7.31    1.01
  -5 -16   0    8.58    1.01
   5  16   0    7.32    1.00
  -5 -16   0    9.50    0.88
  -5  16   0    8.35    1.20
  -5 -16  -1   35.24    2.02
   5  16   1   35.48    2.16
  -5  16  -1   38.94    2.55
  -5 -16  -1   36.89    1.78
  -5 -16  -2    6.81    0.93
  -5  16  -2    6.35    1.14
  -5 -16  -2    6.80    0.82
  -5 -16  -3   11.04    1.15
  -5  16  -3   14.28    1.70
  -5 -16  -3   12.20    1.11
  -5  16  -4    2.05    0.74
  -5 -16  -4    1.20    0.46
  -5  16  -5  111.24    5.06
  -5 -16  -5  113.30    3.97
  -5  16  -6    0.19    0.62
  -5 -16  -6    0.71    0.51
  -5  16  -7   61.80    3.72
  -5 -16  -7   52.34    2.76
  -5  16  -8    2.45    0.93
  -5 -16  -8    1.19    0.71
  -5  16  -9    1.34    0.87
  -5 -16  -9    1.08    0.78
  -5  16 -10    0.90    0.98
  -5 -16 -10    0.64    0.72
  -5  17  11    2.99    1.21
  -5  17  10    6.61    1.52
   5 -17 -10    3.72    1.03
  -5  17  10    6.09    1.24
  -5  17   9   23.26    2.24
  -5  17   9   18.85    1.98
   5  17  -9   21.35    2.11
  -5  17   9   18.19    1.78
   5  17  -8    0.72    0.79
  -5  17   8    0.21    0.47
  -5  17   8    0.03    0.68
  -5  17   7   35.76    2.33
  -5  17   7   42.09    2.73
   5  17  -7   38.63    2.74
  -5  17   6    5.09    0.88
   5  17  -6    4.86    1.11
  -5  17   6    5.92    1.14
   5  17  -5   -0.14    0.56
  -5  17   5    1.37    0.64
  -5  17   5    0.07    0.56
   5  17  -5    0.77    0.45
   5  17  -4   12.25    1.46
   5  17  -4   12.29    1.22
  -5  17   4   10.91    1.36
  -5  17   4   14.04    1.34
   5  17  -3   51.65    2.60
  -5  17   3   51.56    2.87
  -5  17   3   53.71    2.59
   5  17  -3   54.24    3.01
   5  17  -2    0.70    0.52
  -5 -17   2    0.69    0.52
   5  17  -2    0.63    0.48
  -5  17   2   -0.33    0.53
  -5  17   2    0.21    0.41
  -5 -17   1   22.40    1.63
   5  17  -1   22.59    1.70
  -5  17   1   25.07    2.02
   5  17  -1   22.54    1.83
   5  17   0    0.36    0.42
  -5 -17   0    0.60    0.48
   5  17   0    1.50    0.65
  -5  17   0    0.40    0.56
  -5 -17   0    0.63    0.41
   5  17   1   20.18    1.68
  -5  17  -1   19.21    1.86
  -5 -17  -1   17.56    1.28
  -5 -17  -1   16.08    1.36
  -5 -17  -2    4.61    0.86
  -5  17  -2    2.59    0.85
  -5 -17  -2    3.11    0.61
  -5  17  -3   65.05    3.60
  -5 -17  -3   60.85    2.59
  -5  17  -4   24.07    2.22
  -5 -17  -4   21.81    1.55
  -5  17  -5    9.20    1.54
  -5 -17  -5    9.66    1.11
  -5  17  -6   32.48    2.77
  -5 -17  -6   29.53    2.01
  -5  17  -7   16.98    2.04
  -5 -17  -7   12.97    1.40
  -5  17  -8    7.50    1.48
  -5 -17  -8    5.46    0.98
  -5 -17  -9   33.17    2.40
  -5  17  -9   34.23    2.87
   5 -18 -10    7.97    1.41
  -5  18  10    6.54    1.34
  -5  18   9    5.20    1.02
  -5  18   9    6.15    1.33
   5  18  -9    5.75    1.19
  -5  18   8   31.16    2.54
  -5  18   8   32.15    2.32
   5  18  -8   31.79    2.53
   5  18  -7    1.21    0.70
  -5  18   7    0.41    0.56
  -5  18   7    1.28    0.70
  -5  18   6   17.62    1.82
  -5  18   6   20.53    1.71
   5  18  -6   19.60    1.96
  -5  18   5   21.20    1.93
  -5  18   5   19.41    1.65
   5  18  -5   24.96    2.11
  -5  18   4    3.16    0.79
   5  18  -4    3.47    0.95
   5  18  -4    3.31    0.73
  -5  18   4    2.49    0.85
  -5  18   3    0.02    0.40
   5  18  -3    0.23    0.55
  -5 -18   3    0.79    0.55
   5  18  -3   -0.36    0.49
  -5  18   3   -0.17    0.63
   5  18  -2   12.36    1.43
  -5 -18   2   13.86    1.35
   5  18  -2   14.09    1.38
  -5  18   2   13.05    1.48
  -5  18   2   11.54    1.21
  -5 -18   1   29.45    1.93
   5  18  -1   33.87    2.10
  -5  18   1   32.68    2.40
  -5  18   1   32.81    1.99
   5  18  -1   32.21    2.21
  -5 -18   0    0.97    0.63
   5  18   0    0.75    0.55
  -5  18   0    0.06    0.58
  -5 -18   0    0.52    0.41
  -5 -18  -1   64.38    2.91
   5  18   1   67.23    3.17
  -5  18  -1   69.46    3.61
  -5 -18  -1   64.09    2.63
  -5 -18  -2   26.25    1.83
  -5  18  -2   28.80    2.37
  -5 -18  -2   24.55    1.58
  -5  18  -3    3.46    0.90
  -5 -18  -3    3.26    0.70
  -5  18  -4   34.68    2.71
  -5 -18  -4   30.27    1.87
  -5  18  -5    9.42    1.41
  -5 -18  -5   11.05    1.23
  -5  18  -6   -0.59    0.72
  -5 -18  -6    0.74    0.62
  -5  18  -7   10.36    1.69
  -5 -18  -7    7.51    1.14
  -5  18  -8   18.44    2.16
  -5 -18  -8   19.64    1.82
  -5 -18  -9    4.82    1.02
  -5  19  10   15.28    1.99
  -5  19   9   -0.09    0.73
  -5  19   8   -0.51    0.51
  -5  19   8   -0.50    0.80
  -5  19   7    0.42    0.52
  -5  19   7   -0.25    0.68
  -5  19   6   33.58    2.52
  -5  19   6   32.53    2.22
   5  19  -6   35.59    2.65
   5  19  -5    5.14    1.12
  -5  19   5    5.79    0.98
  -5  19   5    4.70    1.12
  -5 -19   4   13.70    1.47
  -5  19   4   16.83    1.73
   5  19  -4   17.21    1.50
  -5  19   4   19.46    1.61
   5  19  -4   18.11    1.86
  -5 -19   3   19.67    1.67
   5  19  -3   21.59    1.68
  -5  19   3   19.48    1.86
  -5  19   3   23.23    1.72
   5  19  -3   21.33    1.95
   5  19  -2    3.65    0.87
  -5 -19   2    3.24    0.77
   5  19  -2    4.81    0.89
  -5  19   2    4.04    1.02
  -5  19   2    4.47    0.77
   5  19  -1    9.84    1.32
  -5 -19   1    9.69    1.19
   5  19  -1   10.16    1.21
  -5  19   1    9.22    1.38
  -5  19   1    9.44    1.15
   5  19   0   75.20    3.39
  -5  19   0   79.32    3.87
  -5 -19  -1    0.27    0.55
   5  19   1    0.44    0.55
  -5  19  -1    0.83    0.77
  -5 -19  -1    0.94    0.53
  -5 -19  -2   20.04    1.64
   5  19   2   22.18    1.85
  -5  19  -2   22.57    2.16
  -5 -19  -2   20.81    1.50
  -5  19  -3   13.70    1.71
  -5 -19  -3   10.10    1.06
  -5  19  -4    6.74    1.31
  -5 -19  -4    7.57    0.98
  -5  19  -5   -0.35    0.97
  -5 -19  -5    0.34    0.51
  -5  19  -6   22.95    2.41
  -5 -19  -6   20.05    1.71
  -5  19  -7    0.43    0.86
  -5 -19  -7    0.46    0.50
  -5  19  -8   -0.12    0.83
  -5 -19  -8    1.04    0.74
  -5  20   9    0.39    0.76
   5  20  -8   10.72    1.61
  -5  20   8    9.80    1.55
   5  20  -7    0.73    0.72
  -5  20   7    1.04    0.60
  -5  20   7    0.43    0.65
   5  20  -6   -0.17    0.66
  -5  20   6   -0.04    0.53
  -5  20   6   -0.01    0.59
   5  20  -5    0.10    0.65
  -5  20   5    0.68    0.54
  -5  20   5    0.30    0.71
  -5  20   4   51.47    3.11
  -5 -20   4   47.84    2.80
  -5  20   4   52.09    2.75
   5  20  -4   54.98    3.23
  -5  20   3    0.41    0.53
   5  20  -3    0.22    0.64
  -5 -20   3   -0.28    0.61
   5  20  -3    0.62    0.52
  -5  20   3    0.85    0.65
  -5 -20   2   87.51    3.67
   5  20  -2   87.15    3.63
  -5  20   2   83.70    4.07
  -5  20   2   80.55    3.48
   5  20  -2   83.28    3.96
  -5 -20   1    0.18    0.53
   5  20  -1   -0.66    0.45
  -5  20   1    0.57    0.55
  -5 -20   0   11.74    1.30
   5  20   0    9.44    1.26
  -5  20   0   12.74    1.62
  -5 -20  -1    0.87    0.64
   5  20   1    1.63    0.69
  -5  20  -1    1.98    0.98
  -5 -20  -1    1.23    0.56
  -5  20  -2   19.62    2.05
   5  20   2   20.81    1.87
  -5 -20  -2   20.38    1.53
  -5  20  -3    0.95    0.81
  -5 -20  -3    0.18    0.49
  -5  20  -4   25.05    2.39
  -5 -20  -4   24.00    1.74
  -5  20  -5    0.12    0.66
  -5 -20  -5    1.17    0.54
  -5  20  -6    5.09    1.30
  -5 -20  -6    3.95    0.92
  -5  20  -7   -0.67    0.91
  -5 -20  -7    0.16    0.59
  -5 -20  -8   23.69    2.05
   5  21  -7    1.08    0.93
  -5  21   7    0.47    0.79
  -5  21   6   28.31    2.47
  -5  21   6   26.53    2.07
   5  21  -6   29.87    2.46
   5  21  -5    4.31    1.02
  -5  21   5    5.93    1.03
  -5 -21   5    1.92    0.70
  -5  21   5    4.50    1.11
  -5 -21   4   22.55    1.92
  -5  21   4   20.82    2.08
  -5  21   4   22.78    1.85
   5  21  -4   23.05    2.13
  -5 -21   3   15.50    1.57
   5  21  -3   15.94    1.49
  -5  21   3   15.76    1.75
  -5  21   3   14.61    1.45
   5  21  -3   15.74    1.77
   5  21  -2    4.46    1.07
  -5 -21   2    6.03    0.98
   5  21  -2    4.29    0.88
  -5  21   2    6.16    1.24
  -5  21   2    3.27    0.79
  -5 -21   1   13.20    1.41
   5  21  -1   13.12    1.44
  -5  21   1   15.25    1.79
  -5  21   1   12.91    1.35
  -5 -21   0   61.60    3.07
   5  21   0   71.68    3.37
  -5  21   0   68.74    3.80
  -5 -21  -1    0.97    0.65
   5  21   1    1.82    0.84
  -5  21  -1    1.13    0.90
  -5  21  -2   17.76    1.97
   5  21   2   18.56    1.80
  -5 -21  -2   15.18    1.38
  -5  21  -3    1.42    0.88
  -5 -21  -3    1.15    0.60
  -5  21  -4    2.24    0.92
  -5 -21  -4    1.68    0.61
  -5  21  -5   -0.09    0.83
  -5 -21  -5    0.02    0.55
  -5 -21  -6   11.91    1.36
  -5 -21  -7    4.69    1.02
   5  22  -6    1.83    0.92
  -5  22   6    3.38    1.11
   5  22  -5    9.29    1.47
  -5  22   5   10.21    1.36
  -5 -22   5    8.86    1.30
  -5  22   5   10.48    1.56
   5  22  -4    8.24    1.42
  -5  22   4    8.31    1.18
  -5 -22   4    9.41    1.28
  -5  22   4    9.61    1.45
  -5  22   3    0.86    0.64
   5  22  -3    1.94    0.92
  -5 -22   3    1.16    0.70
  -5  22   3    0.10    0.65
  -5 -22   2   29.69    2.17
  -5  22   2   29.81    2.51
   5  22  -2   30.31    2.11
  -5  22   2   23.95    1.87
  -5 -22   1   22.01    1.85
  -5  22   1   25.35    2.33
   5  22  -1   24.27    1.88
  -5  22   1   20.68    1.74
  -5 -22   0    2.84    0.84
   5  22   0    2.42    0.80
  -5  22   0    2.95    1.04
  -5  22   0    1.59    0.67
  -5  22  -1   39.13    2.89
   5  22   1   37.02    2.57
   5  22   2    3.45    1.01
  -5  22  -2    3.96    1.18
  -5  22  -3    6.02    1.26
  -5 -22  -3    5.81    0.95
  -5  22  -4   13.25    1.84
  -5 -22  -4   12.43    1.35
  -5 -22  -5    6.31    1.04
  -5 -22  -6    3.19    0.91
   5  23  -5    6.19    1.32
   5  23  -4   10.69    1.62
  -5  23   4   10.66    1.36
  -5 -23   4   11.29    1.48
  -5 -23   3   31.32    2.32
  -5  23   3   32.13    2.67
  -5  23   3   31.55    2.24
   5  23  -3   34.79    2.70
  -5 -23   2    0.25    0.55
  -5  23   2    1.08    0.99
  -5  23   2    0.98    0.65
  -5 -23   1   28.09    2.14
  -5  23   1   29.66    2.59
   5  23  -1   27.34    2.10
  -5  23   1   30.74    2.13
  -5 -23   0    1.72    0.80
   5  23   0   -0.83    0.68
  -5  23   0    1.43    0.83
  -5  23   0    0.17    0.51
   5  23   1    6.13    1.21
  -5  23  -1    7.12    1.37
   5  23   2    0.51    0.68
  -5 -23  -3   13.14    1.40
  -5 -23  -4    7.21    1.06
  -5 -23  -5    2.15    0.73
   5  24  -4    1.00    0.80
  -5 -24   3    6.35    1.15
  -5 -24   2   -0.42    0.65
  -5 -24   1   18.07    1.80
   5  24  -1   19.25    1.80
   5  24   0   -0.37    0.63
   5  24   1    6.69    1.16
  -5 -24  -4    1.09    0.67
  -5 -25   1    8.89    1.36
   5  25   0    1.80    0.73
  -6   0  13   -0.39    0.67
   6   0 -12   44.50    2.87
  -6   0  12   46.10    3.02
   6   0 -11    0.09    0.63
  -6   0  11    0.15    0.70
  -6   0  10    4.27    1.03
   6   0 -10    2.64    0.87
  -6   0   9   -0.32    0.56
   6   0  -9   -0.11    0.57
   6   0  -8   63.84    3.21
  -6   0   8   68.05    3.38
   6   0  -7    0.06    0.49
  -6   0   7    1.03    0.64
  -6   0   6   41.55    2.39
   6   0  -6   35.89    2.33
  -6   0   5   -0.57    0.40
  -6   0   5    0.11    0.48
   6   0  -5    0.00    0.51
  -6   0   4    2.67    0.29
  -6   0   4    2.17    0.43
  -6   0   4    2.19    0.62
   6   0  -4    1.77    0.63
  -6   0   3   -0.04    0.16
  -6   0   3    0.06    0.22
   6   0  -3    0.52    0.56
  -6   0   2   87.05    2.48
  -6   0   2   91.89    2.55
  -6   0   1   -0.04    0.26
  -6   0   1    0.35    0.21
   6   0  -1   -0.14    0.54
  -6   0   0    1.74    0.39
   6   0   0    0.48    0.39
  -6   0  -1   -0.15    0.31
   6   0   1   -0.31    0.50
  -6   0  -2  139.04    3.54
   6   0   2  138.29    4.59
  -6   0  -2  135.45    4.14
  -6   0  -3   -0.22    0.24
   6   0   3   -0.31    0.42
  -6   0  -3    0.31    0.41
  -6   0  -4  361.32    7.48
   6   0   4  349.05    8.77
  -6   0  -4  365.66    8.88
   6   0   5   -0.23    0.40
  -6   0  -5    0.13    0.44
   6   0   6   38.38    2.21
  -6   0  -6   44.40    2.56
   6   0   7    0.59    0.44
  -6   0  -7    0.40    0.63
   6   0   8   10.07    1.22
  -6   0  -8   10.12    1.44
  -6   0  -9    0.16    0.64
  -6   0 -10    8.28    1.37
  -6   0 -11   -0.16    0.77
  -6   0 -12   13.47    1.88
  -6  -1  13   12.37    1.67
  -6   1  13   10.74    1.62
   6   1 -12   15.81    1.61
  -6  -1  12   13.66    1.76
  -6   1  12   13.27    1.74
  -6  -1  11    5.96    1.17
  -6   1  11    4.97    1.11
   6  -1 -11    8.01    1.26
   6   1 -11    8.95    1.28
   6  -1 -10   71.02    3.52
  -6  -1  10   71.42    3.67
  -6   1  10   68.02    3.64
   6   1 -10   70.85    3.44
   6  -1  -9    0.72    0.69
  -6  -1   9    2.02    0.73
  -6   1   9    0.72    0.58
   6   1  -9    1.47    0.66
  -6  -1   8   40.38    2.56
  -6   1   8   41.96    2.63
   6   1  -8   41.23    2.51
   6  -1  -8   38.52    2.50
   6   1  -7    2.58    0.80
  -6  -1   7    2.78    0.80
  -6   1   7    3.30    0.79
   6  -1  -7    3.24    0.82
  -6  -1   6   15.70    1.49
  -6   1   6   13.26    1.35
   6   1  -6   12.71    1.33
   6  -1  -6   14.89    1.52
  -6   1   5    1.18    0.31
  -6  -1   5    1.24    0.53
  -6   1   5    1.28    0.50
   6   1  -5    1.15    0.55
   6  -1  -5    2.23    0.79
  -6   1   4   64.51    1.92
  -6  -1   4   63.66    2.74
  -6   1   4   61.08    2.68
   6   1  -4   63.05    3.00
   6  -1  -4   62.11    3.06
  -6   1   4   61.63    2.20
  -6  -1   4   61.81    2.16
  -6   1   3   29.20    1.66
   6   1  -3   27.47    1.91
   6  -1  -3   25.49    1.87
  -6   1   3   27.40    1.31
  -6  -1   3   26.64    0.94
  -6  -1   3   26.46    1.23
  -6   1   3   28.38    1.24
  -6   1   2    1.07    0.32
   6   1  -2    2.15    0.62
  -6  -1   2    2.27    0.38
  -6   1   2    1.64    0.35
   6  -1  -2    1.11    0.51
  -6  -1   2    1.74    0.28
   6  -1  -1    2.52    0.57
  -6   1   1    3.32    0.50
   6   1  -1    3.36    0.67
  -6   1   1    3.63    0.45
  -6  -1   1    3.81    0.46
  -6  -1   1    4.16    0.44
   6   1   0  161.79    5.14
   6  -1   0  165.34    5.27
  -6  -1   0  165.54    4.22
  -6   1   0  173.89    4.57
  -6   1  -1   11.64    1.03
   6   1   1   11.76    1.21
   6  -1   1   11.10    1.22
  -6  -1  -1   12.07    0.97
  -6  -1  -2   95.22    2.75
  -6   1  -2   93.86    2.64
   6   1   2   94.42    3.58
   6  -1   2   87.23    3.56
  -6  -1  -2   95.16    3.20
  -6   1  -2   93.67    3.38
  -6   1  -3   47.33    1.70
  -6  -1  -3   49.72    1.84
   6   1   3   53.01    2.57
   6  -1   3   48.66    2.50
  -6  -1  -3   49.52    2.30
  -6   1  -3   51.56    2.48
  -6   1  -4   13.85    0.85
  -6  -1  -4   14.17    0.93
   6   1   4   15.02    1.34
   6  -1   4   16.09    1.38
  -6  -1  -4   15.21    1.32
  -6   1  -4   14.63    1.39
   6   1   5   30.40    1.94
   6  -1   5   33.15    2.03
  -6  -1  -5   32.87    2.06
  -6   1  -5   32.23    2.15
   6   1   6   85.42    3.45
   6  -1   6   91.27    3.51
  -6  -1  -6   84.18    3.63
  -6   1  -6   92.02    3.97
   6   1   7    1.69    0.58
   6  -1   7    1.32    0.56
  -6  -1  -7    2.62    0.86
  -6   1  -7    1.85    0.78
   6   1   8   49.38    2.67
   6  -1   8   55.86    2.63
  -6  -1  -8   50.09    2.92
  -6  -1  -8   53.79    3.12
  -6   1  -8   49.85    3.09
   6   1   9    0.35    0.46
  -6  -1  -9   -0.37    0.83
  -6   1  -9   -0.11    0.60
  -6  -1 -10    3.12    0.90
  -6   1 -10    4.03    1.14
  -6  -1 -11    3.54    1.02
  -6   1 -11    4.09    1.17
  -6   1 -11    4.56    1.20
  -6  -1 -12   12.33    1.81
  -6   1 -12   15.19    2.00
  -6  -2  13   -0.13    0.79
  -6   2  13    0.69    0.87
   6   2 -12   13.04    1.57
  -6  -2  12   12.53    1.61
  -6   2  12   13.36    1.66
   6   2 -11   21.51    1.89
   6  -2 -11   19.98    1.88
  -6  -2  11   23.07    2.08
  -6   2  11   18.19    1.93
  -6  -2  10   -0.11    0.65
  -6   2  10    2.19    0.86
   6   2 -10    2.39    0.83
   6  -2 -10    2.12    0.68
   6  -2  -9   41.61    2.65
  -6  -2   9   42.48    2.69
  -6   2   9   38.85    2.62
   6   2  -9   39.56    2.47
  -6  -2   8   62.91    3.22
  -6   2   8   62.12    3.25
   6   2  -8   68.51    3.23
   6  -2  -8   60.50    3.18
  -6  -2   7    0.63    0.65
  -6   2   7    0.60    0.61
   6  -2  -7   -0.44    0.53
   6   2  -7   -0.36    0.52
  -6  -2   6   35.65    2.22
  -6   2   6   40.14    2.33
   6   2  -6   35.49    2.26
   6  -2  -6   35.55    2.36
  -6   2   6   34.90    1.80
  -6  -2   5   23.11    1.67
  -6   2   5   20.62    1.61
   6   2  -5   21.80    1.73
   6  -2  -5   20.93    1.80
  -6   2   5   23.45    1.36
  -6   2   4    1.30    0.36
   6   2  -4    1.23    0.59
  -6   2   4    0.85    0.51
  -6   2   4    0.90    0.29
   6  -2  -4    1.01    0.55
  -6   2   3   12.94    0.93
   6   2  -3   11.06    1.20
  -6   2   3   12.14    1.06
   6  -2  -3   10.43    1.25
  -6   2   3   11.73    0.86
  -6  -2   3   10.81    0.76
  -6   2   2   55.99    2.21
  -6  -2   2   61.00    1.46
   6   2  -2   54.02    2.70
   6  -2  -2   57.31    2.88
  -6   2   2   61.09    2.05
  -6  -2   2   60.09    1.68
  -6  -2   2   58.29    1.84
  -6   2   1   58.73    2.34
   6   2  -1   56.10    2.70
  -6  -2   1   63.05    1.72
   6  -2  -1   57.56    2.89
  -6   2   1   56.15    1.96
  -6  -2   1   59.07    1.79
  -6  -2   1   57.08    1.85
   6   2   0   16.56    1.44
  -6  -2   0   14.93    0.78
  -6  -2   0   16.35    0.98
  -6   2   0   15.00    1.18
   6   2   1  142.94    4.58
  -6  -2  -1  143.17    3.82
  -6   2  -1  141.13    4.37
  -6  -2  -2   25.18    1.28
  -6   2  -2   23.43    1.09
   6   2   2   25.14    1.70
   6  -2   2   22.18    1.68
  -6  -2  -2   23.66    1.38
  -6   2  -2   24.13    1.64
  -6   2  -3   28.06    1.19
  -6  -2  -3   27.48    1.35
   6   2   3   25.15    1.75
   6  -2   3   25.69    1.78
  -6  -2  -3   27.94    1.60
  -6   2  -3   26.58    1.82
  -6   2  -4   74.14    3.37
  -6   2  -4   79.02    2.27
  -6  -2  -4   78.73    2.51
   6   2   4   76.07    3.18
   6  -2   4   82.38    3.32
  -6  -2  -4   80.79    3.11
   6   2   5   30.15    1.91
   6  -2   5   28.19    1.85
  -6  -2  -5   29.28    1.89
  -6   2  -5   25.27    1.96
   6   2   6    1.15    0.54
   6  -2   6    0.37    0.38
  -6  -2  -6    0.44    0.44
  -6  -2  -6    1.71    0.74
  -6   2  -6    0.46    0.59
   6   2   7   24.73    1.84
   6  -2   7   28.13    1.83
  -6  -2  -7   22.77    1.78
  -6  -2  -7   24.21    1.94
  -6   2  -7   24.60    2.09
   6   2   8   45.14    2.50
  -6  -2  -8   47.02    2.74
  -6   2  -8   45.87    3.04
   6   2   9    0.55    0.57
  -6  -2  -9    0.43    0.59
  -6   2  -9    1.00    0.85
  -6  -2 -10   27.17    2.31
  -6   2 -10   25.62    2.40
  -6  -2 -11   13.58    1.79
  -6   2 -11   12.82    1.80
  -6  -2 -12    0.63    0.64
  -6   2 -12   -0.85    0.96
   6   3 -13   23.45    2.00
  -6  -3  13   20.80    2.04
  -6   3  13   25.47    2.43
   6   3 -12    0.05    0.61
  -6  -3  12   -0.51    0.75
  -6   3  12   -0.50    0.88
   6   3 -11    6.95    1.11
  -6  -3  11    6.22    1.23
  -6   3  11    5.85    1.17
   6  -3 -11    5.09    1.08
  -6  -3  10    1.26    0.69
  -6   3  10    1.48    0.77
   6  -3 -10    0.87    0.54
   6   3 -10    2.32    0.73
  -6  -3   9   16.72    1.66
  -6   3   9   11.92    1.49
   6  -3  -9   13.75    1.57
   6   3  -9   13.02    1.43
   6   3  -8    0.60    0.60
   6  -3  -8    0.84    0.68
  -6  -3   8    0.29    0.61
  -6   3   8    0.07    0.52
  -6  -3   7  101.04    4.09
  -6   3   7   94.52    4.02
   6   3  -7   97.14    3.90
   6  -3  -7  101.80    4.21
  -6  -3   6   36.24    2.23
  -6   3   6   32.21    2.14
   6   3  -6   36.36    2.23
   6  -3  -6   33.25    2.31
  -6   3   6   34.12    1.81
  -6   3   5    4.72    0.65
   6  -3  -5    5.40    1.06
  -6  -3   5    6.97    1.03
  -6   3   5    5.65    0.87
   6   3  -5    4.13    0.86
  -6   3   5    5.57    0.60
  -6   3   4   81.02    2.61
  -6   3   4   78.73    3.07
   6   3  -4   79.07    3.35
   6  -3  -4   74.94    3.51
  -6   3   4   78.84    2.65
  -6   3   3   73.01    2.60
  -6   3   3   76.38    2.82
   6   3  -3   72.24    3.18
   6  -3  -3   69.78    3.34
  -6   3   3   74.89    2.46
  -6  -3   3   75.94    2.24
  -6   3   2    5.88    0.73
  -6  -3   2    6.22    0.31
   6  -3  -2    7.36    1.14
  -6   3   2    6.88    0.66
   6   3  -2    5.19    0.80
  -6  -3   2    6.74    0.54
  -6   3   1  131.42    4.05
   6   3  -1  130.19    4.39
  -6  -3   1  134.74    2.97
   6  -3  -1  124.41    4.55
  -6   3   1  130.26    3.45
  -6  -3   1  131.20    3.07
  -6   3   0    0.07    0.33
   6  -3   0    0.29    0.54
   6   3   0    0.47    0.46
  -6  -3   0    0.63    0.23
  -6  -3   0    0.52    0.18
   6  -3   1    2.61    0.66
  -6   3  -1    2.58    0.59
   6   3   1    4.84    0.85
  -6  -3  -1    3.71    0.45
  -6  -3  -1    4.10    0.52
  -6   3  -2    0.46    0.46
  -6  -3  -2   -0.13    0.32
  -6   3  -2    0.46    0.21
   6   3   2    0.53    0.48
  -6  -3  -2    0.09    0.25
  -6  -3  -2    0.84    0.38
   6  -3   2   -0.01    0.42
  -6   3  -3   90.34    2.46
  -6  -3  -3   96.85    2.89
   6   3   3   97.07    3.60
   6  -3   3   93.03    3.61
  -6  -3  -3   97.47    3.09
  -6  -3  -3   96.93    3.23
  -6   3  -3   91.67    3.71
  -6   3  -4   18.95    0.93
  -6  -3  -4   20.18    1.17
   6   3   4   19.19    1.54
   6  -3   4   22.78    1.66
  -6  -3  -4   19.81    1.36
  -6   3  -4   20.17    1.70
   6   3   5   44.67    2.43
  -6  -3  -5   48.94    2.33
  -6   3  -5   44.19    2.68
   6   3   6   24.17    1.71
   6  -3   6   23.10    1.66
  -6  -3  -6   23.15    1.67
  -6   3  -6   24.28    2.05
  -6   3  -7    4.98    1.03
   6   3   7    7.48    1.01
   6  -3   7    5.98    0.91
  -6  -3  -7    4.86    0.86
   6   3   8    7.41    1.11
  -6  -3  -8    9.86    1.26
  -6   3  -8   10.88    1.57
   6   3   9   53.02    2.88
  -6  -3  -9   52.66    3.01
  -6   3  -9   51.88    3.35
   6   3  10    2.08    0.78
  -6  -3 -10    4.73    1.06
  -6   3 -10    4.17    1.19
  -6  -3 -11    6.81    1.25
  -6   3 -11    7.76    1.52
  -6   3 -12    5.49    1.26
  -6  -3 -12    7.53    1.49
  -6  -4  13    2.62    0.96
  -6   4  13    2.88    0.97
  -6  -4  12    1.80    0.83
  -6   4  12    0.50    0.77
   6   4 -12    0.75    0.54
  -6  -4  11   12.36    1.59
  -6   4  11   11.39    1.58
   6   4 -11   14.39    1.54
  -6  -4  10   -0.27    0.66
  -6   4  10   -0.65    0.68
   6   4 -10   -0.21    0.56
   6  -4 -10    0.22    0.59
   6  -4  -9   14.32    1.62
  -6  -4   9   17.18    1.71
  -6   4   9   15.08    1.65
   6   4  -9   14.36    1.45
  -6  -4   8    0.85    0.65
  -6   4   8    2.70    0.86
   6  -4  -8    1.05    0.71
   6   4  -8    2.07    0.73
  -6  -4   7   56.22    2.91
  -6   4   7   51.14    2.88
   6   4  -7   50.91    2.69
   6  -4  -7   57.31    3.09
  -6   4   6    0.33    0.36
  -6  -4   6    1.40    0.67
  -6   4   6   -0.69    0.59
   6   4  -6    0.25    0.51
   6  -4  -6    0.46    0.69
  -6   4   5  191.40    5.70
  -6   4   5  194.97    4.78
   6   4  -5  187.00    5.72
  -6   4   5  189.21    5.00
   6  -4  -5  191.50    6.16
   6   4  -4    1.02    0.53
  -6   4   4    0.40    0.31
   6  -4  -4    0.35    0.63
  -6   4   4    0.71    0.52
  -6   4   4    0.32    0.34
  -6   4   3  141.14    4.00
  -6   4   3  139.69    4.11
   6   4  -3  134.65    4.51
  -6   4   3  129.25    3.66
   6  -4  -3  132.64    4.81
  -6  -4   2    1.21    0.27
  -6   4   2    1.27    0.41
   6  -4  -2    0.98    0.55
  -6  -4   2    1.17    0.13
   6   4  -2    0.84    0.43
  -6   4   2    1.38    0.36
  -6  -4   1    1.50    0.25
  -6   4   1    1.09    0.43
   6  -4  -1    1.94    0.72
   6   4  -1    1.38    0.48
  -6  -4   1    1.60    0.22
  -6  -4   0    1.78    0.24
  -6   4   0    2.00    0.54
   6  -4   0    2.45    0.68
   6   4   0    1.11    0.44
  -6  -4   0    2.44    0.33
   6   4   1   44.26    2.34
  -6  -4  -1   50.27    1.76
   6  -4   1   47.82    2.51
  -6   4  -1   48.88    2.52
   6  -4   2    3.46    0.70
  -6   4  -2    4.06    0.82
  -6  -4  -2    4.98    0.62
  -6   4  -2    4.29    0.42
   6   4   2    4.20    0.79
  -6  -4  -2    5.58    0.61
  -6   4  -3   13.69    0.73
  -6  -4  -3   14.69    1.01
   6   4   3   13.27    1.23
  -6  -4  -3   14.67    1.07
   6  -4   3   12.96    1.20
  -6   4  -3   15.53    1.50
  -6   4  -4    7.53    1.06
  -6  -4  -4    8.25    0.77
   6   4   4    8.03    1.00
  -6  -4  -4    8.43    0.88
   6  -4   4    8.51    1.03
   6   4   5  118.99    4.19
   6  -4   5  128.00    4.25
  -6  -4  -5  123.90    3.98
  -6   4  -5  119.06    4.76
  -6   4  -6    5.08    1.04
   6   4   6    4.83    0.86
   6  -4   6    6.01    0.88
  -6  -4  -6    5.03    0.85
   6   4   7   92.41    3.73
  -6  -4  -7   89.14    3.65
  -6   4  -7   97.27    4.41
   6   4   8    6.75    1.15
  -6  -4  -8    6.66    1.03
  -6   4  -8    7.19    1.26
   6   4   9    1.45    0.71
  -6  -4  -9    0.81    0.65
  -6   4  -9    0.28    0.82
   6   4  10    4.09    0.93
  -6  -4 -10    4.25    0.93
  -6   4 -10    3.48    1.07
  -6  -4 -11   54.15    3.43
  -6   4 -11   55.28    3.67
  -6  -4 -12    1.44    1.06
  -6   4 -12    1.32    0.90
  -6  -5  13    5.24    1.19
  -6   5  13    4.88    1.20
  -6  -5  12    1.11    0.70
  -6   5  12    0.71    0.74
   6   5 -12    0.06    0.51
  -6  -5  11    1.37    0.78
  -6   5  11    1.87    0.83
   6   5 -11    1.75    0.72
  -6  -5  10    6.06    1.15
  -6   5  10    3.93    0.95
   6   5 -10    5.68    1.00
   6  -5 -10    4.60    1.05
   6  -5  -9   34.13    2.51
  -6  -5   9   31.26    2.31
  -6   5   9   31.39    2.37
   6   5  -9   29.78    2.08
   6   5  -9   28.95    2.23
  -6  -5   8    0.57    0.58
  -6   5   8    0.15    0.64
   6   5  -8    0.68    0.62
   6  -5  -8    0.78    0.72
   6   5  -8    0.21    0.54
  -6  -5   7  100.07    4.09
  -6   5   7  101.43    4.19
   6  -5  -7  103.17    4.34
   6   5  -7   98.24    3.87
   6   5  -7   95.30    3.88
  -6   5   7  100.54    3.59
  -6   5   6   23.17    1.81
  -6   5   6   23.72    1.32
   6   5  -6   22.62    1.72
   6   5  -6   20.42    1.63
  -6   5   6   22.09    1.47
   6  -5  -6   24.30    2.00
  -6   5   5    3.34    0.60
   6   5  -5    4.05    0.80
  -6   5   5    4.13    0.79
  -6   5   5    3.47    0.58
   6  -5  -5    2.51    0.81
   6   5  -5    5.48    0.85
  -6   5   4   37.45    2.03
  -6   5   4   41.51    1.88
   6   5  -4   37.81    2.01
   6   5  -4   34.53    2.12
[truncated: 167,997 more chars]
