# Supplementary material for: {N 1-[2-(Butyl­selan­yl)benz­yl]-N 2,N 2-di­methyl­ethane-1,2-di­amine}­dichlorido­mercury(II)
Source: Acta Crystallogr E Crystallogr Commun. 2018 Jul 27;74(Pt 8):1151–4. doi: 10.1107/S2056989018010423 (PMC6072982; doi:10.1107/S2056989018010423)
Supplement: Supplementary file 2 [file e-74-01151-Isup2.hkl]

data_I                                                                          
_shelx_title ' HBS-02A in P2(1)/n'                                              
_shelx_refln_list_code          4                                               
_shelx_F_calc_maximum      402.98                                               
_exptl_crystal_F_000      1144.00                                               
_reflns_d_resolution_high  0.7051                                               
                                                                                
loop_                                                                           
 _space_group_symop_operation_xyz                                               
 'x, y, z'                                                                      
 '-x+1/2, y+1/2, -z+1/2'                                                        
 '-x, -y, -z'                                                                   
 'x-1/2, -y-1/2, z-1/2'                                                         
                                                                                
_cell_length_a     8.5532                                                       
_cell_length_b    19.6993                                                       
_cell_length_c    11.9128                                                       
_cell_angle_alpha  90.000                                                       
_cell_angle_beta   91.935                                                       
_cell_angle_gamma  90.000                                                       
                                                                                
_shelx_F_squared_multiplier     1.000                                           
                                                                                
loop_                                                                           
 _refln_index_h                                                                 
 _refln_index_k                                                                 
 _refln_index_l                                                                 
 _refln_F_squared_calc                                                          
 _refln_F_squared_meas                                                          
 _refln_F_squared_sigma                                                         
 _refln_observed_status                                                         
   2   0   0      43717.59      46269.28       662.68 o                         
   4   0   0        148.23        198.67        53.88 o                         
   6   0   0        120.80        207.66       106.07 o                         
   8   0   0       5758.11       5800.20       297.78 o                         
  10   0   0       4127.80       4141.52       407.58 o                         
   2   1   0       7891.65       8195.94       116.32 o                         
   3   1   0        331.25        467.58       136.38 o                         
   4   1   0      70183.60      69539.51      1001.17 o                         
   5   1   0      16419.31      16302.18       379.76 o                         
   6   1   0      28652.58      28244.14       400.83 o                         
   7   1   0       2730.45       2711.47        89.27 o                         
   8   1   0       1559.56       1595.65        90.24 o                         
   9   1   0       1373.34       1476.27       115.79 o                         
  10   1   0        496.83        469.40       117.86 o                         
  11   1   0        817.15        942.94       267.71 o                         
   1   2   0      78297.80      78729.20      1444.57 o                         
   2   2   0       9740.69       9990.94       106.83 o                         
   3   2   0         53.27         55.29        25.25 o                         
   4   2   0       9193.01       8937.81       188.26 o                         
   5   2   0       9312.05       9311.60       208.69 o                         
   6   2   0       2539.46       2620.46        85.44 o                         
   7   2   0        799.78        874.50        50.91 o                         
   8   2   0      10861.49      10761.61       198.87 o                         
   9   2   0       4275.95       4371.76       187.04 o                         
  10   2   0       2869.61       2840.59       242.06 o                         
  11   2   0       3755.78       3887.68       210.75 o                         
   1   3   0      23604.01      24758.78       411.18 o                         
   2   3   0      28108.82      28992.08       286.16 o                         
   3   3   0      28537.29      29773.54       342.30 o                         
   4   3   0       1234.32       1164.54        42.55 o                         
   5   3   0      31944.85      31888.65       649.11 o                         
   6   3   0         44.02         73.45        20.55 o                         
   7   3   0      12915.71      13293.00       237.09 o                         
   8   3   0       2200.86       2060.55       134.41 o                         
   9   3   0          4.11          2.83        62.57 o                         
  10   3   0         75.60         63.93        96.28 o                         
  11   3   0       1102.86       1073.79       123.61 o                         
   0   4   0         41.75        183.74        23.36 o                         
   1   4   0      20932.44      20654.85       259.00 o                         
   2   4   0       5537.48       6029.58        83.61 o                         
   3   4   0      24296.01      23691.41       213.87 o                         
   4   4   0       2850.84       2799.91        70.22 o                         
   5   4   0       1579.40       1589.53        53.88 o                         
   6   4   0        382.46        335.28        33.82 o                         
   7   4   0      26029.30      25730.45       379.75 o                         
   8   4   0        164.95        232.95        65.44 o                         
   9   4   0      16836.04      16911.35       399.32 o                         
  10   4   0         53.60         86.51        60.06 o                         
  11   4   0       2117.35       2097.40       170.44 o                         
   1   5   0      16257.63      16723.86       549.48 o                         
   2   5   0       1517.07       1463.18        67.25 o                         
   3   5   0      53640.05      54062.00       603.50 o                         
   4   5   0       2669.72       2403.06        63.23 o                         
   5   5   0      11862.94      11726.03       195.75 o                         
   6   5   0        462.58        523.87        35.72 o                         
   7   5   0       4357.65       4325.53       187.08 o                         
   8   5   0        261.80        287.53        74.17 o                         
   9   5   0       1759.43       1966.69       114.81 o                         
  10   5   0         83.33         20.03        72.26 o                         
  11   5   0       1677.98       1466.08       154.12 o                         
   0   6   0       8824.00       8829.92       166.81 o                         
   1   6   0      35175.29      37154.00       352.90 o                         
   2   6   0      18330.96      18412.52       262.39 o                         
   3   6   0        699.15        867.39        34.93 o                         
   4   6   0      10422.02       9935.88       142.54 o                         
   5   6   0         12.84         53.45        32.81 o                         
   6   6   0       2943.76       3000.72        76.31 o                         
   7   6   0      11676.90      11533.33       316.70 o                         
   8   6   0      14016.41      13947.42       373.36 o                         
   9   6   0       6581.03       6754.23       211.63 o                         
  10   6   0        967.06        945.11        89.53 o                         
  11   6   0        489.82        579.90       113.45 o                         
   1   7   0       4448.94       4738.92        71.51 o                         
   2   7   0      35927.64      35678.11       536.02 o                         
   3   7   0       5153.67       5314.23       133.03 o                         
   4   7   0      37350.87      37409.91       379.18 o                         
   5   7   0      13015.80      12756.12       192.20 o                         
   6   7   0       7187.29       7280.27       165.27 o                         
   7   7   0       1401.44       1394.82       165.76 o                         
   8   7   0       3634.36       3872.50       195.09 o                         
   9   7   0        161.78        173.35        59.56 o                         
  10   7   0          6.15        -37.05        64.68 o                         
  11   7   0        661.73        614.06       168.37 o                         
   0   8   0      92568.61      94408.19      2071.90 o                         
   1   8   0       5521.27       5760.18       100.49 o                         
   2   8   0      73612.57      77318.44      1062.95 o                         
   3   8   0       8631.46       8758.69       166.10 o                         
   4   8   0        384.44        411.90        40.69 o                         
   5   8   0        674.88        681.34        42.58 o                         
   6   8   0       1441.76       1577.75       114.50 o                         
   7   8   0       1059.48       1006.00        97.45 o                         
   8   8   0       5006.90       5091.30       223.29 o                         
   9   8   0        121.62         68.06        48.54 o                         
  10   8   0       4512.22       4905.42       190.16 o                         
  11   8   0        503.30        434.68        81.62 o                         
   1   9   0       1497.16       1396.30        47.77 o                         
   2   9   0       2993.81       3008.78        88.26 o                         
   3   9   0       3701.78       3797.43        99.94 o                         
   4   9   0      22993.03      23281.70       275.65 o                         
   5   9   0       2015.80       2055.30        72.20 o                         
   6   9   0      31014.56      29978.99       366.43 o                         
   7   9   0        340.66        367.25        74.09 o                         
   8   9   0        875.90        995.49       107.32 o                         
   9   9   0        118.97        143.06        46.12 o                         
  10   9   0       2485.60       2333.15       148.06 o                         
  11   9   0        151.48        264.33       111.12 o                         
   0  10   0      35413.88      35264.18       455.24 o                         
   1  10   0      35340.54      36169.27       398.05 o                         
   2  10   0      27451.10      27383.06       321.79 o                         
   3  10   0        119.35        156.22        22.02 o                         
   4  10   0        498.75        523.60        30.85 o                         
   5  10   0        361.27        372.94        35.53 o                         
   6  10   0        247.16        273.92        43.42 o                         
   7  10   0       1784.73       1971.47       129.08 o                         
   8  10   0        881.78        892.62        81.93 o                         
   9  10   0       3027.07       3088.85       132.41 o                         
  10  10   0       4215.35       4240.23       184.51 o                         
  11  10   0       1822.29       1948.20       230.69 o                         
   1  11   0        842.52        957.07        56.70 o                         
   2  11   0       5600.52       5597.79       127.21 o                         
   3  11   0      12685.24      12487.32       211.34 o                         
   4  11   0       2108.63       2196.21        62.47 o                         
   5  11   0      37105.26      36944.10       386.77 o                         
   6  11   0       2804.48       2599.36        82.02 o                         
   7  11   0       5022.93       5321.88       175.08 o                         
   8  11   0        431.18        451.91        64.97 o                         
   9  11   0        216.15        231.46        54.61 o                         
  10  11   0        129.53        214.37        70.57 o                         
   0  12   0         37.08        106.07        53.88 o                         
   1  12   0      38713.36      39194.57       523.34 o                         
   2  12   0        634.06        675.23        46.18 o                         
   3  12   0        185.36        189.91        15.81 o                         
   4  12   0       3344.61       3552.56        82.33 o                         
   5  12   0       1164.38       1292.33        64.13 o                         
   6  12   0         16.92        -26.71        32.18 o                         
   7  12   0       6300.07       6385.54       194.33 o                         
   8  12   0        577.31        500.88        69.85 o                         
   9  12   0       7799.37       7700.42       212.26 o                         
  10  12   0        517.23        457.98        94.69 o                         
   1  13   0       3144.75       3422.49       141.78 o                         
   2  13   0        386.48        447.96        28.72 o                         
   3  13   0      21339.67      20939.40       260.25 o                         
   4  13   0       3999.70       3829.87       107.39 o                         
   5  13   0      10643.04      10631.65       196.01 o                         
   6  13   0       6989.36       7170.30       198.20 o                         
   7  13   0       3199.98       3263.80       138.51 o                         
   8  13   0          1.72        -45.18        54.92 o                         
   9  13   0        438.29        515.74        75.20 o                         
  10  13   0        508.13        535.40       143.11 o                         
   0  14   0      13811.87      13625.33       470.65 o                         
   1  14   0       2423.13       2625.38       102.88 o                         
   2  14   0      11550.49      11354.28       215.55 o                         
   3  14   0       6263.38       6130.43       136.19 o                         
   4  14   0        124.05         75.29        26.95 o                         
   5  14   0        190.86        206.58        35.00 o                         
   6  14   0       3082.42       3025.62       174.08 o                         
   7  14   0       9699.94       9638.92       295.61 o                         
   8  14   0       2009.68       2180.36       149.41 o                         
   9  14   0       5442.55       5572.63       210.81 o                         
   1  15   0       4455.83       4571.48       124.35 o                         
   2  15   0      22046.08      22064.56       303.53 o                         
   3  15   0       3529.14       3516.05       134.17 o                         
   4  15   0      11125.07      11420.62       207.45 o                         
   5  15   0        349.51        340.11        39.40 o                         
   6  15   0       4195.11       4153.60       212.39 o                         
   7  15   0        365.38        302.57        75.03 o                         
   8  15   0       1625.41       1750.09       136.67 o                         
   9  15   0         89.33        101.69        54.95 o                         
  10  15   0          2.68        191.93       141.42 o                         
   0  16   0      18169.94      18730.98       607.49 o                         
   1  16   0         15.75          3.26        38.72 o                         
   2  16   0      13760.12      14098.33       299.27 o                         
   3  16   0        960.20        899.60        74.04 o                         
   4  16   0       8367.41       8428.41       179.52 o                         
   5  16   0       1326.14       1410.31        75.71 o                         
   6  16   0       2840.46       2968.65       156.57 o                         
   7  16   0         85.96        122.06        59.99 o                         
   8  16   0       9748.97       9304.79       319.36 o                         
   9  16   0          6.68       -117.85       149.84 o                         
   1  17   0        799.58        755.17        90.08 o                         
   2  17   0       5849.92       5963.06       156.40 o                         
   3  17   0       8203.95       7934.40       218.99 o                         
   4  17   0      16094.60      16287.48       464.73 o                         
   5  17   0        111.08        109.73        36.30 o                         
   6  17   0       6468.53       6498.62       237.57 o                         
   7  17   0         15.42         89.83        65.62 o                         
   8  17   0        970.13        871.97        89.59 o                         
   9  17   0       1230.84        931.12       237.41 o                         
   0  18   0      46238.83      45561.61      1169.50 o                         
   1  18   0       6087.68       5813.96       170.53 o                         
   2  18   0       5239.46       5614.75       261.28 o                         
   3  18   0       4199.28       4276.31       162.22 o                         
   4  18   0          0.56         31.53        33.66 o                         
   5  18   0         66.60         95.10        43.84 o                         
   6  18   0        108.59        136.50        60.98 o                         
   7  18   0       3604.75       3567.33       190.58 o                         
   8  18   0        760.14        694.51        86.94 o                         
   1  19   0        311.14        371.60       117.85 o                         
   2  19   0        361.91        469.34        90.92 o                         
   3  19   0       7233.34       7165.34       218.47 o                         
   4  19   0       3377.65       3555.01       124.12 o                         
   5  19   0      12029.88      12985.78       429.81 o                         
   6  19   0       3082.73       3197.46       195.55 o                         
   7  19   0       2538.40       2651.90       141.47 o                         
   8  19   0          8.43       -178.46       178.46 o                         
   0  20   0        895.48        991.82        91.86 o                         
   1  20   0      22223.76      21609.63       577.11 o                         
   2  20   0         10.20        -35.57        55.35 o                         
   3  20   0       1459.46       1514.00       136.87 o                         
   4  20   0          7.82        -19.95        35.48 o                         
   5  20   0       1977.08       1893.19       150.70 o                         
   6  20   0         97.29        182.89        98.56 o                         
   7  20   0        932.61        868.20        90.23 o                         
   1  21   0        683.44        835.99       106.83 o                         
   2  21   0         22.98         70.12        53.38 o                         
   3  21   0       3730.17       3567.33       200.47 o                         
   4  21   0       1677.61       1746.57       102.49 o                         
   5  21   0      11296.38      11315.71       463.82 o                         
   6  21   0       2330.93       2285.14       133.29 o                         
   7  21   0       3645.99       3984.58       365.45 o                         
   0  22   0      10781.16      10867.05       517.40 o                         
   1  22   0       2144.15       2103.56       120.33 o                         
   2  22   0       1573.99       1461.30       104.32 o                         
   3  22   0        711.97        849.01       106.65 o                         
   4  22   0        749.36        786.82       101.49 o                         
   5  22   0        398.28        401.92        67.99 o                         
   6  22   0        473.33        469.09        72.78 o                         
   1  23   0       1268.25       1198.75       158.28 o                         
   2  23   0        928.10        895.75        88.21 o                         
   3  23   0       2735.17       2581.88       128.64 o                         
   4  23   0       8930.41       9351.56       373.33 o                         
   5  23   0         30.45         85.40        92.58 o                         
   6  23   0       3236.95       3320.83       317.44 o                         
   0  24   0       7167.11       7218.82       439.70 o                         
   1  24   0        192.13        234.42       102.70 o                         
   2  24   0       5249.26       5172.48       222.78 o                         
   3  24   0         32.85         37.31        45.65 o                         
   4  24   0       1351.52       1566.98       128.72 o                         
   5  24   0          2.19        -62.29       106.07 o                         
   1  25   0        359.51        392.11       113.65 o                         
   2  25   0       5089.14       5242.12       272.62 o                         
   3  25   0        391.46        376.00        70.71 o                         
   4  25   0       5607.73       5617.38       380.67 o                         
   5  25   0        335.25        303.05       122.90 o                         
   0  26   0       3470.56       3198.07       309.87 o                         
   1  26   0       1641.99       1595.39       205.43 o                         
   2  26   0       4681.20       4271.25       340.22 o                         
   3  26   0       2545.41       2140.93       166.50 o                         
   2  27   0        113.68        269.38       134.69 o                         
 -11   0   1       3518.97       3603.97       410.92 o                         
  -9   0   1      14339.82      14004.17       709.82 o                         
  -7   0   1       5807.27       5826.45       162.96 o                         
  -5   0   1      40917.04      40707.05       753.61 o                         
  -3   0   1      20211.00      19923.37       227.03 o                         
   3   0   1       2885.04       3036.22       166.81 o                         
   5   0   1      53669.45      52976.90      1818.71 o                         
   7   0   1      27078.72      26986.21       695.14 o                         
   9   0   1        394.78        451.22       153.21 o                         
  11   0   1         19.66        -80.81       170.04 o                         
 -11   1   1        950.91       1072.65       163.83 o                         
 -10   1   1        950.71       1176.94       260.98 o                         
  -9   1   1       4214.90       4446.42       232.67 o                         
  -8   1   1        232.81        272.85        38.67 o                         
  -7   1   1       7355.83       7379.69       132.20 o                         
  -6   1   1        592.50        610.96        34.27 o                         
  -5   1   1      19444.07      19202.95       245.26 o                         
  -4   1   1       6406.03       6375.72       108.75 o                         
  -3   1   1        839.10        940.17        27.62 o                         
  -2   1   1      12688.28      13304.41       148.69 o                         
  -1   1   1      59899.31      61236.74      1020.41 o                         
   1   1   1      90773.69      93570.95       960.16 o                         
   2   1   1        183.38        372.44        24.39 o                         
   3   1   1      61529.06      62776.98       721.54 o                         
   4   1   1        305.62        331.65        49.20 o                         
   5   1   1       5546.04       5589.33       143.79 o                         
   6   1   1       2038.26       1970.78        91.87 o                         
   7   1   1       1368.14       1465.95        83.35 o                         
   8   1   1          2.38         43.75        52.49 o                         
   9   1   1       2728.86       2782.62       178.76 o                         
  10   1   1       2012.19       1972.78       141.18 o                         
  11   1   1       5995.19       6252.96       378.72 o                         
 -11   2   1        876.56        825.45       228.14 o                         
 -10   2   1       4281.21       4439.70       295.16 o                         
  -9   2   1        909.61        869.23        89.55 o                         
  -8   2   1       1737.82       1556.02        71.06 o                         
  -7   2   1        279.72        280.75        29.43 o                         
  -6   2   1      10008.60       9910.33       131.57 o                         
  -5   2   1       3780.35       3679.39        84.43 o                         
  -4   2   1      30734.82      29150.95       393.05 o                         
  -3   2   1      60412.96      62261.49       447.51 o                         
  -2   2   1       7207.22       8113.14       108.99 o                         
  -1   2   1      54820.48      56278.28       477.48 o                         
   1   2   1        414.01        461.84        19.82 o                         
   2   2   1        576.80        533.84        23.54 o                         
   3   2   1       8070.22       8079.11       167.56 o                         
   4   2   1      35172.04      34446.39       698.37 o                         
   5   2   1      10571.14      10171.95       272.26 o                         
   6   2   1      24078.27      24069.57       411.47 o                         
   7   2   1       6503.48       6255.61       174.33 o                         
   8   2   1       3969.52       3733.66       141.10 o                         
   9   2   1       4736.12       4789.31       213.35 o                         
  10   2   1          0.85         45.37        56.37 o                         
  11   2   1         60.14         59.56        69.03 o                         
 -11   3   1        248.62        301.61       114.88 o                         
 -10   3   1       3583.53       3656.32       272.10 o                         
  -9   3   1       1126.44       1216.15       103.32 o                         
  -8   3   1      17269.20      17083.66       319.65 o                         
  -7   3   1      12222.98      11955.93       237.63 o                         
  -6   3   1      22644.09      22153.89       247.78 o                         
  -5   3   1        980.79        999.34        42.53 o                         
  -4   3   1      13803.96      14018.09       179.56 o                         
  -3   3   1       3339.64       3345.80        64.30 o                         
  -2   3   1       6613.55       7535.69       117.97 o                         
  -1   3   1       2382.55       2469.59        51.33 o                         
   0   3   1      42677.26      43697.73       732.74 o                         
   1   3   1       9891.41      10164.08       170.54 o                         
   2   3   1      39394.86      39379.75       298.73 o                         
   3   3   1      31661.50      31792.12       362.33 o                         
   4   3   1       8494.55       8202.80       182.61 o                         
   5   3   1       5927.48       6098.76       138.38 o                         
   6   3   1        497.36        619.99        63.60 o                         
   7   3   1       3466.24       3486.01       125.78 o                         
   8   3   1       9125.39       8702.55       280.75 o                         
   9   3   1       2191.65       2057.45       116.94 o                         
  10   3   1       4354.34       4273.23       208.09 o                         
  11   3   1         74.49         42.46        72.50 o                         
 -11   4   1          0.39         96.47       256.75 o                         
 -10   4   1       1614.16       1622.82       129.92 o                         
  -9   4   1        437.96        322.81        77.45 o                         
  -8   4   1        347.03        418.93        59.75 o                         
  -7   4   1        767.20        764.59        49.05 o                         
  -6   4   1        237.39        256.00        24.22 o                         
  -5   4   1       1270.81       1221.82        67.57 o                         
  -4   4   1      43901.79      43740.47       378.04 o                         
  -3   4   1       1844.70       1864.83        50.56 o                         
  -2   4   1     162392.39     167227.39      2673.96 o                         
  -1   4   1       2627.18       2662.53        46.71 o                         
   0   4   1      72331.84      73288.58       788.59 o                         
   1   4   1        327.82        472.59        20.58 o                         
   2   4   1       6742.32       6905.43       112.14 o                         
   3   4   1        790.87        754.11        28.46 o                         
   4   4   1      25083.14      25673.26       403.73 o                         
   5   4   1       1666.89       1803.11        86.15 o                         
   6   4   1       8141.58       8141.49       185.94 o                         
   7   4   1       1171.45       1218.46        58.21 o                         
   8   4   1      11450.73      11583.38       391.92 o                         
   9   4   1       1477.33       1401.35        97.52 o                         
  10   4   1       1845.50       2099.28       144.61 o                         
  11   4   1         43.77        -82.15        95.72 o                         
 -11   5   1         53.09        356.43       142.26 o                         
 -10   5   1       1936.63       2240.70       150.73 o                         
  -9   5   1       1390.68       1354.02       110.46 o                         
  -8   5   1      25693.38      25279.51       422.76 o                         
  -7   5   1       2300.54       2275.67       128.83 o                         
  -6   5   1      28185.01      27905.01       319.98 o                         
  -5   5   1       2115.17       2154.68        55.71 o                         
  -4   5   1        512.49        593.46        31.18 o                         
  -3   5   1       7251.35       7490.64       113.16 o                         
  -2   5   1       5409.20       5687.53       112.82 o                         
  -1   5   1         95.49        169.33        22.05 o                         
   0   5   1       1695.35       1633.91        46.20 o                         
   1   5   1       6933.47       7079.75        90.14 o                         
   2   5   1      43111.32      42389.96       389.36 o                         
   3   5   1      14048.89      13472.62       149.83 o                         
   4   5   1      33683.27      32628.93       552.38 o                         
   5   5   1        175.05        236.19        42.83 o                         
   6   5   1       1503.72       1526.64        56.48 o                         
   7   5   1       1966.66       2028.11        96.06 o                         
   8   5   1       8633.24       8165.83       277.60 o                         
   9   5   1       1369.32       1428.60       101.83 o                         
  10   5   1       4544.51       4458.40       273.49 o                         
  11   5   1        741.91        686.54       121.23 o                         
 -11   6   1       1013.68       1252.69       296.34 o                         
 -10   6   1       2260.09       1993.94       167.57 o                         
  -9   6   1          6.87        -15.70        52.64 o                         
  -8   6   1        917.36        848.19        76.53 o                         
  -7   6   1          0.28         31.40        36.07 o                         
  -6   6   1       5297.63       5412.22       180.68 o                         
  -5   6   1       2353.64       2485.99        64.84 o                         
  -4   6   1       3963.59       3821.16       114.56 o                         
  -3   6   1      38801.90      38660.27       404.31 o                         
  -2   6   1      28918.88      28849.40       710.87 o                         
  -1   6   1      83329.91      85106.26      1135.82 o                         
   0   6   1       4526.52       4604.40        82.22 o                         
   1   6   1       3259.72       3392.28        59.27 o                         
   2   6   1       6729.06       6972.08       115.80 o                         
   3   6   1      20008.29      21143.95       257.98 o                         
   4   6   1      10000.38      10200.06       169.59 o                         
   5   6   1        856.13        857.95        69.74 o                         
   6   6   1      12208.31      11797.89       176.09 o                         
   7   6   1       8333.13       8152.31       326.68 o                         
   8   6   1       7411.52       7157.05       211.59 o                         
   9   6   1       3155.43       3322.95       155.12 o                         
  10   6   1        316.58        454.89        70.13 o                         
  11   6   1         10.50        -86.48        86.48 o                         
 -11   7   1          8.00        295.16       294.63 o                         
 -10   7   1       1108.86       1295.28       124.73 o                         
  -9   7   1       7513.34       7458.20       260.26 o                         
  -8   7   1        324.89        194.31        49.73 o                         
  -7   7   1      18056.39      18202.74       335.07 o                         
  -6   7   1       3922.05       3869.90        98.55 o                         
  -5   7   1       6195.18       6296.79       110.14 o                         
  -4   7   1       9601.64       9449.11       169.76 o                         
  -3   7   1       6541.90       6690.78       121.49 o                         
  -2   7   1        310.60        347.91        18.29 o                         
  -1   7   1      26587.65      26675.04      1001.04 o                         
   0   7   1       4424.94       4186.07        79.46 o                         
   1   7   1      39583.90      39086.23       402.39 o                         
   2   7   1       3475.67       3561.19        97.87 o                         
   3   7   1      64101.16      62895.43       672.66 o                         
   4   7   1        154.54        146.31        21.18 o                         
   5   7   1      13592.93      13651.38       184.96 o                         
   6   7   1         16.29        -10.26        26.91 o                         
   7   7   1       2825.84       2970.82       101.55 o                         
   8   7   1        319.85        296.33        65.13 o                         
   9   7   1       2108.79       2226.04       127.98 o                         
  10   7   1       3890.67       3993.48       220.97 o                         
  11   7   1       1870.08       1954.66       456.32 o                         
 -11   8   1       3200.02       3349.40       231.45 o                         
 -10   8   1       1024.64       1008.51       112.62 o                         
  -9   8   1       1643.73       1619.03       110.62 o                         
  -8   8   1        747.84        741.87        76.48 o                         
  -7   8   1         79.97        170.49        55.78 o                         
  -6   8   1       2969.20       2999.59        87.08 o                         
  -5   8   1      33540.21      33401.74       339.89 o                         
  -4   8   1        523.24        596.24        32.35 o                         
  -3   8   1      28011.48      26066.79       289.79 o                         
  -2   8   1       1782.06       1695.55        66.01 o                         
  -1   8   1      36198.44      38717.65       714.74 o                         
   0   8   1        338.76        371.42        25.62 o                         
   1   8   1      15754.99      16119.77       181.28 o                         
   2   8   1       8328.28       8767.92       155.69 o                         
   3   8   1      22344.66      23393.24       266.86 o                         
   4   8   1        276.58        288.35        26.80 o                         
   5   8   1      25498.30      25067.83       279.91 o                         
   6   8   1       2913.57       2910.46        94.28 o                         
   7   8   1      16155.27      16481.09       264.47 o                         
   8   8   1        593.17        616.11        80.16 o                         
   9   8   1       2704.90       2739.25       141.87 o                         
  10   8   1        435.59        416.79       117.86 o                         
  11   8   1         65.04         66.57        71.51 o                         
 -11   9   1        878.78       1045.51       266.87 o                         
 -10   9   1        139.95         14.17       207.93 o                         
  -9   9   1       3910.51       4075.65       172.00 o                         
  -8   9   1       2849.50       3012.59       138.29 o                         
  -7   9   1       4240.13       4288.19       152.21 o                         
  -6   9   1        673.47        738.78        64.51 o                         
  -5   9   1       5239.69       5265.48       109.38 o                         
  -4   9   1          4.51         24.31        15.49 o                         
  -3   9   1       2608.11       2568.65        81.04 o                         
  -2   9   1       5677.81       6643.45       178.41 o                         
  -1   9   1      55637.29      55006.47      1923.71 o                         
   0   9   1       3545.96       3612.34        80.15 o                         
   1   9   1      93188.02      93350.36       798.81 o                         
   2   9   1       2243.71       2106.57        57.25 o                         
   3   9   1      10962.93      10942.98       186.27 o                         
   4   9   1       7568.31       7748.39       128.07 o                         
   5   9   1       8673.52       8473.71       141.26 o                         
   6   9   1          0.88         -7.85        23.13 o                         
   7   9   1        126.01        256.14        54.19 o                         
   8   9   1        852.83        787.68        78.62 o                         
   9   9   1       3662.79       3596.34       163.05 o                         
  10   9   1        452.85        320.88        78.55 o                         
  11   9   1       5035.72       4914.75       352.02 o                         
 -11  10   1       1498.30       1713.04       175.68 o                         
 -10  10   1       2686.35       2727.70       149.87 o                         
  -9  10   1       2182.19       2134.42       129.94 o                         
  -8  10   1       1058.20       1114.50       109.81 o                         
  -7  10   1        271.54        294.14        54.67 o                         
  -6  10   1       6461.56       6547.48       180.10 o                         
  -5  10   1      21860.21      21676.39       255.64 o                         
  -4  10   1      10357.39      10332.75       152.90 o                         
  -3  10   1       8531.94       8178.16       196.78 o                         
  -2  10   1      10206.34      10318.29       543.95 o                         
  -1  10   1       5896.60       6106.94       121.85 o                         
   0  10   1       4870.08       4878.53        99.90 o                         
   1  10   1      14577.20      14736.39       179.56 o                         
   2  10   1        637.91        680.60        52.60 o                         
   3  10   1       4707.96       4825.63       118.68 o                         
   4  10   1      11197.94      11564.26       199.73 o                         
   5  10   1      20976.39      20597.59       251.49 o                         
   6  10   1      17183.73      17029.95       230.45 o                         
   7  10   1       6132.69       5977.27       183.45 o                         
   8  10   1       1847.12       1935.14       116.00 o                         
   9  10   1        527.84        571.02        75.01 o                         
  10  10   1          4.17          3.69        52.99 o                         
  11  10   1        109.45        109.43        82.50 o                         
 -10  11   1       4403.14       4877.01       194.05 o                         
  -9  11   1        663.02        807.46        85.79 o                         
  -8  11   1       3205.82       3182.89       144.48 o                         
  -7  11   1       1990.03       2022.38        94.90 o                         
  -6  11   1      11090.54      10802.82       240.70 o                         
  -5  11   1        293.21        303.32        27.90 o                         
  -4  11   1      22323.84      22500.54       283.20 o                         
  -3  11   1        683.29        693.82        31.00 o                         
  -2  11   1       2994.02       2937.76       213.92 o                         
  -1  11   1       6518.30       6440.04       131.13 o                         
   0  11   1      38061.23      37427.62       418.14 o                         
   1  11   1      10755.37      10920.55       151.13 o                         
   2  11   1      25669.79      25629.52       275.63 o                         
   3  11   1       7589.86       6957.16       253.26 o                         
   4  11   1       2447.40       2619.51        93.33 o                         
   5  11   1       1691.37       1713.75        64.05 o                         
   6  11   1         38.33         82.68        29.30 o                         
   7  11   1         32.02        -39.66        43.93 o                         
   8  11   1        303.75        380.43        66.45 o                         
   9  11   1        223.37        250.76        72.48 o                         
  10  11   1       8223.24       8369.29       259.17 o                         
 -10  12   1       3832.50       3814.74       193.53 o                         
  -9  12   1        541.19        493.00        67.65 o                         
  -8  12   1        545.65        556.23        72.97 o                         
  -7  12   1        123.97        184.25        44.54 o                         
  -6  12   1      11248.55      11168.56       276.40 o                         
  -5  12   1        970.46       1011.68        61.63 o                         
  -4  12   1      15347.61      15342.31       248.37 o                         
  -3  12   1       1308.31       1334.55        67.36 o                         
  -2  12   1      32478.43      31886.22       533.15 o                         
  -1  12   1       6939.27       7271.28       145.78 o                         
   0  12   1      13719.70      13931.29       240.36 o                         
   1  12   1       2209.34       2130.85        60.78 o                         
   2  12   1        503.28        524.84        30.59 o                         
   3  12   1       1741.18       1707.96        62.11 o                         
   4  12   1      14172.71      14365.42       248.27 o                         
   5  12   1       2191.62       2240.62        85.13 o                         
   6  12   1      23614.70      23235.01       323.95 o                         
   7  12   1         72.75         22.63        41.41 o                         
   8  12   1       4914.27       4978.12       181.43 o                         
   9  12   1        324.70        409.40        84.53 o                         
  10  12   1         11.33         71.87        65.36 o                         
 -10  13   1       1740.30       1874.10       229.00 o                         
  -9  13   1        243.02        232.87        62.70 o                         
  -8  13   1      12008.89      12210.27       261.38 o                         
  -7  13   1        409.32        482.98        64.66 o                         
  -6  13   1      16875.53      16960.44       408.49 o                         
  -5  13   1       3174.61       3194.99       112.81 o                         
  -4  13   1        661.33        653.12        40.46 o                         
  -3  13   1       5284.22       5399.19       137.39 o                         
  -2  13   1       4550.40       4601.43       151.02 o                         
  -1  13   1       8450.18       8261.48       184.12 o                         
   0  13   1       5524.00       5522.94       141.10 o                         
   1  13   1       6260.80       6261.07       139.13 o                         
   2  13   1      21423.35      20864.03       246.52 o                         
   3  13   1        369.15        409.41        73.88 o                         
   4  13   1      11747.87      11448.56       221.12 o                         
   5  13   1        171.95        226.49        37.55 o                         
   6  13   1        403.19        437.82        50.51 o                         
   7  13   1        209.74        163.21        46.15 o                         
   8  13   1       3557.97       3248.18       178.29 o                         
   9  13   1        675.25        573.06        92.81 o                         
  10  13   1       3619.07       3759.09       259.03 o                         
  -9  14   1        328.89        273.51        64.41 o                         
  -8  14   1         76.96        -36.15        45.03 o                         
  -7  14   1         93.57         27.27        42.49 o                         
  -6  14   1         50.28         92.45        41.51 o                         
  -5  14   1       4007.21       4025.60       117.47 o                         
  -4  14   1       8850.75       8661.32       195.01 o                         
  -3  14   1      15760.66      15787.26       265.28 o                         
  -2  14   1      25476.04      25114.04       397.08 o                         
  -1  14   1       7764.36       7399.01       178.50 o                         
   0  14   1       6212.16       6076.82       130.01 o                         
   1  14   1       2567.23       2611.94        82.33 o                         
   2  14   1       9571.85       9506.01       149.40 o                         
   3  14   1       2923.81       2964.48       160.93 o                         
   4  14   1       4846.87       4939.66       204.20 o                         
   5  14   1       9900.55       9672.68       201.56 o                         
   6  14   1       1478.36       1434.93        84.06 o                         
   7  14   1       2284.89       2056.39       138.27 o                         
   8  14   1       5283.24       5408.60       318.01 o                         
   9  14   1       1599.66       1824.87       150.17 o                         
  10  14   1        444.18        225.61       181.83 o                         
  -9  15   1       4127.50       4100.91       182.11 o                         
  -8  15   1       4248.18       4166.89       173.32 o                         
  -7  15   1      13104.14      13835.35       307.75 o                         
  -6  15   1       2171.11       2029.79       108.93 o                         
  -5  15   1       1099.92       1094.14        74.05 o                         
  -4  15   1         90.21         56.80        30.05 o                         
  -3  15   1        461.63        589.53        52.18 o                         
  -2  15   1        678.57        691.73        71.56 o                         
  -1  15   1       8526.78       8443.95       275.00 o                         
   0  15   1        108.13        177.26        39.12 o                         
   1  15   1      13917.71      13985.03       265.08 o                         
   2  15   1       1874.74       1898.95        62.47 o                         
   3  15   1      28178.65      27484.21       368.55 o                         
   4  15   1       1764.31       1845.00        89.39 o                         
   5  15   1       6474.86       6628.99       257.04 o                         
   6  15   1        670.29        543.63        76.23 o                         
   7  15   1       2638.77       2637.14       165.13 o                         
   8  15   1       3511.37       3566.66       194.62 o                         
   9  15   1       3228.01       3128.77       192.50 o                         
  10  15   1        424.85        377.14       190.25 o                         
  -9  16   1        321.57        336.73       151.53 o                         
  -8  16   1         69.47         38.58        52.37 o                         
  -7  16   1         16.17         29.36        45.28 o                         
  -6  16   1         51.62         58.22        46.17 o                         
  -5  16   1       4099.06       3857.85       146.00 o                         
  -4  16   1        414.05        393.00        50.76 o                         
  -3  16   1      35073.44      34989.45       687.12 o                         
  -2  16   1       2215.52       2149.49       101.37 o                         
  -1  16   1      26006.60      25019.54       408.24 o                         
   0  16   1        122.82        126.85        30.35 o                         
   1  16   1         11.68         57.32        31.88 o                         
   2  16   1        177.13        249.25        37.48 o                         
   3  16   1       7391.87       7357.58       207.03 o                         
   4  16   1       1473.68       1379.33        81.58 o                         
   5  16   1       6020.37       6151.54       174.80 o                         
   6  16   1        165.95        275.65        71.32 o                         
   7  16   1       5878.86       5833.74       237.61 o                         
   8  16   1          7.89         60.19        69.08 o                         
   9  16   1       4752.64       4731.08       473.28 o                         
  -9  17   1       3124.70       3167.64       397.43 o                         
  -8  17   1       1175.94       1341.23       107.87 o                         
  -7  17   1       5332.92       5325.01       192.19 o                         
  -6  17   1       1559.50       1544.74        99.90 o                         
  -5  17   1       3940.27       3881.66       149.69 o                         
  -4  17   1        735.74        776.85        58.05 o                         
  -3  17   1        491.64        516.96        51.64 o                         
  -2  17   1        700.53        660.82        64.07 o                         
  -1  17   1       9363.87       9134.54       188.58 o                         
   0  17   1        373.80        378.60        50.47 o                         
   1  17   1      15678.43      16013.13       304.09 o                         
   2  17   1       6226.62       5748.56       230.13 o                         
   3  17   1      21120.10      20576.05       428.68 o                         
   4  17   1       8903.79       8904.96       212.18 o                         
   5  17   1       2924.48       3036.06       139.77 o                         
   6  17   1        226.01        172.73        57.47 o                         
   7  17   1        107.94        161.62        60.42 o                         
   8  17   1       1116.74       1120.52       156.96 o                         
   9  17   1       2153.63       2209.26       353.62 o                         
  -9  18   1       2415.56       1983.65       314.89 o                         
  -8  18   1        127.76        249.09        70.54 o                         
  -7  18   1       1086.47       1200.48        96.86 o                         
  -6  18   1         83.99         91.45        49.57 o                         
  -5  18   1       5462.19       5419.06       158.74 o                         
  -4  18   1       4484.44       4531.65       134.14 o                         
  -3  18   1       3922.32       4115.64       139.09 o                         
  -2  18   1      13785.04      13724.21       253.11 o                         
  -1  18   1       4846.34       4950.61       138.23 o                         
   0  18   1       3526.97       3401.18       132.38 o                         
   1  18   1       1793.30       1764.99        83.50 o                         
   2  18   1       2891.22       2753.19       163.03 o                         
   3  18   1        518.84        548.09        79.56 o                         
   4  18   1       1791.02       1982.23       102.56 o                         
   5  18   1      10956.77      11104.15       254.40 o                         
   6  18   1       2533.09       2591.78       193.33 o                         
   7  18   1       4911.41       5020.20       229.43 o                         
   8  18   1       3245.17       3318.74       200.06 o                         
  -8  19   1       2316.39       2227.24       212.12 o                         
  -7  19   1         15.72         39.90        47.69 o                         
  -6  19   1       5071.72       5177.25       185.27 o                         
  -5  19   1       1484.20       1631.89        93.48 o                         
  -4  19   1       2311.90       2255.02       102.39 o                         
  -3  19   1        134.07        107.39        32.99 o                         
  -2  19   1       1693.98       1805.28        89.07 o                         
  -1  19   1       6318.51       5931.80       229.97 o                         
   0  19   1      14445.32      14382.62       305.13 o                         
   1  19   1      11469.89      11173.26       346.83 o                         
   2  19   1       9443.53       9796.59       396.88 o                         
   3  19   1        736.57        938.58       105.99 o                         
   4  19   1       3680.91       3611.55       159.81 o                         
   5  19   1          6.57        102.23        48.89 o                         
   6  19   1        669.26        790.36        95.80 o                         
   7  19   1       1308.46       1226.30       120.33 o                         
   8  19   1       1189.85       1503.59       287.92 o                         
  -7  20   1        127.68        128.57        90.40 o                         
  -6  20   1       3455.19       3661.42       160.67 o                         
  -5  20   1         59.64         -2.58        56.56 o                         
  -4  20   1      12059.80      11766.77       215.64 o                         
  -3  20   1         34.57         63.09        34.16 o                         
  -2  20   1       3539.58       3465.05       127.87 o                         
  -1  20   1        121.45         85.80        61.89 o                         
   0  20   1       6007.79       5876.19       187.18 o                         
   1  20   1         27.15         97.52        99.33 o                         
   2  20   1       1689.86       1712.25       147.98 o                         
   3  20   1         12.16         -7.48        58.95 o                         
   4  20   1       9054.02       9325.91       460.92 o                         
   5  20   1         78.49        229.73        56.85 o                         
   6  20   1      11043.36      11181.35       481.47 o                         
   7  20   1         12.74         21.63        65.64 o                         
  -7  21   1         43.90        111.65        75.70 o                         
  -6  21   1       4719.02       5082.22       191.99 o                         
  -5  21   1       2155.13       2271.61       123.94 o                         
  -4  21   1       5045.94       5204.26       168.15 o                         
  -3  21   1        709.40        734.78        56.21 o                         
  -2  21   1        112.46        112.24        45.93 o                         
  -1  21   1       1812.11       1716.81       110.52 o                         
   0  21   1      13334.36      12694.14       392.67 o                         
   1  21   1       1890.37       1636.03       184.39 o                         
   2  21   1       5143.98       4789.59       237.63 o                         
   3  21   1         75.06        120.04        51.95 o                         
   4  21   1       1332.38       1386.23       137.55 o                         
   5  21   1          4.97        215.47        75.15 o                         
   6  21   1        533.37        578.42        93.59 o                         
  -6  22   1        117.43        166.26        57.47 o                         
  -5  22   1       3675.05       3856.38       168.46 o                         
  -4  22   1       4279.91       4356.15       148.83 o                         
  -3  22   1       1649.78       1579.32        80.51 o                         
  -2  22   1       6947.15       6857.65       225.14 o                         
  -1  22   1       1568.92       1648.77       108.47 o                         
   0  22   1       2583.98       2559.96       176.22 o                         
   1  22   1       1408.77       1272.09       130.17 o                         
   2  22   1        295.76        324.51       112.80 o                         
   3  22   1        240.48        189.78        71.86 o                         
   4  22   1       3020.39       2981.34       198.16 o                         
   5  22   1       6325.75       6397.91       323.51 o                         
   6  22   1       1771.08       2008.16       153.30 o                         
  -6  23   1       1139.90       1073.14       137.72 o                         
  -5  23   1       4964.43       4876.13       186.61 o                         
  -4  23   1          1.91         43.81        63.91 o                         
  -3  23   1         18.17         -0.84        41.84 o                         
  -2  23   1          5.42        -22.54        45.69 o                         
  -1  23   1       2520.64       2582.40       321.64 o                         
   0  23   1        255.44        129.64        67.86 o                         
   1  23   1       6436.69       6120.84       345.34 o                         
   2  23   1       1007.62       1026.42       141.43 o                         
   3  23   1       5396.16       5611.85       271.43 o                         
   4  23   1       1660.01       1724.53       191.11 o                         
   5  23   1        822.09       1111.34       152.70 o                         
  -5  24   1       2652.44       3145.41       214.33 o                         
  -4  24   1        153.54        100.47        57.82 o                         
  -3  24   1       9370.03       9334.06       252.96 o                         
  -2  24   1        614.78        575.02        77.57 o                         
  -1  24   1      11992.71      11606.09       403.03 o                         
   0  24   1         86.05        155.11        69.87 o                         
   1  24   1         68.06         94.68        91.76 o                         
   2  24   1        629.65        790.45       117.17 o                         
   3  24   1       1803.19       1878.00       168.14 o                         
   4  24   1          4.25          1.76        56.43 o                         
   5  24   1       1053.96       1126.42       195.31 o                         
  -5  25   1       1194.75       1496.85       228.99 o                         
  -4  25   1         35.06         28.62        75.76 o                         
  -3  25   1        761.10        540.43       137.22 o                         
  -2  25   1        388.03        453.19       122.06 o                         
  -1  25   1       1163.22       1249.71       139.80 o                         
   0  25   1       1288.52       1340.13       147.01 o                         
   1  25   1       4004.53       3646.50       227.87 o                         
   2  25   1        932.54       1148.82       138.05 o                         
   3  25   1       8565.30       7972.03       344.65 o                         
   4  25   1       1515.27       1572.18       155.59 o                         
  -2  26   1       4179.41       4016.76       328.41 o                         
  -1  26   1       2304.92       2413.28       193.38 o                         
   0  26   1        626.01        646.16       105.96 o                         
   1  26   1         38.98        116.11       218.87 o                         
   2  26   1        731.24        670.11       156.58 o                         
   3  26   1       1332.07       1240.88       175.95 o                         
  -2  27   1       1012.29       1279.63       203.73 o                         
  -1  27   1       1731.86       1867.36       244.15 o                         
 -10   0   2         63.78        -16.84       114.48 o                         
  -8   0   2        462.08        520.16        71.01 o                         
  -6   0   2      15191.62      15095.40       408.31 o                         
  -4   0   2      64397.45      67944.39       658.79 o                         
  -2   0   2        147.80        203.09        11.32 o                         
   0   0   2      12697.52      14851.61       335.84 o                         
   2   0   2      96441.95      96017.02      3765.30 o                         
   4   0   2      21719.60      21203.55       459.98 o                         
   6   0   2      23745.19      23266.77       392.09 o                         
   8   0   2        591.91        707.82        70.44 o                         
  10   0   2       5748.83       5782.80       488.50 o                         
 -11   1   2        804.55       1057.23       169.02 o                         
 -10   1   2       7561.28       7885.90       396.08 o                         
  -9   1   2       5622.36       5710.65       272.76 o                         
  -8   1   2       5677.72       5501.07       154.87 o                         
  -7   1   2        573.80        614.57        37.88 o                         
  -6   1   2        282.31        289.69        29.37 o                         
  -5   1   2       1431.87       1463.20        50.59 o                         
  -4   1   2      19806.05      19015.60       157.99 o                         
  -3   1   2         31.35         48.76         6.87 o                         
  -2   1   2      22787.35      23034.08       295.89 o                         
  -1   1   2      10219.90      10887.00       137.75 o                         
   0   1   2      53548.04      53452.61       817.94 o                         
   1   1   2       7256.68       7287.35       210.31 o                         
   2   1   2      35993.75      36101.29       439.10 o                         
   3   1   2       3167.02       3272.20        76.66 o                         
   4   1   2       8138.48       8249.01       158.56 o                         
   5   1   2      13532.03      13738.55       183.18 o                         
   6   1   2      15885.48      15796.93       214.67 o                         
   7   1   2       6508.57       6423.76       133.82 o                         
   8   1   2       8255.25       8298.83       164.22 o                         
   9   1   2         41.48         20.47        34.93 o                         
  10   1   2       1860.75       2140.14       143.44 o                         
  11   1   2       1117.87       1410.73       192.48 o                         
 -11   2   2        747.75        833.86       164.73 o                         
 -10   2   2         10.03        125.55       204.56 o                         
  -9   2   2         89.50        121.32        73.39 o                         
  -8   2   2       4970.79       5150.50       149.35 o                         
  -7   2   2       3100.95       3175.48        95.53 o                         
  -6   2   2      10053.55       9971.63       154.52 o                         
  -5   2   2      47739.17      48570.71       535.25 o                         
  -4   2   2       4714.96       4534.33        82.40 o                         
  -3   2   2      17665.14      17268.43       224.51 o                         
  -2   2   2       3256.32       3539.55        79.17 o                         
  -1   2   2       1419.03       1360.99        40.44 o                         
   0   2   2       2936.99       3199.83        99.27 o                         
   1   2   2      16753.27      17564.89       309.75 o                         
   2   2   2      63429.99      63375.74       604.75 o                         
   3   2   2      19667.37      19753.33       294.19 o                         
   4   2   2      42213.25      42109.25       376.71 o                         
   5   2   2       1964.48       2007.04        61.64 o                         
   6   2   2       4123.00       4041.66        96.47 o                         
   7   2   2       6590.42       6513.93       135.35 o                         
   8   2   2         33.46         76.95        26.42 o                         
   9   2   2        829.75        780.46        78.48 o                         
  10   2   2         80.33         10.06        80.57 o                         
  11   2   2       6363.71       6236.71       382.34 o                         
 -11   3   2       3229.20       3034.04       267.48 o                         
 -10   3   2         14.23        -64.46        88.89 o                         
  -9   3   2      11266.52      10964.98       335.12 o                         
  -8   3   2        313.30        334.49        62.72 o                         
  -7   3   2       1554.76       1492.45        66.34 o                         
  -6   3   2       1096.31       1069.37        46.31 o                         
  -5   3   2       2341.32       2296.45        98.67 o                         
  -4   3   2       7876.52       7948.80       152.55 o                         
  -3   3   2      22304.40      22269.44       320.53 o                         
  -2   3   2      48061.73      49640.04       439.10 o                         
  -1   3   2      60948.76      60760.88       411.22 o                         
   0   3   2       2507.03       2648.82       114.09 o                         
   1   3   2      12659.20      12968.03       251.23 o                         
   2   3   2       5673.95       5550.24        90.88 o                         
   3   3   2       2014.04       2066.21        44.30 o                         
   4   3   2       5558.91       5549.32        83.68 o                         
   5   3   2       6924.64       6890.89       110.18 o                         
   6   3   2         45.89         51.21        20.11 o                         
   7   3   2      17868.79      17555.91       240.33 o                         
   8   3   2       4309.02       4355.25       114.11 o                         
   9   3   2       4171.08       4235.66       163.81 o                         
  10   3   2       1966.88       1919.30       141.67 o                         
  11   3   2        996.26       1083.16       123.87 o                         
 -11   4   2        390.85        516.93       150.45 o                         
 -10   4   2         24.04         59.63        54.98 o                         
  -9   4   2       2913.27       3227.32       167.19 o                         
  -8   4   2         20.21          5.12        47.42 o                         
  -7   4   2      28829.33      27840.51       355.87 o                         
  -6   4   2        215.25        197.44        17.25 o                         
  -5   4   2      31025.47      29488.89       336.61 o                         
  -4   4   2       8305.64       8190.42       138.30 o                         
  -3   4   2      14356.54      15154.54       242.35 o                         
  -2   4   2       1499.56       1633.48        35.97 o                         
  -1   4   2      16837.37      17756.70       213.51 o                         
   0   4   2      19736.84      20077.20       192.42 o                         
   1   4   2       4453.66       4431.80        93.10 o                         
   2   4   2       5653.10       5932.37        78.33 o                         
   3   4   2      93210.99      94784.34       889.36 o                         
   4   4   2       1374.52       1398.29        42.09 o                         
   5   4   2      13562.21      13361.58       177.78 o                         
   6   4   2        732.13        770.04        46.39 o                         
   7   4   2       1067.36       1053.66        53.02 o                         
   8   4   2         49.12        124.69        45.47 o                         
   9   4   2       1280.09       1268.91        95.27 o                         
  10   4   2          9.26         83.67        60.59 o                         
  11   4   2       1946.97       1948.00       153.99 o                         
 -11   5   2       3280.65       3677.80       294.19 o                         
 -10   5   2        340.47        428.15        89.01 o                         
  -9   5   2       2446.73       2351.16       142.99 o                         
  -8   5   2        380.15        296.60        50.33 o                         
  -7   5   2       7392.80       7367.59       204.06 o                         
  -6   5   2        301.69        342.06        38.99 o                         
  -5   5   2         47.14         58.66        12.78 o                         
  -4   5   2      18977.31      19301.86       198.38 o                         
  -3   5   2      61602.77      61572.70       511.61 o                         
  -2   5   2      14493.06      14884.07       196.41 o                         
  -1   5   2      63295.01      63016.69       551.22 o                         
   0   5   2       6109.28       6294.60       125.64 o                         
   1   5   2       5553.81       5388.79       132.71 o                         
   2   5   2       4977.15       5327.90        73.62 o                         
   3   5   2          2.30         21.62         7.40 o                         
   4   5   2        791.51        765.71        33.99 o                         
   5   5   2        744.10        846.29        43.42 o                         
   6   5   2        430.41        452.57        33.94 o                         
   7   5   2      11434.66      11255.01       212.74 o                         
   8   5   2       5477.95       5478.47       183.70 o                         
   9   5   2      14431.12      14532.00       372.81 o                         
  10   5   2       1334.30       1347.15       182.59 o                         
  11   5   2        953.88       1266.85       183.11 o                         
 -11   6   2         84.70        457.94       235.70 o                         
 -10   6   2        281.13        297.11        76.60 o                         
  -9   6   2       1473.11       1385.90       111.08 o                         
  -8   6   2       9736.93       9685.01       242.12 o                         
  -7   6   2      12162.77      12088.01       260.78 o                         
  -6   6   2       9963.63       9891.74       169.00 o                         
  -5   6   2      17564.86      17518.48       191.87 o                         
  -4   6   2        116.93        180.64        18.82 o                         
  -3   6   2       5313.36       5304.52       120.98 o                         
  -2   6   2       3448.27       3600.98        95.09 o                         
  -1   6   2       2806.63       2990.38        99.71 o                         
   0   6   2       2471.47       2590.92        72.97 o                         
   1   6   2       6553.50       6494.08        85.31 o                         
   2   6   2      37299.47      38098.40       341.44 o                         
   3   6   2      23434.33      24137.55       286.65 o                         
   4   6   2      61041.36      60778.47       852.20 o                         
   5   6   2      11700.85      11349.79       157.03 o                         
   6   6   2       3035.67       2952.94        78.32 o                         
   7   6   2         43.15         78.23        36.78 o                         
   8   6   2       1133.00       1221.70        92.38 o                         
   9   6   2       1219.43       1211.97        98.55 o                         
  10   6   2         57.13         63.05        65.30 o                         
  11   6   2       1693.95       1645.95       291.30 o                         
 -11   7   2        911.49       1081.88       147.11 o                         
 -10   7   2       2493.57       2592.08       166.40 o                         
  -9   7   2       2287.89       2292.51       145.85 o                         
  -8   7   2       3609.41       3777.95       151.54 o                         
  -7   7   2        798.74        832.23        71.06 o                         
  -6   7   2       2479.90       2564.02        83.86 o                         
  -5   7   2       4658.95       4659.05        84.23 o                         
  -4   7   2       4679.15       4382.98        71.69 o                         
  -3   7   2        137.77         75.78        21.99 o                         
  -2   7   2      84722.18      86240.68       965.96 o                         
  -1   7   2         91.85        156.47        15.27 o                         
   0   7   2      38284.56      38907.42       412.87 o                         
   1   7   2      19190.93      19410.03       212.97 o                         
   2   7   2       1333.83       1417.41        39.56 o                         
   3   7   2         32.13         70.06        14.15 o                         
   4   7   2        111.20        138.47        12.84 o                         
   5   7   2      11608.13      11733.54       158.25 o                         
   6   7   2       8589.28       8645.96       141.36 o                         
   7   7   2       1716.77       1701.73        80.03 o                         
   8   7   2      12707.29      12753.98       292.12 o                         
   9   7   2        431.02        470.13        82.64 o                         
  10   7   2       4770.36       4897.28       223.74 o                         
  11   7   2        210.68        422.59       134.69 o                         
 -11   8   2        360.84        557.81       170.89 o                         
 -10   8   2        195.38        282.69       100.76 o                         
  -9   8   2        113.39         38.08        67.95 o                         
  -8   8   2       1619.77       1880.94       109.05 o                         
  -7   8   2       1285.08       1353.64        88.77 o                         
  -6   8   2      24982.03      24628.70       304.03 o                         
  -5   8   2       1810.80       1785.94        52.89 o                         
  -4   8   2      23731.96      22994.98       288.68 o                         
  -3   8   2      11400.51      10748.04       282.45 o                         
  -2   8   2       3176.45       3472.37        78.88 o                         
  -1   8   2       3255.29       3252.57        63.60 o                         
   0   8   2      16678.93      16198.82       213.18 o                         
   1   8   2        960.92       1021.78        27.02 o                         
   2   8   2      57497.86      56854.87       692.74 o                         
   3   8   2      12450.42      12203.03       168.04 o                         
   4   8   2      48893.98      47994.09       519.99 o                         
   5   8   2        571.01        648.70        28.25 o                         
   6   8   2       7396.52       7532.80       160.44 o                         
   7   8   2         48.84         34.76        33.83 o                         
   8   8   2        692.28        905.67        84.78 o                         
   9   8   2         25.91        115.06        80.92 o                         
  10   8   2       3018.95       2720.62       173.17 o                         
  11   8   2        323.08        357.56        92.21 o                         
 -11   9   2        448.49        751.45       200.35 o                         
 -10   9   2       8974.45       9364.81       425.71 o                         
  -9   9   2        652.01        735.56        92.92 o                         
  -8   9   2       7544.66       7461.08       218.50 o                         
  -7   9   2        204.34        295.17        46.90 o                         
  -6   9   2       6190.35       6191.66       134.57 o                         
  -5   9   2         93.34        161.47        23.79 o                         
  -4   9   2      12583.53      12354.06       202.57 o                         
  -3   9   2       5749.01       5718.85       158.77 o                         
  -2   9   2      27396.38      27622.53       277.47 o                         
  -1   9   2      15499.47      15956.03       271.89 o                         
   0   9   2      54487.07      53184.74       552.62 o                         
   1   9   2        396.52        413.62        22.34 o                         
   2   9   2      20189.65      19932.79       315.37 o                         
   3   9   2        346.87        523.12        39.47 o                         
   4   9   2        191.50        202.70        26.56 o                         
   5   9   2         36.25         33.60        18.79 o                         
   6   9   2      25509.63      24972.38       335.70 o                         
   7   9   2       3540.42       3536.92       115.11 o                         
   8   9   2       4045.89       4062.70       160.89 o                         
   9   9   2       1821.96       1843.18       137.84 o                         
  10   9   2       1402.90       1453.22       133.64 o                         
  11   9   2        203.10        148.16       104.38 o                         
 -11  10   2         36.56         97.07        89.74 o                         
 -10  10   2         65.16        135.23        68.97 o                         
  -9  10   2        527.74        633.56       113.61 o                         
  -8  10   2         49.53         55.07        63.42 o                         
  -7  10   2       2106.17       2144.04        97.24 o                         
  -6  10   2      10722.35      10477.83       182.14 o                         
  -5  10   2      20309.82      20474.38       230.96 o                         
  -4  10   2      13929.55      14071.43       217.00 o                         
  -3  10   2      19288.84      19820.11       250.54 o                         
  -2  10   2         25.19         42.61        17.93 o                         
  -1  10   2       1828.37       1738.67        51.13 o                         
   0  10   2      23380.91      23682.70       400.49 o                         
   1  10   2      16049.47      15958.12       186.75 o                         
   2  10   2      25049.88      24953.72       378.09 o                         
   3  10   2       8522.57       8498.42       232.07 o                         
   4  10   2      13437.07      13422.90       237.25 o                         
   5  10   2       5448.76       5308.82       109.56 o                         
   6  10   2       5572.53       5670.99       138.97 o                         
   7  10   2       1134.29       1180.25        77.39 o                         
   8  10   2       1978.55       2061.25       116.43 o                         
   9  10   2        692.89        628.73        96.64 o                         
  10  10   2       1759.93       1857.60       153.38 o                         
  11  10   2       2427.24       2254.77       252.59 o                         
 -11  11   2       4912.88       4737.81       451.38 o                         
 -10  11   2        403.20        491.94        92.74 o                         
  -9  11   2       8461.55       8200.73       281.94 o                         
  -8  11   2        177.12        117.13        48.11 o                         
  -7  11   2       1269.83       1389.37        81.32 o                         
  -6  11   2        132.92        166.90        39.73 o                         
  -5  11   2       7707.15       7745.17       192.29 o                         
  -4  11   2       2319.19       2258.41        81.01 o                         
  -3  11   2       9446.64       9189.26       176.53 o                         
  -2  11   2       7866.29       7985.63       137.25 o                         
  -1  11   2      14391.71      14975.14       242.14 o                         
   0  11   2       4035.25       3921.11        82.42 o                         
   1  11   2      53885.04      53764.21       498.49 o                         
   2  11   2       1648.71       1764.78        62.57 o                         
   3  11   2       1150.33       1244.53        72.90 o                         
   4  11   2        189.65        234.85        37.42 o                         
   5  11   2      15540.02      15443.76       211.17 o                         
   6  11   2       1728.90       1774.97        77.68 o                         
   7  11   2       9392.62       9080.93       231.81 o                         
   8  11   2       1729.45       1794.56       130.56 o                         
   9  11   2       2718.10       2809.53       172.89 o                         
  10  11   2        519.35        447.83        90.86 o                         
 -10  12   2        355.77        180.87       186.88 o                         
  -9  12   2       1243.90       1152.42       100.11 o                         
  -8  12   2        509.12        622.26        75.87 o                         
  -7  12   2      12415.72      12608.80       250.45 o                         
  -6  12   2         58.75         63.50        38.67 o                         
  -5  12   2      25459.28      25036.51       471.89 o                         
  -4  12   2       6174.09       6035.60       138.04 o                         
  -3  12   2      22616.25      22264.65       310.97 o                         
  -2  12   2        128.20        174.26        25.14 o                         
  -1  12   2         85.55        144.74        31.07 o                         
   0  12   2       2412.96       2430.49        66.13 o                         
   1  12   2      19864.54      20376.98       474.37 o                         
   2  12   2       1781.66       1694.86        62.43 o                         
   3  12   2      14290.74      14368.37       281.27 o                         
   4  12   2       8349.29       8451.76       182.09 o                         
   5  12   2      17719.12      17491.79       300.49 o                         
   6  12   2        114.76        105.39        40.00 o                         
   7  12   2       1293.27       1336.92       110.14 o                         
   8  12   2        367.41        379.94        81.10 o                         
   9  12   2       1058.38       1118.60       120.73 o                         
  10  12   2        330.75        523.61       200.35 o                         
 -10  13   2       1990.84       1876.71       171.16 o                         
  -9  13   2       2652.85       2620.28       144.64 o                         
  -8  13   2        486.23        556.57        69.48 o                         
  -7  13   2       4063.86       4275.64       142.89 o                         
  -6  13   2       1996.66       2042.03       106.29 o                         
  -5  13   2        155.65        155.31        53.46 o                         
  -4  13   2         70.87        104.05        24.55 o                         
  -3  13   2      22533.50      22997.17       296.79 o                         
  -2  13   2        576.63        580.84        50.81 o                         
  -1  13   2      31635.02      30973.76       907.96 o                         
   0  13   2       4004.60       4033.25        90.16 o                         
   1  13   2       7873.66       7649.98       149.95 o                         
   2  13   2       2535.79       2624.17        91.89 o                         
   3  13   2          2.79         54.90        38.25 o                         
   4  13   2         65.21        136.10        36.66 o                         
   5  13   2       1966.49       1979.70        93.62 o                         
   6  13   2       7977.92       7642.88       196.25 o                         
   7  13   2       7842.40       7838.98       276.99 o                         
   8  13   2        173.07        144.48        73.74 o                         
   9  13   2       8546.71       8288.71       305.09 o                         
  10  13   2         13.49        235.70       170.04 o                         
  -9  14   2       1206.39       1100.61        85.69 o                         
  -8  14   2        818.21        686.38        92.00 o                         
  -7  14   2      10699.46      10919.43       266.09 o                         
  -6  14   2       7082.88       6953.74       199.55 o                         
  -5  14   2       6507.66       6376.65       180.54 o                         
  -4  14   2       3999.21       3881.81       110.36 o                         
  -3  14   2       1666.59       1740.44        72.99 o                         
  -2  14   2         81.08        153.26        30.60 o                         
  -1  14   2       4398.76       4146.04       110.55 o                         
   0  14   2        305.12        346.10        29.64 o                         
   1  14   2        896.00        961.89        52.95 o                         
   2  14   2      17492.79      16943.24       250.40 o                         
   3  14   2      27538.32      27883.67       454.24 o                         
   4  14   2      10711.89      10429.37       217.16 o                         
   5  14   2       5715.94       5481.39       160.22 o                         
   6  14   2       2628.03       2537.31       113.30 o                         
   7  14   2       1061.49       1101.53       109.17 o                         
   8  14   2         97.43         97.79        70.49 o                         
   9  14   2        603.13        592.29       105.76 o                         
  10  14   2       1337.23       1000.16       255.93 o                         
  -9  15   2        955.79        889.71        95.39 o                         
  -8  15   2       1493.32       1480.69       107.20 o                         
  -7  15   2        619.12        743.14        89.02 o                         
  -6  15   2        796.63        869.80        75.09 o                         
  -5  15   2         47.16         66.94        39.99 o                         
  -4  15   2       3364.34       3498.34       107.70 o                         
  -3  15   2       4239.00       4175.58       106.12 o                         
  -2  15   2      43705.36      42083.47       509.20 o                         
  -1  15   2       8276.34       8164.45       151.79 o                         
   0  15   2      19574.65      20037.80       499.93 o                         
   1  15   2         30.67         50.10        24.18 o                         
   2  15   2         53.15         81.40        25.26 o                         
   3  15   2         11.05         40.07        33.68 o                         
   4  15   2        619.35        570.93        56.13 o                         
   5  15   2        143.58        169.56        53.77 o                         
   6  15   2       3044.52       3061.88       127.69 o                         
   7  15   2       2190.74       2145.65       146.79 o                         
   8  15   2       9699.75       9553.20       323.23 o                         
   9  15   2       1140.96       1118.83       125.51 o                         
  -9  16   2          1.96       -144.79       151.52 o                         
  -8  16   2       5174.66       5254.60       332.34 o                         
  -7  16   2          5.65         97.00        52.15 o                         
  -6  16   2      12048.19      11767.61       245.31 o                         
  -5  16   2       2576.16       2437.72       102.54 o                         
  -4  16   2       5725.34       5650.66       129.21 o                         
  -3  16   2       1120.22       1069.54        54.51 o                         
  -2  16   2        568.79        575.26        50.22 o                         
  -1  16   2        314.75        346.70        36.20 o                         
   0  16   2         47.53        143.47        32.32 o                         
   1  16   2         27.45         44.44        24.51 o                         
   2  16   2      34449.67      34474.09       519.60 o                         
   3  16   2         26.93         25.01        27.73 o                         
   4  16   2      28078.84      28287.99       738.97 o                         
   5  16   2       1200.74       1129.37        91.14 o                         
   6  16   2       1714.04       1725.54       113.38 o                         
   7  16   2         77.11         57.42        84.88 o                         
   8  16   2         78.78         86.32       125.69 o                         
   9  16   2         94.87        129.64       176.78 o                         
  -9  17   2         11.86       -122.90       158.26 o                         
  -8  17   2       1999.77       1767.62       118.86 o                         
  -7  17   2        670.05        657.32        71.71 o                         
  -6  17   2         83.44         69.67        42.44 o                         
  -5  17   2         46.45         63.62        36.53 o                         
  -4  17   2       7474.31       7482.31       154.12 o                         
  -3  17   2       4596.68       4836.02       117.28 o                         
  -2  17   2      18548.40      17879.04       357.25 o                         
  -1  17   2       7509.65       7247.97       165.30 o                         
   0  17   2      14171.80      14314.24       292.15 o                         
   1  17   2        392.84        357.08        41.27 o                         
   2  17   2       3547.64       3697.26       137.21 o                         
   3  17   2        106.45        144.87        58.84 o                         
   4  17   2        529.28        691.93        75.31 o                         
   5  17   2        622.07        592.97        96.51 o                         
   6  17   2       3334.24       3562.43       222.97 o                         
   7  17   2        412.88        361.81        74.59 o                         
   8  17   2       5691.20       5435.67       249.51 o                         
  -9  18   2        647.06        463.01       188.57 o                         
  -8  18   2        251.97        182.84        61.65 o                         
  -7  18   2       3595.41       3880.44       166.50 o                         
  -6  18   2       1916.18       1926.81       113.99 o                         
  -5  18   2       2207.14       2186.85       102.44 o                         
  -4  18   2       8364.10       8235.68       167.26 o                         
  -3  18   2       1460.87       1530.24        69.27 o                         
  -2  18   2         59.44         83.50        31.18 o                         
  -1  18   2        376.25        439.32        50.79 o                         
   0  18   2      10321.15      10441.61       218.65 o                         
   1  18   2       4473.12       4377.38       151.75 o                         
   2  18   2       8723.07       8886.73       303.98 o                         
   3  18   2      12183.59      12174.23       738.37 o                         
   4  18   2       4987.99       4767.38       180.64 o                         
   5  18   2       4129.69       4394.28       179.83 o                         
   6  18   2       5914.17       6116.83       242.40 o                         
   7  18   2          6.83          9.09        82.70 o                         
   8  18   2         36.72         85.86       127.95 o                         
  -8  19   2        420.98        318.52       115.70 o                         
  -7  19   2        255.04        273.57        63.87 o                         
  -6  19   2        531.42        551.30        69.58 o                         
  -5  19   2        656.39        690.30        64.01 o                         
  -4  19   2       1719.93       1662.55        87.24 o                         
  -3  19   2       4990.71       4992.03       126.74 o                         
  -2  19   2         23.10         14.64        30.95 o                         
  -1  19   2      13994.75      13868.08       254.95 o                         
   0  19   2       5231.04       5331.21       155.12 o                         
   1  19   2       6521.67       6505.62       263.82 o                         
   2  19   2       6190.21       6291.42       420.33 o                         
   3  19   2        744.34        784.14       102.31 o                         
   4  19   2       2228.95       2380.73       217.23 o                         
   5  19   2       3654.46       3574.81       146.43 o                         
   6  19   2       2225.43       2128.00       149.99 o                         
   7  19   2       5009.16       5309.74       243.20 o                         
  -7  20   2       2286.36       2233.64       134.71 o                         
  -6  20   2         74.43        103.06        50.86 o                         
  -5  20   2      14498.27      14246.95       282.21 o                         
  -4  20   2         14.39        -37.18        37.18 o                         
  -3  20   2       7287.79       7377.54       159.75 o                         
  -2  20   2        272.79        295.41        45.45 o                         
  -1  20   2       1082.27       1200.71        89.46 o                         
   0  20   2       1030.60        954.44        79.88 o                         
   1  20   2       6602.79       6512.16       217.83 o                         
   2  20   2        462.17        530.50        85.07 o                         
   3  20   2       5286.66       5434.78       254.75 o                         
   4  20   2        430.80        578.22        98.98 o                         
   5  20   2       3543.82       3423.64       172.69 o                         
   6  20   2        432.21        358.67        80.40 o                         
   7  20   2       2519.73       2582.06       180.46 o                         
  -7  21   2        119.26        204.48        76.28 o                         
  -6  21   2         69.37        107.87        51.46 o                         
  -5  21   2        748.36        814.95        84.36 o                         
  -4  21   2         83.45        109.40        42.90 o                         
  -3  21   2       2566.95       2586.52        97.14 o                         
  -2  21   2         16.18         -4.00        36.45 o                         
  -1  21   2       8025.90       8211.26       346.85 o                         
   0  21   2       1807.28       1615.48       137.74 o                         
   1  21   2       5274.20       5173.13       200.60 o                         
   2  21   2       1415.04       1258.35       127.49 o                         
   3  21   2        375.22        501.31        96.28 o                         
   4  21   2       1208.89       1244.46       130.27 o                         
   5  21   2       2727.99       2843.51       168.87 o                         
   6  21   2       1387.36       1717.70       181.54 o                         
  -6  22   2       1878.19       1995.17       124.30 o                         
  -5  22   2       4745.32       4765.16       225.51 o                         
  -4  22   2       6921.52       7109.19       233.65 o                         
  -3  22   2       1274.40       1265.24        79.46 o                         
  -2  22   2        595.02        551.06        68.41 o                         
  -1  22   2        427.32        437.21        67.19 o                         
   0  22   2       5229.21       4891.08       242.12 o                         
   1  22   2       1485.90       1455.93       140.25 o                         
   2  22   2       1272.84       1306.20       106.94 o                         
   3  22   2       7988.49       7674.26       321.66 o                         
   4  22   2       1626.06       1718.17       187.75 o                         
   5  22   2        716.74        620.10       129.19 o                         
   6  22   2       2143.25       2305.24       289.63 o                         
  -6  23   2        104.61        108.85       102.70 o                         
  -5  23   2        132.27        117.71        65.08 o                         
  -4  23   2       2692.63       2667.54       137.55 o                         
  -3  23   2       2888.30       2819.40       162.29 o                         
  -2  23   2       5993.19       6155.85       218.33 o                         
  -1  23   2       3538.45       3550.22       213.55 o                         
   0  23   2       5917.16       5856.82       318.37 o                         
   1  23   2         50.74        268.65        84.54 o                         
   2  23   2       2270.83       2230.95       177.05 o                         
   3  23   2         23.10        156.26        64.96 o                         
   4  23   2        151.30        184.30        79.82 o                         
   5  23   2         22.91         85.86       114.48 o                         
  -5  24   2          7.47        -70.71       109.43 o                         
  -4  24   2       1904.44       1740.04       136.22 o                         
  -3  24   2         30.77         67.99        57.24 o                         
  -2  24   2       1257.18       1324.69       110.49 o                         
  -1  24   2       1009.01        955.00       122.91 o                         
   0  24   2        634.77        659.16       103.55 o                         
   1  24   2        542.40        523.61       101.64 o                         
   2  24   2       6343.86       6173.03       349.54 o                         
   3  24   2         29.66         83.40       167.52 o                         
   4  24   2       7353.58       7422.81       365.24 o                         
  -4  25   2       1082.28       1037.18       175.11 o                         
  -3  25   2       1388.52       1540.37       176.80 o                         
  -2  25   2      10432.46      10205.60       385.33 o                         
  -1  25   2       2363.87       2536.17       211.33 o                         
   0  25   2       4124.51       4276.77       248.76 o                         
   1  25   2        204.93        263.62        90.45 o                         
   2  25   2         35.35        111.63        85.32 o                         
   3  25   2        234.94        478.15       148.16 o                         
   4  25   2         19.74         77.44        97.65 o                         
  -3  26   2         22.27       -143.10       143.10 o                         
  -2  26   2        182.16         92.42        79.41 o                         
  -1  26   2        144.10        373.76       139.74 o                         
   0  26   2        700.21        564.15       187.73 o                         
   1  26   2       1004.13        939.42       128.98 o                         
   2  26   2       3558.88       3462.48       313.24 o                         
   3  26   2       7727.42       7282.77       443.06 o                         
  -1  27   2       5708.19       5573.59       407.62 o                         
 -11   0   3       3590.35       3945.85       431.13 o                         
  -9   0   3      11127.87      11243.65       626.99 o                         
  -7   0   3       5039.58       4810.72       245.95 o                         
  -5   0   3         61.54        135.66        19.68 o                         
  -3   0   3        748.40        814.61        31.24 o                         
  -1   0   3      73115.49      73898.28      1116.08 o                         
   1   0   3      97012.89      99188.77      2312.13 o                         
   3   0   3      43199.42      44065.48       548.25 o                         
   5   0   3       8510.97       8649.73       198.10 o                         
   7   0   3      14275.60      14039.11       302.58 o                         
   9   0   3       1383.23       1428.62       104.59 o                         
  11   0   3       5891.96       6444.62       554.18 o                         
 -11   1   3        886.43        878.76       159.88 o                         
 -10   1   3        197.18        228.09       108.93 o                         
  -9   1   3        974.01        920.69        92.42 o                         
  -8   1   3          5.30         87.04        47.87 o                         
  -7   1   3       1685.86       1752.70        82.79 o                         
  -6   1   3       4495.10       4591.47        84.78 o                         
  -5   1   3      39432.25      38671.39       371.32 o                         
  -4   1   3      32505.45      31845.33       312.05 o                         
  -3   1   3      26414.83      26342.36       253.87 o                         
  -2   1   3      11050.41      11421.77       196.56 o                         
  -1   1   3        409.85        496.30        22.46 o                         
   0   1   3      14454.73      14987.26       224.83 o                         
   1   1   3      18568.68      19435.02       281.12 o                         
   2   1   3       6603.30       6518.06       403.97 o                         
   3   1   3      24445.43      23976.02       270.11 o                         
   4   1   3         55.02         62.95        16.87 o                         
   5   1   3      30234.41      30040.43       317.80 o                         
   6   1   3       8482.82       8361.04       147.58 o                         
   7   1   3      20867.24      20521.30       271.70 o                         
   8   1   3        992.98        993.44        58.05 o                         
   9   1   3        572.13        653.01        60.60 o                         
  10   1   3        494.09        348.56       308.95 o                         
  11   1   3       1773.31       1238.69       172.02 o                         
 -11   2   3       1186.36       1236.94       190.54 o                         
 -10   2   3       5417.09       5251.51       318.23 o                         
  -9   2   3       1823.91       1758.70       121.92 o                         
  -8   2   3       7571.35       7432.04       187.57 o                         
  -7   2   3       7009.87       6938.93       172.71 o                         
  -6   2   3       1892.57       1956.18        66.24 o                         
  -5   2   3       1507.76       1587.69        61.55 o                         
  -4   2   3        259.11        260.32        28.61 o                         
  -3   2   3      10840.61      10546.33       173.05 o                         
  -2   2   3       1703.89       1801.06        49.34 o                         
  -1   2   3      63831.58      65204.01      1125.34 o                         
   0   2   3      28941.51      27890.48       305.07 o                         
   1   2   3      23913.70      24961.77       615.14 o                         
   2   2   3      80647.56      77766.51       979.48 o                         
   3   2   3      24413.55      24694.15       402.64 o                         
   4   2   3        856.76        923.63        31.13 o                         
   5   2   3       2910.95       2882.89        75.61 o                         
   6   2   3       4625.25       4570.89       104.69 o                         
   7   2   3       6384.33       6263.96       133.55 o                         
   8   2   3       1269.53       1319.65        59.91 o                         
   9   2   3       4027.47       4255.18       164.05 o                         
  10   2   3       2720.07       2692.48       163.49 o                         
  11   2   3       1422.88       1171.24       176.78 o                         
 -11   3   3       2270.81       2450.57       248.96 o                         
 -10   3   3        954.30       1007.68       154.56 o                         
  -9   3   3        507.87        534.63        80.55 o                         
  -8   3   3       1710.11       1848.71       120.73 o                         
  -7   3   3       2829.06       2614.90        89.57 o                         
  -6   3   3      12837.65      12517.66       185.48 o                         
  -5   3   3         52.93         53.36        23.38 o                         
  -4   3   3      48572.88      46829.27       467.31 o                         
  -3   3   3       1080.61       1132.73        40.73 o                         
  -2   3   3      42588.04      40342.42       654.94 o                         
  -1   3   3       3782.20       3755.94        64.99 o                         
   0   3   3         92.70        169.65        14.61 o                         
   1   3   3       1008.11       1033.76        59.48 o                         
   2   3   3       1616.28       1655.54        63.94 o                         
   3   3   3      35223.75      35011.18       452.48 o                         
   4   3   3      26435.71      26052.63       283.45 o                         
   5   3   3      12834.99      12859.59       146.89 o                         
   6   3   3      16115.69      15964.10       199.94 o                         
   7   3   3        169.94        145.28        29.43 o                         
   8   3   3       2145.23       2332.28       100.26 o                         
   9   3   3       1010.76       1079.64        91.22 o                         
  10   3   3        269.96        119.37        80.91 o                         
  11   3   3        163.32        254.08       118.50 o                         
 -11   4   3         15.74        676.80       259.27 o                         
 -10   4   3       2143.96       2327.77       153.93 o                         
  -9   4   3       1232.56       1132.13       105.17 o                         
  -8   4   3       9696.00       9144.95       270.78 o                         
  -7   4   3       1629.64       1658.90        89.82 o                         
  -6   4   3      23803.72      22894.45       335.14 o                         
  -5   4   3        126.77        118.92        39.80 o                         
  -4   4   3         20.80         -7.76        28.33 o                         
  -3   4   3       5387.27       5407.91        95.70 o                         
  -2   4   3      35651.78      35150.32       305.15 o                         
  -1   4   3         41.57         65.59        27.40 o                         
   0   4   3      42417.79      41192.83       487.40 o                         
   1   4   3         43.70         91.94        30.94 o                         
   2   4   3      29427.84      30380.66       477.54 o                         
   3   4   3       4594.57       4896.02       110.51 o                         
   4   4   3       9172.76       9356.07       154.18 o                         
   5   4   3        642.36        619.34        29.94 o                         
   6   4   3       2254.92       2369.34        71.61 o                         
   7   4   3          0.02        -24.45        33.25 o                         
   8   4   3      18992.46      18996.99       311.61 o                         
   9   4   3       1433.59       1287.45        97.02 o                         
  10   4   3       7868.94       8080.13       248.29 o                         
  11   4   3         20.60         27.47        75.37 o                         
 -11   5   3        248.47        395.65       222.24 o                         
 -10   5   3       1120.31       1019.81       108.30 o                         
  -9   5   3        142.60        165.88       122.41 o                         
  -8   5   3       5022.65       5189.29       201.17 o                         
  -7   5   3       1465.88       1424.79        85.06 o                         
  -6   5   3      18648.30      18437.97       276.04 o                         
  -5   5   3       4290.80       4326.72       101.71 o                         
  -4   5   3      21407.88      20211.29       399.77 o                         
  -3   5   3       1203.48       1187.88        53.41 o                         
  -2   5   3      47596.41      46389.68       356.43 o                         
  -1   5   3       9773.08       9851.40       177.15 o                         
   0   5   3      23778.71      23792.91       301.05 o                         
   1   5   3          8.54         63.67        20.88 o                         
   2   5   3      17624.65      17510.92       205.52 o                         
   3   5   3      14209.93      14301.18       212.96 o                         
   4   5   3      40975.10      43084.40       504.04 o                         
   5   5   3        847.59        916.50        49.95 o                         
   6   5   3       6171.19       6233.73       120.05 o                         
   7   5   3       2616.33       2557.47       100.37 o                         
   8   5   3        109.02        166.84        51.00 o                         
   9   5   3        593.25        554.08        80.93 o                         
  10   5   3         31.16         65.27        63.07 o                         
  11   5   3         14.47         52.97        78.52 o                         
 -11   6   3        258.01        569.06       245.81 o                         
 -10   6   3       2801.43       3220.91       257.74 o                         
  -9   6   3       1206.62       1151.86       108.68 o                         
  -8   6   3       6168.84       5899.92       229.95 o                         
  -7   6   3       8693.29       8722.29       189.30 o                         
  -6   6   3      12945.23      12650.99       200.39 o                         
  -5   6   3       8985.13       9097.35       156.36 o                         
  -4   6   3         51.77         42.46        15.10 o                         
  -3   6   3      18746.83      18267.93       187.68 o                         
  -2   6   3      22029.37      22158.15       247.00 o                         
  -1   6   3      47857.37      47873.40       730.82 o                         
   0   6   3      20224.08      19470.51       204.89 o                         
   1   6   3       6217.02       6225.04       152.59 o                         
   2   6   3       4772.51       4570.96       143.03 o                         
   3   6   3      12406.99      12446.26       157.85 o                         
   4   6   3       4199.03       4228.40        88.74 o                         
   5   6   3       3330.67       3388.60        76.87 o                         
   6   6   3       3231.70       3245.59        92.78 o                         
   7   6   3       3679.26       3784.35       121.04 o                         
   8   6   3       4331.96       4195.02       174.94 o                         
   9   6   3       8829.25       8756.36       250.44 o                         
  10   6   3       2982.72       2714.81       169.39 o                         
  11   6   3       1258.02       1490.13       198.68 o                         
 -11   7   3       3491.88       3828.33       251.64 o                         
 -10   7   3         99.63        215.23        76.72 o                         
  -9   7   3         49.12         32.65       117.31 o                         
  -8   7   3        407.60        424.96        68.29 o                         
  -7   7   3       8006.93       8035.65       182.83 o                         
  -6   7   3       8662.39       8485.49       160.92 o                         
  -5   7   3       6430.81       6015.14       164.34 o                         
  -4   7   3      23323.12      22526.56       268.58 o                         
  -3   7   3      15738.21      15508.38       196.87 o                         
  -2   7   3       1163.82       1332.85        63.40 o                         
  -1   7   3      18436.64      18550.16       197.07 o                         
   0   7   3        504.08        577.39        52.21 o                         
   1   7   3       2226.99       2368.92       106.70 o                         
   2   7   3        888.05        903.47        43.06 o                         
   3   7   3      51921.81      52785.52       605.69 o                         
   4   7   3        352.96        342.84        23.37 o                         
   5   7   3      30611.60      30645.19       370.35 o                         
   6   7   3       4781.20       4892.81       129.83 o                         
   7   7   3       5042.76       4998.23       140.53 o                         
   8   7   3       1704.44       1876.81       124.93 o                         
   9   7   3        201.48        378.47        73.63 o                         
  10   7   3       1170.50       1236.54       141.52 o                         
  11   7   3         13.54        311.46       127.95 o                         
 -11   8   3       1964.51       2072.06       334.25 o                         
 -10   8   3       1079.99       1084.94       122.38 o                         
  -9   8   3       7210.69       7662.61       270.78 o                         
  -8   8   3        118.98        123.71        46.41 o                         
  -7   8   3       6974.95       6963.28       154.42 o                         
  -6   8   3       5751.11       5523.98       128.91 o                         
  -5   8   3       4539.96       4457.70        84.59 o                         
  -4   8   3        341.02        349.44        26.28 o                         
  -3   8   3      11588.93      11917.91       170.71 o                         
  -2   8   3       3489.16       3401.19        79.30 o                         
  -1   8   3      20165.76      19556.96       293.73 o                         
   0   8   3        874.57        986.52        39.48 o                         
   1   8   3      68297.74      64716.74       743.48 o                         
   2   8   3       5544.61       5778.96       125.41 o                         
   3   8   3      28271.78      28450.30       305.05 o                         
   4   8   3         18.26         29.76        12.84 o                         
   5   8   3        831.12        930.47        53.52 o                         
   6   8   3       5188.85       5167.42       134.31 o                         
   7   8   3       3098.14       3157.57       122.58 o                         
   8   8   3        341.11        497.54        66.58 o                         
   9   8   3       6743.30       6938.75       260.72 o                         
  10   8   3        517.15        465.62        87.19 o                         
 -11   9   3        979.52       1171.87       190.26 o                         
 -10   9   3        222.80        199.19       105.43 o                         
  -9   9   3       1211.62       1320.64       120.08 o                         
  -8   9   3        446.29        390.20        61.30 o                         
  -7   9   3        618.84        584.91        49.29 o                         
  -6   9   3       3519.19       3412.33       102.17 o                         
  -5   9   3      27693.86      26829.79       335.25 o                         
  -4   9   3        564.76        585.89        31.72 o                         
  -3   9   3      43997.19      43946.43       450.16 o                         
  -2   9   3       5910.07       6038.98       103.02 o                         
  -1   9   3        720.41        702.74        35.58 o                         
   0   9   3       1113.18       1163.72        55.17 o                         
   1   9   3       8042.30       8356.08       116.78 o                         
   2   9   3       4078.10       4272.22       109.68 o                         
   3   9   3       1827.21       1785.77        85.79 o                         
   4   9   3       2986.50       2676.22        76.62 o                         
   5   9   3      22853.02      22914.02       303.76 o                         
   6   9   3       2958.45       3040.52       102.85 o                         
   7   9   3      21539.55      21980.74       355.44 o                         
   8   9   3        176.97        203.37        65.44 o                         
   9   9   3        382.06        426.43        87.00 o                         
  10   9   3         47.04         34.82        70.56 o                         
 -10  10   3       4038.29       4241.69       214.85 o                         
  -9  10   3       3894.55       3892.12       195.48 o                         
  -8  10   3       2885.71       2883.98       155.15 o                         
  -7  10   3       1498.23       1497.10        83.95 o                         
  -6  10   3         63.24        124.02        37.27 o                         
  -5  10   3         85.87        103.54        32.78 o                         
  -4  10   3         21.58         55.34        17.98 o                         
  -3  10   3       2416.26       2506.17        69.13 o                         
  -2  10   3       2388.45       2414.29        65.22 o                         
  -1  10   3       6303.49       6206.19        95.63 o                         
   0  10   3      24684.53      24504.59       659.97 o                         
   1  10   3      66577.09      66968.31       678.46 o                         
   2  10   3      32565.31      30921.83       521.01 o                         
   3  10   3      14755.15      14592.62       280.66 o                         
   4  10   3       2849.62       2969.47        80.56 o                         
   5  10   3       1228.02       1276.45        92.60 o                         
   6  10   3       4793.04       4948.77       131.07 o                         
   7  10   3       1450.26       1509.47        91.75 o                         
   8  10   3       1209.86       1233.10       148.96 o                         
   9  10   3       1511.65       1459.14       127.30 o                         
  10  10   3       1377.11       1449.73       134.23 o                         
 -10  11   3        224.21        261.42        80.01 o                         
  -9  11   3         18.43         19.83        59.83 o                         
  -8  11   3        564.23        744.82        71.72 o                         
  -7  11   3        206.36        208.54        61.18 o                         
  -6  11   3      12462.10      12566.75       285.57 o                         
  -5  11   3        710.95        681.60        51.93 o                         
  -4  11   3      43909.24      45573.50       524.65 o                         
  -3  11   3       3072.21       2989.73        78.15 o                         
  -2  11   3      13516.91      13549.22       194.82 o                         
  -1  11   3         49.72        116.62        23.81 o                         
   0  11   3         40.60        105.69        24.43 o                         
   1  11   3       2297.04       2405.31       116.69 o                         
   2  11   3       4045.90       3998.02       167.64 o                         
   3  11   3       8216.64       8056.33       199.74 o                         
   4  11   3       2032.88       2240.67        86.22 o                         
   5  11   3      10282.06      10020.75       199.86 o                         
   6  11   3      18396.65      18029.48       322.19 o                         
   7  11   3       1526.11       1583.47        93.83 o                         
   8  11   3       5835.34       5870.86       237.09 o                         
   9  11   3         90.33        241.54        75.17 o                         
  10  11   3       1119.34       1057.57       150.00 o                         
 -10  12   3       5242.68       5039.77       447.19 o                         
  -9  12   3        465.25        462.04        92.21 o                         
  -8  12   3       9367.64       9409.79       226.75 o                         
  -7  12   3        672.39        653.18        61.95 o                         
  -6  12   3       6215.51       6428.02       185.61 o                         
  -5  12   3       2905.68       2965.72       121.46 o                         
  -4  12   3       1317.47       1328.67        60.74 o                         
  -3  12   3       3073.27       3098.64        88.82 o                         
  -2  12   3       5806.91       5784.11       142.50 o                         
  -1  12   3       2156.10       2167.67        67.51 o                         
   0  12   3      31578.29      30998.74       446.81 o                         
   1  12   3       4549.69       4472.35        90.59 o                         
   2  12   3      24405.79      25069.85       508.46 o                         
   3  12   3          6.89        -31.79        79.13 o                         
   4  12   3       2592.28       2621.84        98.74 o                         
   5  12   3       1327.83       1259.53        87.58 o                         
   6  12   3       5657.77       5688.92       169.51 o                         
   7  12   3        109.50        115.92        47.29 o                         
   8  12   3       4389.74       4296.88       205.40 o                         
   9  12   3        569.56        729.19       104.77 o                         
  10  12   3       2547.65       2825.66       378.89 o                         
 -10  13   3       1080.99        737.48       185.21 o                         
  -9  13   3          8.58         38.48        82.42 o                         
  -8  13   3       1390.82       1551.97       108.59 o                         
  -7  13   3         38.21         35.74        53.95 o                         
  -6  13   3      11133.03      10435.21       294.21 o                         
  -5  13   3       4616.95       4638.26       161.28 o                         
  -4  13   3      15450.43      15432.14       235.84 o                         
  -3  13   3      12139.80      12216.27       198.84 o                         
  -2  13   3      19757.67      19719.70       342.37 o                         
  -1  13   3        703.39        689.87        46.18 o                         
   0  13   3       8547.12       8219.11       156.28 o                         
   1  13   3       1554.40       1544.19        52.75 o                         
   2  13   3       7925.54       8024.96       486.24 o                         
   3  13   3        424.88        409.38        94.29 o                         
   4  13   3      16733.42      16516.16       281.94 o                         
   5  13   3       3408.00       3409.77       143.26 o                         
   6  13   3       4449.44       4566.91       153.63 o                         
   7  13   3       2452.86       2554.31       120.85 o                         
   8  13   3        789.90       1049.47       114.31 o                         
   9  13   3        112.63        209.23        74.26 o                         
  10  13   3          9.73        -26.94       143.10 o                         
 -10  14   3        592.74        -33.67       181.84 o                         
  -9  14   3       1294.03       1205.82       143.96 o                         
  -8  14   3       2658.95       2642.23       159.91 o                         
  -7  14   3       5843.82       5498.64       187.18 o                         
  -6  14   3      11097.60      10992.40       257.93 o                         
  -5  14   3        522.93        446.68        52.61 o                         
  -4  14   3        101.29        126.57        28.86 o                         
  -3  14   3       1478.81       1497.11        66.38 o                         
  -2  14   3      21418.74      21531.53       313.33 o                         
  -1  14   3       7643.92       7684.17       165.74 o                         
   0  14   3       4460.84       4419.08       101.23 o                         
   1  14   3      21166.92      20319.79       249.35 o                         
   2  14   3       2871.03       2739.42       116.01 o                         
   3  14   3       1490.93       1448.50       112.07 o                         
   4  14   3       4058.37       4140.33       176.70 o                         
   5  14   3         24.51        196.93        59.41 o                         
   6  14   3        137.16        238.71        52.98 o                         
   7  14   3       1948.11       1946.83       140.43 o                         
   8  14   3       6052.65       6001.46       252.30 o                         
   9  14   3       3358.88       3660.26       208.88 o                         
  -9  15   3          2.33          1.09        79.68 o                         
  -8  15   3       1033.11       1000.08       105.80 o                         
  -7  15   3       5111.97       5117.72       183.33 o                         
  -6  15   3       2060.66       2000.68       110.34 o                         
  -5  15   3       4353.68       3841.33       143.69 o                         
  -4  15   3       2359.53       2341.34        87.88 o                         
  -3  15   3       8117.83       8200.32       165.12 o                         
  -2  15   3       6887.42       6931.43       144.96 o                         
  -1  15   3      15878.54      15883.30       309.79 o                         
   0  15   3       1817.61       1772.64        65.30 o                         
   1  15   3       1063.33       1114.82        61.25 o                         
   2  15   3         46.19         76.47        36.28 o                         
   3  15   3      18521.63      18229.99       447.48 o                         
   4  15   3       3363.12       3157.86       221.48 o                         
   5  15   3      15538.21      15709.18       346.56 o                         
   6  15   3        617.74        655.69        66.69 o                         
   7  15   3       1583.66       1644.23       131.32 o                         
   8  15   3         12.43         -5.40        67.08 o                         
   9  15   3        244.50        234.02       164.99 o                         
  -8  16   3         75.21        123.18        62.64 o                         
  -7  16   3       8277.88       8582.31       245.25 o                         
  -6  16   3         27.36          4.00        41.43 o                         
  -5  16   3       2595.49       2617.14       119.72 o                         
  -4  16   3          0.11         66.30        34.75 o                         
  -3  16   3       7685.25       7708.67       164.35 o                         
  -2  16   3       2635.14       2754.80        87.87 o                         
  -1  16   3      22781.10      22815.69       565.81 o                         
   0  16   3         33.32         14.39        24.25 o                         
   1  16   3      11315.10      11394.20       250.88 o                         
   2  16   3       2120.43       2154.78       107.66 o                         
   3  16   3       9378.77       8913.15       360.10 o                         
   4  16   3        507.78        476.76        76.91 o                         
   5  16   3       1964.88       2058.70       129.61 o                         
   6  16   3          5.93         59.68        42.57 o                         
   7  16   3       3147.64       3461.74       188.38 o                         
   8  16   3         30.63          8.81        71.06 o                         
   9  16   3       5663.85       5891.95       542.37 o                         
  -8  17   3        948.65       1070.55       100.22 o                         
  -7  17   3       1733.47       1805.58       134.12 o                         
  -6  17   3       1069.10       1030.19        85.82 o                         
  -5  17   3       8989.63       8893.46       231.73 o                         
  -4  17   3        354.05        431.45        55.73 o                         
  -3  17   3       8169.78       7956.53       154.95 o                         
  -2  17   3        776.66        812.39        59.52 o                         
  -1  17   3       2750.05       2752.44        99.91 o                         
   0  17   3       3741.80       3780.01       101.96 o                         
   1  17   3       2401.58       2373.85        93.53 o                         
   2  17   3       8561.13       8309.53       221.78 o                         
   3  17   3       9044.88       8675.31       261.02 o                         
   4  17   3       6433.27       6549.94       443.08 o                         
   5  17   3      10523.93      10507.48       354.33 o                         
   6  17   3        265.65        294.61        54.83 o                         
   7  17   3       5217.49       5717.53       244.10 o                         
   8  17   3        427.85        529.88       103.67 o                         
  -8  18   3       1315.03       1253.20       160.45 o                         
  -7  18   3        823.98        802.69       119.81 o                         
  -6  18   3       1872.67       1917.26       102.45 o                         
  -5  18   3         80.89         15.52        38.08 o                         
  -4  18   3         98.41        120.62        41.81 o                         
  -3  18   3         37.70         11.55        26.77 o                         
  -2  18   3       8521.30       8550.09       171.04 o                         
  -1  18   3      10031.82      10275.18       192.10 o                         
   0  18   3       6839.58       7030.31       202.39 o                         
   1  18   3      17379.31      17600.36       374.86 o                         
   2  18   3       5498.36       5276.72       176.89 o                         
   3  18   3       6659.99       6537.38       268.18 o                         
   4  18   3       2563.75       2515.12       167.66 o                         
   5  18   3        569.87        562.05        93.03 o                         
   6  18   3         12.65          9.42        52.98 o                         
   7  18   3       2094.22       2373.48       166.00 o                         
   8  18   3       2276.42       2623.53       367.09 o                         
  -8  19   3        417.87        427.17       129.64 o                         
  -7  19   3        168.00        269.33        63.16 o                         
  -6  19   3       3698.01       3490.65       139.17 o                         
  -5  19   3       3421.71       3566.25       133.02 o                         
  -4  19   3      12910.59      13285.24       356.85 o                         
  -3  19   3       1902.17       1883.59        78.73 o                         
  -2  19   3       7364.50       7067.98       215.16 o                         
  -1  19   3        573.38        617.91        61.09 o                         
   0  19   3         15.59         74.54        40.98 o                         
   1  19   3        900.52        838.97        76.85 o                         
   2  19   3       1205.82       1373.36       132.18 o                         
   3  19   3       1224.85       1395.79       130.27 o                         
   4  19   3       5721.88       5887.75       279.63 o                         
   5  19   3       1871.53       1908.42       303.10 o                         
   6  19   3       5152.86       5370.24       308.88 o                         
   7  19   3       3125.93       3197.98       257.74 o                         
  -7  20   3         21.86         98.43        63.75 o                         
  -6  20   3       1202.42       1161.50        97.68 o                         
  -5  20   3         29.90         62.19        43.83 o                         
  -4  20   3          1.15         21.70        38.06 o                         
  -3  20   3         89.26         16.99        34.82 o                         
  -2  20   3        796.16        871.49        69.17 o                         
  -1  20   3        107.23        156.04        53.84 o                         
   0  20   3      16118.13      15937.70       301.79 o                         
   1  20   3          7.78         69.57       197.82 o                         
   2  20   3      14953.13      15423.00       446.02 o                         
   3  20   3        448.79        519.48        92.18 o                         
   4  20   3        123.37        214.46        77.55 o                         
   5  20   3          4.30         79.17        70.59 o                         
   6  20   3       2320.34       2325.98       210.90 o                         
  -7  21   3        226.93        400.12       108.11 o                         
  -6  21   3       3830.47       3906.46       169.83 o                         
  -5  21   3       2534.90       2607.49       119.75 o                         
  -4  21   3      12105.44      11695.04       282.80 o                         
  -3  21   3       3007.68       3063.68       136.13 o                         
  -2  21   3       6183.64       6233.35       210.58 o                         
  -1  21   3        182.85        196.63        53.57 o                         
   0  21   3        480.71        516.04        77.41 o                         
   1  21   3         47.26        -52.46        90.91 o                         
   2  21   3       1230.84       1485.93       142.50 o                         
   3  21   3          3.72        115.08        77.24 o                         
   4  21   3       3551.35       3598.23       219.23 o                         
   5  21   3        320.67        212.05        83.46 o                         
   6  21   3       5688.27       6295.13       344.61 o                         
  -6  22   3       1758.41       1961.41       192.17 o                         
  -5  22   3         72.78        157.78        59.41 o                         
  -4  22   3         30.22         80.94        52.80 o                         
  -3  22   3         93.56         16.70        56.20 o                         
  -2  22   3       1827.43       1692.18       113.41 o                         
  -1  22   3       2583.92       2693.85       141.08 o                         
   0  22   3       4781.67       4879.39       247.03 o                         
   1  22   3       7743.13       7676.64       255.23 o                         
   2  22   3       4688.26       4748.96       250.45 o                         
   3  22   3       3081.58       3225.70       211.46 o                         
   4  22   3        479.38        445.79        98.04 o                         
   5  22   3       1099.59        991.36       127.72 o                         
  -6  23   3        996.51        882.27       188.58 o                         
  -5  23   3       5198.62       5445.87       206.93 o                         
  -4  23   3        401.10        347.61        63.86 o                         
  -3  23   3       5316.45       5353.21       314.38 o                         
  -2  23   3       2765.96       2824.07       133.46 o                         
  -1  23   3       1450.82       1469.40       146.09 o                         
   0  23   3       2058.72       1951.48       167.43 o                         
   1  23   3        668.30        688.72        91.57 o                         
   2  23   3        460.80        405.58        96.28 o                         
   3  23   3       3610.96       3902.91       433.66 o                         
   4  23   3       1541.90       1649.22       159.59 o                         
   5  23   3       2222.88       2212.64       235.75 o                         
  -5  24   3       1091.86       1069.17       193.63 o                         
  -4  24   3         32.36         58.36       149.84 o                         
  -3  24   3       2882.94       2914.45       169.95 o                         
  -2  24   3        471.54        488.73        83.05 o                         
  -1  24   3       8077.10       8365.60       412.77 o                         
   0  24   3         67.80        -35.64        73.21 o                         
   1  24   3       4068.02       3921.28       237.46 o                         
   2  24   3        899.96        894.64       101.23 o                         
   3  24   3       3470.04       3633.76       236.63 o                         
   4  24   3         82.36         80.81        95.96 o                         
  -4  25   3         42.57        -13.96        67.58 o                         
  -3  25   3       2250.32       2225.74       248.38 o                         
  -2  25   3        797.22        919.01       142.79 o                         
  -1  25   3       2944.43       2965.02       210.40 o                         
   0  25   3        102.06        216.28        90.93 o                         
   1  25   3        138.31        150.59       207.08 o                         
   2  25   3        418.92        577.51       155.74 o                         
   3  25   3       8178.56       8212.09       387.49 o                         
   4  25   3        888.95       1079.26       186.89 o                         
  -2  26   3       2854.89       3437.01       373.84 o                         
  -1  26   3       3697.46       3854.92       336.82 o                         
   0  26   3       2407.63       2603.35       286.27 o                         
   1  26   3       3350.70       3563.46       350.28 o                         
  -1  27   3         65.34        129.64       114.48 o                         
 -10   0   4       4795.67       4461.76       422.76 o                         
  -8   0   4       3180.57       3308.26       178.52 o                         
  -6   0   4        384.45        409.31        35.56 o                         
  -4   0   4      43227.11      40354.61       495.13 o                         
  -2   0   4      78672.85      81486.92       872.13 o                         
   0   0   4       1668.29       1822.74        81.42 o                         
   2   0   4      18659.92      18734.40       374.59 o                         
   4   0   4      15753.15      15858.58       369.38 o                         
   6   0   4      62230.48      60938.64       813.24 o                         
   8   0   4      13977.65      14017.04       323.52 o                         
  10   0   4       1039.77       1128.30       158.27 o                         
 -11   1   4        282.40        251.46       115.78 o                         
 -10   1   4       1622.28       1982.06       206.45 o                         
  -9   1   4       3292.49       3517.97       173.37 o                         
  -8   1   4       9356.00       9327.36       219.20 o                         
  -7   1   4        614.22        634.66        55.04 o                         
  -6   1   4      10664.83      10569.21       155.04 o                         
  -5   1   4        718.93        744.23        34.47 o                         
  -4   1   4       3496.63       3456.18        72.18 o                         
  -3   1   4       6975.30       6590.64        91.74 o                         
  -2   1   4        102.48        158.33        20.67 o                         
  -1   1   4        916.26        983.18        39.42 o                         
   0   1   4      74398.68      76772.53       849.51 o                         
   1   1   4      17081.79      17144.40       289.37 o                         
   2   1   4      98933.90      94514.90      2938.48 o                         
   3   1   4       3712.97       3466.23       119.16 o                         
   4   1   4      12580.87      12954.59       230.51 o                         
   5   1   4        190.67        138.94        33.13 o                         
   6   1   4       2368.01       2459.36        77.57 o                         
   7   1   4         37.43         45.63        28.00 o                         
   8   1   4        453.41        461.71        45.35 o                         
   9   1   4         79.76         86.89        37.75 o                         
  10   1   4       4270.57       4053.58       263.51 o                         
  11   1   4       1170.62       1092.87       173.52 o                         
 -11   2   4        633.90       1313.27       299.69 o                         
 -10   2   4       3798.19       3776.27       275.26 o                         
  -9   2   4       2506.44       2528.51       149.26 o                         
  -8   2   4        204.52        155.97        42.21 o                         
  -7   2   4       1059.87        938.19        72.27 o                         
  -6   2   4        144.18        178.70        30.93 o                         
  -5   2   4      24578.80      23404.87       342.33 o                         
  -4   2   4       4688.00       4433.53        92.41 o                         
  -3   2   4      35268.57      35577.11       306.12 o                         
  -2   2   4      44674.78      45318.50       523.20 o                         
  -1   2   4      22802.69      22947.29       249.42 o                         
   0   2   4       4479.25       4410.02       117.08 o                         
   1   2   4       4700.94       4646.89        98.12 o                         
   2   2   4        122.56        128.50        32.19 o                         
   3   2   4       2099.59       2444.74       157.80 o                         
   4   2   4      16625.36      15602.59       261.29 o                         
   5   2   4       5168.90       4989.00       118.03 o                         
   6   2   4      13463.54      13274.98       196.87 o                         
   7   2   4      20483.64      20174.22       251.72 o                         
   8   2   4       4626.75       4793.20       132.77 o                         
   9   2   4        789.30        892.28        69.70 o                         
  10   2   4       1323.36       1392.47       135.96 o                         
  11   2   4        432.87        116.17       158.26 o                         
 -11   3   4        423.08        749.22       259.28 o                         
 -10   3   4         77.86         45.24        96.09 o                         
  -9   3   4       5862.69       6061.11       275.18 o                         
  -8   3   4       1510.04       1581.66       113.10 o                         
  -7   3   4      13456.84      13431.73       327.60 o                         
  -6   3   4      13693.79      13308.29       224.27 o                         
  -5   3   4      22118.26      21641.94       260.67 o                         
  -4   3   4       1667.48       1858.02        60.69 o                         
  -3   3   4       4264.16       4359.46        96.09 o                         
  -2   3   4      21956.62      21726.89       200.81 o                         
  -1   3   4      14001.83      14012.34       178.50 o                         
   0   3   4        737.42        737.92        37.58 o                         
   1   3   4      48927.27      51287.38       830.28 o                         
   2   3   4        484.34        507.11        40.08 o                         
   3   3   4      39645.82      39317.72       684.92 o                         
   4   3   4      14685.66      14607.29       238.71 o                         
   5   3   4       5736.94       5783.60       122.30 o                         
   6   3   4       3395.91       3357.27        89.29 o                         
   7   3   4        850.11        839.31        49.50 o                         
   8   3   4       2311.20       2356.15       103.80 o                         
   9   3   4       2106.77       1990.81       117.07 o                         
  10   3   4       1116.28        987.77        93.81 o                         
  11   3   4       3822.80       4397.24       468.19 o                         
 -11   4   4       5434.68       6031.68       540.68 o                         
 -10   4   4          0.29         38.46       102.05 o                         
  -9   4   4        851.85        886.66       120.01 o                         
  -8   4   4        544.47        514.26        72.65 o                         
  -7   4   4       1056.30       1120.21        80.13 o                         
  -6   4   4         32.48         88.47        31.35 o                         
  -5   4   4       6380.74       5989.46       126.62 o                         
  -4   4   4       1753.24       1709.93        66.95 o                         
  -3   4   4      37228.61      36304.22       339.28 o                         
  -2   4   4        154.22        164.01        18.73 o                         
  -1   4   4     108357.89     103449.39      1034.84 o                         
   0   4   4      11684.18      12610.44       197.86 o                         
   1   4   4      19006.49      18570.92       330.64 o                         
   2   4   4       1487.95       1455.52        59.93 o                         
   3   4   4       8991.03       9128.16       235.05 o                         
   4   4   4       1704.76       1816.28        75.01 o                         
   5   4   4      17752.50      17434.04       257.25 o                         
   6   4   4       1309.46       1380.17        69.86 o                         
   7   4   4      10106.76       9871.40       204.74 o                         
   8   4   4        188.13        119.32        42.01 o                         
   9   4   4       3280.61       3430.47       153.92 o                         
  10   4   4         35.78        -44.58        65.10 o                         
  11   4   4        158.93        737.42       215.50 o                         
 -10   5   4         28.18         11.86        68.46 o                         
  -9   5   4       3013.50       2980.84       167.39 o                         
  -8   5   4       1390.76       1426.26       111.60 o                         
  -7   5   4      30155.20      29721.97       401.32 o                         
  -6   5   4       6685.95       6463.37       139.32 o                         
  -5   5   4      30212.01      29461.64       374.50 o                         
  -4   5   4         39.78         77.44        27.48 o                         
  -3   5   4         64.38         83.35        15.81 o                         
  -2   5   4        159.11        168.05        21.39 o                         
  -1   5   4      13623.24      13905.28       226.71 o                         
   0   5   4       7293.99       7443.79       108.48 o                         
   1   5   4       2564.37       2300.20        82.81 o                         
   2   5   4       2986.36       2754.66        58.03 o                         
   3   5   4      13366.83      13156.50       243.55 o                         
   4   5   4       1822.06       1819.49        74.64 o                         
   5   5   4      18599.83      18358.91       337.90 o                         
   6   5   4        604.93        633.71        50.68 o                         
   7   5   4        546.74        473.71        47.80 o                         
   8   5   4        259.26        259.78        44.46 o                         
   9   5   4      10651.31       9931.90       268.14 o                         
  10   5   4        933.22        951.83       108.94 o                         
  11   5   4       2923.17       3147.76       369.64 o                         
 -10   6   4       1637.44       1645.92       136.58 o                         
  -9   6   4        385.59        341.22        71.45 o                         
  -8   6   4        457.12        472.80        76.21 o                         
  -7   6   4        756.48        792.24        61.09 o                         
  -6   6   4        274.76        264.13        40.23 o                         
  -5   6   4       1756.24       1719.39        67.72 o                         
  -4   6   4       2388.18       2387.76        90.39 o                         
  -3   6   4      46045.45      44725.00       487.08 o                         
  -2   6   4      26936.46      25341.30       378.86 o                         
  -1   6   4      28079.40      27240.21       251.95 o                         
   0   6   4      35504.58      34611.52       378.69 o                         
   1   6   4       9220.84       9525.17       185.19 o                         
   2   6   4       1022.23       1076.24        79.33 o                         
   3   6   4        177.92        263.56        33.21 o                         
   4   6   4      14876.95      14840.76       240.40 o                         
   5   6   4      11449.19      11339.06       212.38 o                         
   6   6   4       5426.23       5574.39       141.04 o                         
   7   6   4       2275.89       2279.98        96.94 o                         
   8   6   4       1324.62       1412.63        84.63 o                         
   9   6   4       1175.02       1201.11       113.10 o                         
  10   6   4       2640.09       2799.50       171.58 o                         
  11   6   4         93.49        168.36       107.75 o                         
 -11   7   4        342.97        333.36       111.12 o                         
 -10   7   4        324.16        488.76        94.62 o                         
  -9   7   4       1826.31       1660.34       132.17 o                         
  -8   7   4       8375.14       8422.96       227.30 o                         
  -7   7   4       2104.27       2156.83        86.89 o                         
  -6   7   4      23140.34      22372.72       296.18 o                         
  -5   7   4       1255.96       1182.05        57.49 o                         
  -4   7   4       1913.74       1805.89        63.47 o                         
  -3   7   4       4949.25       4851.13       118.12 o                         
  -2   7   4       9475.34       9244.94       134.56 o                         
  -1   7   4         77.36        120.46        23.32 o                         
   0   7   4      13938.34      13273.94       182.71 o                         
   1   7   4      39670.99      36919.14       875.57 o                         
   2   7   4      16804.56      16421.16       361.86 o                         
   3   7   4       4637.89       4518.02        91.93 o                         
   4   7   4      28336.58      28461.46       361.76 o                         
   5   7   4        169.45        168.43        35.85 o                         
   6   7   4       5438.39       5484.00       141.40 o                         
   7   7   4        477.58        560.29        52.42 o                         
   8   7   4       3861.68       4039.79       152.40 o                         
   9   7   4        367.48        363.58        69.98 o                         
  10   7   4       5043.92       4754.48       225.13 o                         
  11   7   4        351.09        493.30       149.84 o                         
 -11   8   4        104.69        106.07       107.75 o                         
 -10   8   4       3286.26       3344.49       192.03 o                         
  -9   8   4        354.90        332.06        76.45 o                         
  -8   8   4       1778.52       2007.94       117.15 o                         
  -7   8   4        368.23        439.35        47.26 o                         
  -6   8   4        340.33        444.62        44.95 o                         
  -5   8   4       1402.17       1421.96        64.92 o                         
  -4   8   4      19177.54      18216.05       271.71 o                         
  -3   8   4       7283.14       7212.21       154.98 o                         
  -2   8   4      22659.46      22288.07       244.42 o                         
  -1   8   4       4015.48       3869.10        79.73 o                         
   0   8   4      13780.09      13376.16       196.38 o                         
   1   8   4         33.11         41.37        37.15 o                         
   2   8   4       1108.92       1065.42        85.33 o                         
   3   8   4      10798.97      10820.05       279.36 o                         
   4   8   4       9606.71       9597.63       200.09 o                         
   5   8   4        608.98        660.67        52.30 o                         
   6   8   4      30534.26      30753.96       394.89 o                         
   7   8   4       2785.04       2633.49       103.74 o                         
   8   8   4      10568.64      10998.70       269.53 o                         
   9   8   4        168.58        163.36        73.84 o                         
  10   8   4        318.29        294.90        96.49 o                         
 -11   9   4          0.97        134.69       111.12 o                         
 -10   9   4       2363.82       2568.41       172.69 o                         
  -9   9   4        234.63        212.24        67.85 o                         
  -8   9   4       3698.89       3962.45       184.78 o                         
  -7   9   4       4088.81       3879.15       118.41 o                         
  -6   9   4       2365.22       2513.60        90.36 o                         
  -5   9   4       2114.07       2086.24        77.25 o                         
  -4   9   4       9150.30       9142.68       142.97 o                         
  -3   9   4        350.01        412.51        32.13 o                         
  -2   9   4        209.29        250.21        25.26 o                         
  -1   9   4       1590.99       1502.76        50.31 o                         
   0   9   4      48447.08      49350.98       814.20 o                         
   1   9   4       2337.08       2219.07       117.27 o                         
   2   9   4      72687.68      72718.38      1114.82 o                         
   3   9   4       4063.01       3780.29       159.62 o                         
   4   9   4       8423.63       8379.00       226.42 o                         
   5   9   4       2079.12       1986.24        84.23 o                         
   6   9   4        144.76        134.10        57.64 o                         
   7   9   4        111.50        141.90        44.53 o                         
   8   9   4         19.10         69.41        75.57 o                         
   9   9   4        721.00        828.01       121.75 o                         
  10   9   4       1014.57       1169.11       161.38 o                         
 -10  10   4       1505.91       1442.96       135.44 o                         
  -9  10   4       2014.08       1897.76       140.95 o                         
  -8  10   4       4526.45       4698.56       195.22 o                         
  -7  10   4         18.37         62.50        35.29 o                         
  -6  10   4        555.58        621.37        51.52 o                         
  -5  10   4       5263.01       5286.62       126.75 o                         
  -4  10   4      19518.23      19224.25       355.23 o                         
  -3  10   4      31019.37      31317.55       618.20 o                         
  -2  10   4       5488.74       5903.05       109.29 o                         
  -1  10   4       4801.45       4836.33       100.35 o                         
   0  10   4       2019.82       2007.97        63.37 o                         
   1  10   4       2378.49       2092.84       125.48 o                         
   2  10   4        381.73        400.64        60.24 o                         
   3  10   4       1367.11       1477.29       105.57 o                         
   4  10   4       1134.71       1198.41       105.57 o                         
   5  10   4      12629.81      12762.90       265.04 o                         
   6  10   4      17695.72      17300.18       318.39 o                         
   7  10   4       9053.53       9170.72       242.24 o                         
   8  10   4      10327.53      10075.28       313.42 o                         
   9  10   4       1097.21       1280.84       123.45 o                         
  10  10   4         39.23        -74.96        74.96 o                         
 -10  11   4        301.26        205.97       137.22 o                         
  -9  11   4       4995.17       5031.59       225.86 o                         
  -8  11   4       1910.64       1786.14       101.01 o                         
  -7  11   4       5358.21       5524.23       162.81 o                         
  -6  11   4       1484.12       1438.47        70.63 o                         
  -5  11   4       3265.15       3217.49       108.33 o                         
  -4  11   4       1846.15       1828.22        83.13 o                         
  -3  11   4       8742.37       8903.57       157.05 o                         
  -2  11   4       2759.31       2793.31        75.08 o                         
  -1  11   4       1293.05       1449.19        57.16 o                         
   0  11   4       3509.94       3582.53        83.43 o                         
   1  11   4      66874.26      63087.23      1276.70 o                         
   2  11   4       1432.23       1199.37        84.84 o                         
   3  11   4      21379.24      20644.58       547.93 o                         
   4  11   4       8818.67       8595.56       283.88 o                         
   5  11   4         72.91         98.78        46.55 o                         
   6  11   4        370.73        475.15        63.91 o                         
   7  11   4         32.28        109.39        49.83 o                         
   8  11   4        264.85        291.29        77.05 o                         
   9  11   4        919.84        977.78       115.12 o                         
  10  11   4        324.15        491.62       213.82 o                         
 -10  12   4          4.34        -33.79        80.54 o                         
  -9  12   4       1689.98       1642.74       149.39 o                         
  -8  12   4       1278.77       1209.33        86.85 o                         
  -7  12   4         52.82        123.25        44.12 o                         
  -6  12   4        258.41        336.98        45.77 o                         
  -5  12   4       7872.28       7800.17       176.11 o                         
  -4  12   4       4416.31       4340.23       200.21 o                         
  -3  12   4      36826.47      36938.79       382.46 o                         
  -2  12   4        440.59        467.79        35.34 o                         
  -1  12   4      12060.29      11841.83       179.74 o                         
   0  12   4       1903.24       1997.32        70.05 o                         
   1  12   4       5136.80       5045.12       149.11 o                         
   2  12   4       1338.48       1349.38       103.49 o                         
   3  12   4         34.32         68.52        50.51 o                         
   4  12   4       2026.03       1927.34       148.19 o                         
   5  12   4      12235.64      11693.86       284.71 o                         
   6  12   4        175.39        245.07        49.46 o                         
   7  12   4      10677.96      10346.40       252.26 o                         
   8  12   4        353.57        472.09        87.18 o                         
   9  12   4       1325.38       1496.48       141.56 o                         
  10  12   4        556.45        661.68       210.46 o                         
 -10  13   4       1242.47       1040.56       203.73 o                         
  -9  13   4       2522.21       2562.07       165.39 o                         
  -8  13   4       1855.66       1784.16       112.90 o                         
  -7  13   4      17678.61      17571.74       351.10 o                         
  -6  13   4         14.60        -39.41        40.68 o                         
  -5  13   4      13459.84      13248.77       241.56 o                         
  -4  13   4       3114.32       3103.59       122.28 o                         
  -3  13   4          7.29         75.48        30.24 o                         
  -2  13   4        722.73        778.43        45.53 o                         
  -1  13   4       3382.99       3404.20        90.78 o                         
   0  13   4       3258.99       3348.72        86.00 o                         
   1  13   4       6175.79       6319.78       119.34 o                         
   2  13   4      10411.97      10253.14       306.50 o                         
   3  13   4       7204.34       7285.68       261.08 o                         
   4  13   4        688.65        563.40       125.44 o                         
   5  13   4       5171.24       5315.23       238.06 o                         
   6  13   4        250.76        241.22        51.28 o                         
   7  13   4         53.38        127.61        47.27 o                         
   8  13   4        254.69        293.93        84.36 o                         
   9  13   4       5867.36       5724.50       258.58 o                         
  -9  14   4         27.35         59.89        75.95 o                         
  -8  14   4        144.62        157.69        55.26 o                         
  -7  14   4       1263.31       1281.29        95.77 o                         
  -6  14   4       1599.77       1512.00       100.38 o                         
  -5  14   4        696.78        749.27        61.46 o                         
  -4  14   4       6008.58       5942.97       169.04 o                         
  -3  14   4      11395.92      11631.22       202.17 o                         
  -2  14   4      10589.40      10597.06       184.17 o                         
  -1  14   4      36505.58      36167.21       581.04 o                         
   0  14   4      11844.96      11918.30       284.34 o                         
   1  14   4       5487.16       5281.26       110.09 o                         
   2  14   4         86.37        113.84        45.19 o                         
   3  14   4       2766.57       2771.20       213.89 o                         
   4  14   4       2859.44       2732.63       166.44 o                         
   5  14   4       3591.09       3385.57       192.29 o                         
   6  14   4       3161.64       3402.89       140.40 o                         
   7  14   4        853.67        804.42        75.65 o                         
   8  14   4       3883.59       4335.27       218.67 o                         
   9  14   4        524.28        811.46       143.73 o                         
  -9  15   4        164.80        175.10       124.59 o                         
  -8  15   4       5008.75       5403.38       232.78 o                         
  -7  15   4       2012.86       1976.91       118.52 o                         
  -6  15   4      13988.83      13912.99       301.69 o                         
  -5  15   4       3895.47       3816.12       144.43 o                         
  -4  15   4       1996.59       2066.37       101.47 o                         
  -3  15   4         11.59         56.60        27.31 o                         
  -2  15   4       5377.70       5621.88       132.82 o                         
  -1  15   4       1898.19       1886.09        71.86 o                         
   0  15   4       4079.17       4167.70       104.65 o                         
   1  15   4        771.49        834.38        59.34 o                         
   2  15   4       8448.89       8202.42       221.57 o                         
   3  15   4       3018.04       2817.19       314.94 o                         
   4  15   4      12530.96      13405.81       500.71 o                         
   5  15   4       1650.63       1525.61       167.55 o                         
   6  15   4       1482.40       1565.56       117.47 o                         
   7  15   4        202.13        156.33        52.10 o                         
   8  15   4       2352.45       2324.35       167.60 o                         
   9  15   4        552.92        491.63       222.24 o                         
  -8  16   4         15.96         97.57        64.49 o                         
  -7  16   4        259.46        258.41        55.74 o                         
  -6  16   4        334.68        337.54        59.73 o                         
  -5  16   4       1026.94       1117.37        82.68 o                         
  -4  16   4       2023.75       2255.84       108.73 o                         
  -3  16   4         10.25         60.74        29.63 o                         
  -2  16   4      23852.69      23901.30       508.36 o                         
  -1  16   4          3.12         18.07        25.47 o                         
   0  16   4       9845.91       9729.11       172.85 o                         
   1  16   4         23.95         80.47        31.09 o                         
   2  16   4        385.97        570.60        66.42 o                         
   3  16   4        305.22        259.26        64.82 o                         
   4  16   4      16465.53      16627.46      1129.12 o                         
   5  16   4        256.08        256.89        71.55 o                         
   6  16   4       7136.98       7570.49       278.20 o                         
   7  16   4        465.95        428.39       120.38 o                         
   8  16   4       2937.99       3007.69       252.95 o                         
  -8  17   4       3494.41       3721.06       211.39 o                         
  -7  17   4       3904.44       3851.18       184.75 o                         
  -6  17   4       5942.19       5648.82       193.77 o                         
  -5  17   4       2007.89       2101.81       112.55 o                         
  -4  17   4       1293.20       1426.40        90.30 o                         
  -3  17   4       2027.17       2011.95        98.81 o                         
  -2  17   4       1204.77       1374.45        65.50 o                         
  -1  17   4        352.49        353.07        41.16 o                         
   0  17   4      17504.05      17263.58       295.45 o                         
   1  17   4       2401.92       2344.91        96.93 o                         
   2  17   4      19903.12      18927.82       569.91 o                         
   3  17   4       1883.68       1722.92       141.63 o                         
   4  17   4       7407.66       7510.47       297.54 o                         
   5  17   4       3756.89       3806.39       214.04 o                         
   6  17   4       1180.10        972.92       100.59 o                         
   7  17   4        300.37        311.11       107.43 o                         
   8  17   4        432.02        631.37       218.87 o                         
  -8  18   4       1087.22       1227.44       160.73 o                         
  -7  18   4         32.54         97.25        52.25 o                         
  -6  18   4        163.00         42.52        55.18 o                         
  -5  18   4        473.96        529.86        68.90 o                         
  -4  18   4       7782.94       8089.64       216.01 o                         
  -3  18   4       4193.34       4216.30       115.26 o                         
  -2  18   4       6353.79       6126.36       141.45 o                         
  -1  18   4       9130.12       8768.48       196.07 o                         
   0  18   4         71.69         97.33        34.85 o                         
   1  18   4       2042.02       1954.69       113.52 o                         
   2  18   4       1216.45       1153.93        87.60 o                         
   3  18   4       2627.92       2653.57       263.55 o                         
   4  18   4       2033.71       1726.18       149.30 o                         
   5  18   4       5412.46       5361.03       371.42 o                         
   6  18   4       9658.46       9995.94       310.91 o                         
   7  18   4       2054.08       2220.93       216.44 o                         
  -8  19   4        647.74        609.15       157.42 o                         
  -7  19   4       4290.13       4284.47       223.65 o                         
  -6  19   4         63.67         11.26        55.00 o                         
  -5  19   4       3048.52       2883.76       121.66 o                         
  -4  19   4        100.24        108.88        47.10 o                         
  -3  19   4        774.47        901.81        75.98 o                         
  -2  19   4        953.03        897.69        57.61 o                         
  -1  19   4       2078.46       2181.52       119.62 o                         
   0  19   4       3126.13       3286.79       123.71 o                         
   1  19   4      14017.72      14007.91       430.49 o                         
   2  19   4       7049.28       7127.44       220.27 o                         
   3  19   4       8958.05       8685.10       327.79 o                         
   4  19   4         39.40         -6.37        65.10 o                         
   5  19   4       1171.06       1228.13       132.13 o                         
   6  19   4         13.54         71.89        58.57 o                         
   7  19   4         15.02         70.13       102.97 o                         
  -7  20   4        291.99        240.75       106.35 o                         
  -6  20   4        206.68        107.94        59.79 o                         
  -5  20   4       8262.75       8676.29       248.68 o                         
  -4  20   4         73.03        181.44        55.00 o                         
  -3  20   4      12439.60      12126.31       276.52 o                         
  -2  20   4         44.42         66.75        42.69 o                         
  -1  20   4       6207.32       6151.75       196.23 o                         
   0  20   4       1186.80       1086.45       119.06 o                         
   1  20   4       1314.18       1322.91        99.68 o                         
   2  20   4         12.87         30.19        53.38 o                         
   3  20   4         22.74         15.74        57.79 o                         
   4  20   4         17.36        -66.95        66.95 o                         
   5  20   4       4169.21       4105.10       236.92 o                         
   6  20   4        363.02        338.40        80.19 o                         
  -6  21   4        138.33        147.79        70.84 o                         
  -5  21   4       3762.61       3766.13       167.16 o                         
  -4  21   4        472.37        467.22        63.37 o                         
  -3  21   4       1864.72       1834.26       108.49 o                         
  -2  21   4        990.95        988.31        80.02 o                         
  -1  21   4       1368.25       1324.19        90.78 o                         
   0  21   4        860.60        684.79       102.31 o                         
   1  21   4      10487.78      11011.65       681.70 o                         
   2  21   4       2519.86       2526.90       191.13 o                         
   3  21   4       7793.95       7518.70       317.09 o                         
   4  21   4        199.20        169.34        75.76 o                         
   5  21   4        306.65        320.44        85.60 o                         
  -6  22   4        439.01        474.79       153.21 o                         
  -5  22   4       1446.53       1498.21       111.02 o                         
  -4  22   4       6550.00       6750.52       219.36 o                         
  -3  22   4       4961.86       5058.90       236.42 o                         
  -2  22   4       3849.93       3955.09       157.35 o                         
  -1  22   4       8108.98       7678.50       313.03 o                         
   0  22   4        474.07        470.87        82.48 o                         
   1  22   4       2053.56       2021.17       168.33 o                         
   2  22   4       1393.84       1457.87       148.60 o                         
   3  22   4        256.37        309.30        90.54 o                         
   4  22   4         46.45         39.24       129.64 o                         
   5  22   4       2049.39       2143.41       183.28 o                         
  -6  23   4       3933.44       3900.43       367.14 o                         
  -5  23   4       1941.07       1832.84       143.43 o                         
  -4  23   4        616.54        689.68        97.01 o                         
  -3  23   4         44.16          7.72        60.25 o                         
  -2  23   4        155.40        234.32        83.26 o                         
  -1  23   4        583.21        780.07       116.65 o                         
   0  23   4       5382.74       5586.49       226.56 o                         
   1  23   4         23.67        -40.41       119.53 o                         
   2  23   4       9251.66       9586.95       377.23 o                         
   3  23   4        575.76        661.03       155.74 o                         
   4  23   4       1275.31       1314.08       150.26 o                         
   5  23   4       1391.35       1214.01       178.48 o                         
  -5  24   4        139.77        168.36       134.69 o                         
  -4  24   4       3027.91       2610.10       201.09 o                         
  -3  24   4         44.00        113.77        73.40 o                         
  -2  24   4       7717.65       8344.45      1190.25 o                         
  -1  24   4        935.85        832.43       115.71 o                         
   0  24   4       4982.03       4879.13       264.90 o                         
   1  24   4        294.87        212.29        86.87 o                         
   2  24   4         43.96         81.63       133.85 o                         
   3  24   4        182.07         37.18       107.75 o                         
   4  24   4       3739.96       3952.61       323.35 o                         
   5  24   4          2.14        183.51       112.80 o                         
  -3  25   4         12.80        -81.54        81.54 o                         
  -2  25   4       1403.86       1180.33       232.36 o                         
  -1  25   4        442.40        627.22       113.69 o                         
   0  25   4       2691.09       2750.14       205.96 o                         
   1  25   4        429.26        385.84       215.51 o                         
   2  25   4       3934.77       3906.75       201.40 o                         
   3  25   4       1270.19       1256.09       202.05 o                         
  -1  26   4       3742.37       3418.74       319.98 o                         
   0  26   4       2931.17       3066.55       314.91 o                         
   1  26   4        408.88        466.37       144.79 o                         
  -9   0   5       4790.33       4956.80       242.42 o                         
  -7   0   5        505.75        518.21        63.75 o                         
  -5   0   5      14288.42      13418.97       264.01 o                         
  -3   0   5      41003.31      40990.36       404.08 o                         
  -1   0   5       2618.93       3101.89        95.98 o                         
   1   0   5      42431.93      42063.80       961.23 o                         
   3   0   5      55511.07      54150.76       829.75 o                         
   5   0   5      15036.67      14716.52       393.92 o                         
   7   0   5       5839.80       6273.12       279.35 o                         
   9   0   5        186.01        232.16       138.06 o                         
 -10   1   5        564.80        573.27       136.85 o                         
  -9   1   5      10561.92      10750.31       316.17 o                         
  -8   1   5       3951.36       3898.91       174.55 o                         
  -7   1   5       9180.61       9116.92       225.78 o                         
  -6   1   5        179.90        222.83        35.20 o                         
  -5   1   5       1855.64       1812.16        70.52 o                         
  -4   1   5      13269.48      12370.64       140.87 o                         
  -3   1   5      13374.37      13222.56       132.94 o                         
  -2   1   5       5697.31       5838.53       115.18 o                         
  -1   1   5      20443.99      20074.05       232.68 o                         
   0   1   5        168.22        195.48        26.24 o                         
   1   1   5      23403.34      23123.28       526.92 o                         
   2   1   5      11062.45      11031.43       176.96 o                         
   3   1   5       1018.76       1026.54        54.57 o                         
   4   1   5       1539.14       1430.43        53.67 o                         
   5   1   5       1701.54       1557.42        84.92 o                         
   6   1   5       5580.60       5416.73       171.92 o                         
   7   1   5      22262.14      22752.48       409.09 o                         
   8   1   5       1581.85       1718.63        91.77 o                         
   9   1   5       6672.55       6821.77       201.29 o                         
  10   1   5        139.62        124.08        98.93 o                         
  11   1   5        731.29        737.45       213.83 o                         
 -10   2   5        464.04        686.92       136.68 o                         
  -9   2   5        118.03        214.42        96.29 o                         
  -8   2   5       3140.50       3117.32       158.24 o                         
  -7   2   5       4595.11       4627.06       164.11 o                         
  -6   2   5       3767.19       3738.18       121.32 o                         
  -5   2   5      15578.04      15323.87       232.16 o                         
  -4   2   5      15183.00      14714.59       183.04 o                         
  -3   2   5       4003.78       4217.81        62.56 o                         
  -2   2   5      48353.79      49596.68       411.58 o                         
  -1   2   5       1403.03       1523.98        52.89 o                         
   0   2   5       8482.78       8861.05       187.85 o                         
   1   2   5       8803.33       8877.25       220.84 o                         
   2   2   5      26919.09      26885.71       525.05 o                         
   3   2   5      17159.39      17295.14       331.79 o                         
   4   2   5       1604.64       1707.10       120.38 o                         
   5   2   5      20668.13      20328.93       376.52 o                         
   6   2   5       4776.24       4780.75       160.14 o                         
   7   2   5       3139.30       3103.33       122.57 o                         
   8   2   5        380.20        533.47        55.22 o                         
   9   2   5        530.19        502.67        60.30 o                         
  10   2   5        537.06        614.18       125.83 o                         
  11   2   5        520.54        590.96       200.36 o                         
 -10   3   5       5259.81       4897.41       429.51 o                         
  -9   3   5        434.10        437.63        78.95 o                         
  -8   3   5       5207.96       5086.64       176.16 o                         
  -7   3   5          3.79         11.36        43.13 o                         
  -6   3   5        892.88        909.64        54.20 o                         
  -5   3   5       4832.30       4741.86       131.03 o                         
  -4   3   5      11249.20      10867.90       147.69 o                         
  -3   3   5        479.12        442.56        27.48 o                         
  -2   3   5      33484.31      32825.60       290.95 o                         
  -1   3   5      34057.27      34816.00       539.17 o                         
   0   3   5      34075.53      30792.82       540.42 o                         
   1   3   5       4174.90       4160.90        92.11 o                         
   2   3   5      25500.26      26290.78       631.13 o                         
   3   3   5       2702.50       2567.37       101.65 o                         
   4   3   5         38.05         86.21        34.04 o                         
   5   3   5        933.86        879.75        65.01 o                         
   6   3   5       8332.72       7791.76       250.79 o                         
   7   3   5         68.62         61.50        33.64 o                         
   8   3   5       4753.75       4810.64       164.57 o                         
   9   3   5       1519.28       1421.31       104.08 o                         
  10   3   5       4147.13       3981.33       276.67 o                         
  11   3   5       1894.96       1943.16       318.25 o                         
 -10   4   5        276.42        357.57       160.57 o                         
  -9   4   5        433.77        530.60       109.19 o                         
  -8   4   5       6332.42       6497.19       199.03 o                         
  -7   4   5        951.24        939.24        75.52 o                         
  -6   4   5      32882.02      32300.22       408.25 o                         
  -5   4   5         38.43         99.87        24.27 o                         
  -4   4   5      23924.77      23255.17       248.41 o                         
  -3   4   5       1722.40       1593.17        39.56 o                         
  -2   4   5       6029.46       6122.21       106.32 o                         
  -1   4   5       2201.90       2463.98        69.43 o                         
   0   4   5        206.84        315.64        25.88 o                         
   1   4   5       1928.08       2195.91       117.77 o                         
   2   4   5      12857.76      12874.21       181.80 o                         
   3   4   5         90.25        125.58        28.96 o                         
   4   4   5      36341.44      36078.57       729.07 o                         
   5   4   5       1779.69       1711.70        88.96 o                         
   6   4   5      20856.91      20726.67       360.19 o                         
   7   4   5        155.81        117.36        36.62 o                         
   8   4   5        487.59        413.97        49.33 o                         
   9   4   5       1234.10       1313.06        96.26 o                         
  10   4   5       3045.76       2705.35       164.98 o                         
  11   4   5        169.32        358.61       196.98 o                         
 -10   5   5       3386.61       3207.20       249.51 o                         
  -9   5   5        654.76        530.87        82.49 o                         
  -8   5   5       1115.48       1193.52        90.15 o                         
  -7   5   5        392.08        468.25        61.49 o                         
  -6   5   5        544.67        654.75        54.46 o                         
  -5   5   5        239.06        273.18        32.54 o                         
  -4   5   5        914.18        965.85        44.19 o                         
  -3   5   5        819.38        807.15        33.03 o                         
  -2   5   5      72263.22      73527.71       852.34 o                         
  -1   5   5      15261.72      14591.31       197.39 o                         
   0   5   5     110306.19     111993.38      1972.35 o                         
   1   5   5       5320.07       5055.72       180.37 o                         
   2   5   5       5080.74       4797.70        99.72 o                         
   3   5   5       2509.64       2674.79       102.46 o                         
   4   5   5       1283.75       1386.20        90.02 o                         
   5   5   5         49.81         77.52        38.48 o                         
   6   5   5        530.45        698.83        79.64 o                         
   7   5   5       1065.20       1082.69        70.00 o                         
   8   5   5       4837.25       4691.23       166.68 o                         
   9   5   5       1489.05       1354.45       126.05 o                         
  10   5   5       4938.03       5234.19       233.09 o                         
 -10   6   5          4.31         79.13        66.16 o                         
  -9   6   5          4.46         97.01        63.69 o                         
  -8   6   5       3742.92       3906.78       157.23 o                         
  -7   6   5       9247.48       9182.81       232.10 o                         
  -6   6   5       8868.45       8643.42       169.43 o                         
  -5   6   5      17447.07      16817.57       262.25 o                         
  -4   6   5      22453.73      22276.74       248.15 o                         
  -3   6   5       1188.92       1219.27        41.29 o                         
  -2   6   5       4458.84       4597.98       134.35 o                         
  -1   6   5        292.31        328.13        29.46 o                         
   0   6   5        158.43        166.97        20.29 o                         
   1   6   5        181.30        233.84        34.63 o                         
   2   6   5       5767.04       5867.38       129.17 o                         
   3   6   5      22606.25      22381.56       345.37 o                         
   4   6   5      18930.62      19293.32       341.07 o                         
   5   6   5      30514.12      31049.24       506.12 o                         
   6   6   5       3392.47       3373.48       129.57 o                         
   7   6   5        231.54        238.30        41.49 o                         
   8   6   5         37.14         39.77        41.95 o                         
   9   6   5       1253.66       1240.29       116.13 o                         
  10   6   5       1593.39       1477.48       137.14 o                         
  11   6   5        691.01        457.96       171.74 o                         
 -11   7   5       3214.50       2883.06       279.55 o                         
 -10   7   5        686.40        510.55        93.03 o                         
  -9   7   5       2971.54       2855.25       172.88 o                         
  -8   7   5       5016.56       4801.13       173.83 o                         
  -7   7   5       2465.88       2487.53       107.29 o                         
  -6   7   5         16.93         41.28        36.14 o                         
  -5   7   5        470.51        501.20        40.88 o                         
  -4   7   5       5597.48       5344.95       107.67 o                         
  -3   7   5      10324.69      10531.89       198.84 o                         
  -2   7   5       1305.04       1299.35        49.93 o                         
  -1   7   5      61342.89      60490.19       558.10 o                         
   0   7   5       3048.56       3040.03        69.88 o                         
   1   7   5      27207.10      26447.71       620.03 o                         
   2   7   5       5363.79       5432.84       139.24 o                         
   3   7   5        241.24        268.48        18.81 o                         
   4   7   5       1701.59       1777.46        83.40 o                         
   5   7   5       4563.46       4409.40       151.55 o                         
   6   7   5        750.17        825.12        67.94 o                         
   7   7   5       3196.45       3230.17       135.13 o                         
   8   7   5       3893.57       3648.94       150.52 o                         
   9   7   5       8503.86       8351.39       348.54 o                         
  10   7   5         75.08         86.28        67.32 o                         
  11   7   5       1805.44       1864.00       291.30 o                         
 -11   8   5        378.93        148.16        90.92 o                         
 -10   8   5        547.15        618.06        93.05 o                         
  -9   8   5        415.35        545.04        86.17 o                         
  -8   8   5          5.99         98.25        55.76 o                         
  -7   8   5       9703.22       9538.78       193.18 o                         
  -6   8   5       2874.80       2865.41        98.13 o                         
  -5   8   5       5442.83       5375.17       128.71 o                         
  -4   8   5       2280.41       2162.43        74.94 o                         
  -3   8   5      21706.49      21117.17       245.92 o                         
  -2   8   5       4638.05       4672.96        96.15 o                         
  -1   8   5        178.02        291.46        25.07 o                         
   0   8   5       1285.57       1320.66        46.41 o                         
   1   8   5      35402.18      35159.56       491.51 o                         
   2   8   5        333.43        306.20        39.63 o                         
   3   8   5      26576.16      24286.52       612.83 o                         
   4   8   5       2390.20       2344.24        90.54 o                         
   5   8   5      28022.41      27519.06       449.76 o                         
   6   8   5       1424.25       1463.53       107.17 o                         
   7   8   5       3716.69       4044.72       151.02 o                         
   8   8   5       1626.93       1674.84       107.71 o                         
   9   8   5        415.99        574.66        91.10 o                         
  10   8   5        128.52        272.13       178.46 o                         
 -10   9   5        572.72        530.69        91.66 o                         
  -9   9   5       9077.05       9479.85       313.68 o                         
  -8   9   5        287.89        258.59        61.09 o                         
  -7   9   5       7642.95       7796.96       174.69 o                         
  -6   9   5       1212.20       1095.19        64.57 o                         
  -5   9   5       2547.42       2502.18        88.17 o                         
  -4   9   5        876.14        840.89        52.77 o                         
  -3   9   5      22076.26      21602.96       263.44 o                         
  -2   9   5       4250.19       4220.71        93.00 o                         
  -1   9   5       3162.03       3242.44        79.85 o                         
   0   9   5       6333.82       6182.11       224.28 o                         
   1   9   5       7699.30       7374.33       223.39 o                         
   2   9   5       1413.34       1438.02       105.47 o                         
   3   9   5       7658.02       7484.04       554.50 o                         
   4   9   5       1271.17       1338.83       113.24 o                         
   5   9   5      14019.64      14518.96       445.22 o                         
   6   9   5         77.97        114.56        48.86 o                         
   7   9   5      14586.43      14828.38       369.39 o                         
   8   9   5        641.23        755.21       104.50 o                         
   9   9   5       7516.88       7689.34       287.05 o                         
  10   9   5        872.06        762.75       147.67 o                         
 -10  10   5        222.22        183.51        95.90 o                         
  -9  10   5        330.64        316.58       125.41 o                         
  -8  10   5       2372.74       2438.26       129.48 o                         
  -7  10   5       2023.56       2106.90        92.42 o                         
  -6  10   5       2387.24       2277.60        89.69 o                         
  -5  10   5       2117.97       2052.11        89.48 o                         
  -4  10   5      16368.49      15825.53       248.55 o                         
  -3  10   5      17251.49      17065.38       220.89 o                         
  -2  10   5       7461.23       7294.23       139.19 o                         
  -1  10   5         50.83         90.56        22.77 o                         
   0  10   5       3308.72       3325.95        96.67 o                         
   1  10   5      32122.07      31369.24       598.30 o                         
   2  10   5      10578.52      10543.80       308.73 o                         
   3  10   5      12262.03      11686.02       474.72 o                         
   4  10   5       5955.49       5839.87       240.00 o                         
   5  10   5       2775.58       2943.83       175.02 o                         
   6  10   5       1813.91       1952.40       124.38 o                         
   7  10   5       4079.49       4167.86       187.87 o                         
   8  10   5        835.97        990.36       103.97 o                         
   9  10   5          6.22         63.67        94.59 o                         
  10  10   5        256.13        -45.46       178.46 o                         
 -10  11   5       3423.76       3261.66       429.44 o                         
  -9  11   5       1067.66        978.61       117.95 o                         
  -8  11   5      10335.57      10749.43       278.97 o                         
  -7  11   5        560.54        602.62        53.75 o                         
  -6  11   5         50.63        104.47        38.87 o                         
  -5  11   5        593.44        566.48        50.87 o                         
  -4  11   5      14748.70      14970.63       244.98 o                         
  -3  11   5       1221.80       1258.56        55.05 o                         
  -2  11   5       9914.16       9819.42       180.20 o                         
  -1  11   5       7817.65       7900.77       156.04 o                         
   0  11   5      13168.42      12354.24       180.00 o                         
   1  11   5       1886.70       1868.27       119.56 o                         
   2  11   5      14914.46      15081.17       385.99 o                         
   3  11   5         77.42         72.95        50.59 o                         
   4  11   5        641.59        619.45        90.92 o                         
   5  11   5        834.53        825.31        99.43 o                         
   6  11   5       9938.78       9697.19       281.82 o                         
   7  11   5        845.83        785.67        90.48 o                         
   8  11   5      12292.71      12871.32       426.88 o                         
   9  11   5        845.86       1114.18       161.86 o                         
  10  11   5        378.49        340.09       149.84 o                         
  -9  12   5        132.19         87.99        64.26 o                         
  -8  12   5       3196.21       3446.07       158.75 o                         
  -7  12   5        452.90        508.18        67.86 o                         
  -6  12   5       7684.07       7657.12       185.45 o                         
  -5  12   5         25.94         24.31        33.94 o                         
  -4  12   5      24010.63      24016.64       335.72 o                         
  -3  12   5       2244.26       2312.15        80.42 o                         
  -2  12   5       6519.52       6642.25       128.24 o                         
  -1  12   5        164.57        177.20        27.36 o                         
   0  12   5       2085.31       2162.86        67.01 o                         
   1  12   5       2917.73       2883.33       153.45 o                         
   2  12   5      22050.66      21830.44       618.83 o                         
   3  12   5        646.11        771.82        89.77 o                         
   4  12   5      21732.55      21121.09       540.97 o                         
   5  12   5       3655.40       3220.44       188.25 o                         
   6  12   5       2703.19       2878.56       185.05 o                         
   7  12   5         44.27        125.55        57.48 o                         
   8  12   5        300.80        329.83       139.74 o                         
   9  12   5        831.81       1103.24       166.56 o                         
  -9  13   5       1995.86       1842.92       170.73 o                         
  -8  13   5       1888.67       2026.46       168.46 o                         
  -7  13   5       1077.94       1073.36        96.96 o                         
  -6  13   5        123.66        138.60        45.85 o                         
  -5  13   5        879.93        946.10        66.28 o                         
  -4  13   5       2839.46       2791.34       103.26 o                         
  -3  13   5       4577.62       4672.41       119.55 o                         
  -2  13   5      34647.04      34692.75       923.36 o                         
  -1  13   5        141.07        184.71        26.29 o                         
   0  13   5      50122.45      49402.05       592.47 o                         
   1  13   5       1896.73       1944.24       130.39 o                         
   2  13   5       3927.60       3709.37       184.88 o                         
   3  13   5       8917.09       8715.96       299.44 o                         
   4  13   5        517.86        507.91        87.21 o                         
   5  13   5        676.85        681.21        94.37 o                         
   6  13   5        782.37        894.07       156.59 o                         
   7  13   5       1846.90       1871.93       178.08 o                         
   8  13   5       3864.97       3752.50       271.20 o                         
   9  13   5         31.50        131.50       213.82 o                         
  -9  14   5        261.05        333.97       154.05 o                         
  -8  14   5       3042.93       3030.64       173.25 o                         
  -7  14   5       3329.50       3475.68       151.87 o                         
  -6  14   5      14273.03      14176.80       335.58 o                         
  -5  14   5       5678.77       5639.62       157.93 o                         
  -4  14   5       6189.60       6336.13       222.02 o                         
  -3  14   5       4375.33       4497.94       120.41 o                         
  -2  14   5       1414.37       1408.72        60.72 o                         
  -1  14   5       2134.12       2121.67        71.69 o                         
   0  14   5          4.51         32.66        29.43 o                         
   1  14   5       3303.37       3505.17       142.57 o                         
   2  14   5        210.97        166.40        56.55 o                         
   3  14   5       9294.37       9270.26       316.63 o                         
   4  14   5      13394.45      13172.70       397.41 o                         
   5  14   5       6083.26       5702.82       262.17 o                         
   6  14   5       6101.92       6036.81       277.20 o                         
   7  14   5       1237.89       1291.25       110.72 o                         
   8  14   5       1597.76       1716.05       195.24 o                         
   9  14   5        834.75       1299.82       294.65 o                         
  -9  15   5       1031.51       1086.01       215.52 o                         
  -8  15   5         27.20         68.21        62.62 o                         
  -7  15   5        834.42        799.26        82.26 o                         
  -6  15   5        191.79        269.06        57.31 o                         
  -5  15   5        309.61        399.18        51.38 o                         
  -4  15   5        233.02        260.94        47.64 o                         
  -3  15   5       9581.96       9668.95       174.78 o                         
  -2  15   5       4109.41       4155.02       113.87 o                         
  -1  15   5      25809.86      25286.74       599.38 o                         
   0  15   5       6136.44       6198.59       169.98 o                         
   1  15   5      16389.68      15751.99       332.88 o                         
   2  15   5       1142.07       1166.04       113.86 o                         
   3  15   5         96.55         20.76        55.05 o                         
   4  15   5        252.91        306.93        75.18 o                         
   5  15   5       2779.85       2674.58       181.37 o                         
   6  15   5         74.15         44.33        64.72 o                         
   7  15   5       1319.93       1410.04       139.47 o                         
   8  15   5        228.91        137.14       143.11 o                         
  -8  16   5         21.94        -44.61        52.57 o                         
  -7  16   5       6396.94       6619.76       217.65 o                         
  -6  16   5          4.08        -31.06        43.01 o                         
  -5  16   5      12343.55      12236.20       278.94 o                         
  -4  16   5          5.01         15.26        36.63 o                         
  -3  16   5       1012.54        958.57        63.76 o                         
  -2  16   5       1398.46       1316.07        80.02 o                         
  -1  16   5        798.07        814.84        70.23 o                         
   0  16   5        253.82        158.46        39.19 o                         
   1  16   5       3425.78       3382.63       145.77 o                         
   2  16   5        710.15        671.66        80.13 o                         
   3  16   5      15329.04      15374.05       438.42 o                         
   4  16   5       1483.37       1587.95       141.80 o                         
   5  16   5      19286.27      18980.25       526.85 o                         
   6  16   5         11.91         53.63        66.23 o                         
   7  16   5       2103.06       2218.81       154.79 o                         
   8  16   5         18.07        388.91       188.56 o                         
  -8  17   5        173.53        191.77        99.36 o                         
  -7  17   5       2594.64       2584.38       175.98 o                         
  -6  17   5        303.62        345.52        64.25 o                         
  -5  17   5         37.36         85.29        53.70 o                         
  -4  17   5        856.30        907.49        76.89 o                         
  -3  17   5       4177.54       4408.51       159.03 o                         
  -2  17   5       1108.49       1209.37        80.29 o                         
  -1  17   5      11260.27      11445.47       241.42 o                         
   0  17   5       6641.01       6406.77       172.31 o                         
   1  17   5       6362.18       6307.59       205.36 o                         
   2  17   5         13.03        -43.86        43.86 o                         
   3  17   5         75.52         55.68        43.56 o                         
   4  17   5        994.88       1113.93       237.41 o                         
   5  17   5       1554.96       1600.95       151.62 o                         
   6  17   5        176.89        264.26        85.81 o                         
   7  17   5       6376.81       6322.91       354.72 o                         
  -8  18   5        669.49        552.59       122.49 o                         
  -7  18   5        106.97        173.96        63.42 o                         
  -6  18   5       5076.25       5010.66       187.37 o                         
  -5  18   5       3607.40       3646.43       238.23 o                         
  -4  18   5       2873.73       2885.18       229.52 o                         
  -3  18   5       5602.27       5616.63       211.59 o                         
  -2  18   5         27.72         16.94        44.23 o                         
  -1  18   5        228.00        235.93        42.78 o                         
   0  18   5        121.88        129.77        37.05 o                         
   1  18   5       6364.93       6217.98       207.50 o                         
   2  18   5        996.74       1058.11        91.99 o                         
   3  18   5       9857.30       9493.76       310.34 o                         
   4  18   5       9511.42       9634.66       357.11 o                         
   5  18   5       1805.18       1752.68       156.08 o                         
   6  18   5       3223.68       3208.72       253.45 o                         
   7  18   5        981.90        936.06       162.62 o                         
  -8  19   5       3462.14       3151.85       404.17 o                         
  -7  19   5       1139.09        933.66       141.92 o                         
  -6  19   5        210.17        349.01        92.74 o                         
  -5  19   5        881.07        892.98       103.71 o                         
  -4  19   5       2816.78       3031.03       166.33 o                         
  -3  19   5        785.04        800.82        92.80 o                         
  -2  19   5       7083.32       7087.91       180.94 o                         
  -1  19   5        367.16        460.63        75.94 o                         
   0  19   5       6142.52       6156.77       177.70 o                         
   1  19   5        771.90        938.05        90.33 o                         
   2  19   5       4483.17       4435.20       268.69 o                         
   3  19   5        684.69        631.79       104.89 o                         
   4  19   5          2.53         83.97        71.57 o                         
   5  19   5        125.55         17.21        76.00 o                         
   6  19   5       4418.85       4459.96       268.64 o                         
  -7  20   5        112.22        178.64       114.48 o                         
  -6  20   5       2749.81       2736.69       172.01 o                         
  -5  20   5         91.65         64.40        60.36 o                         
  -4  20   5       8378.02       7840.55       262.45 o                         
  -3  20   5          7.21        128.72        52.24 o                         
  -2  20   5       8816.36       8608.66       206.44 o                         
  -1  20   5        279.61        361.30        62.47 o                         
   0  20   5       1799.53       1924.20       121.33 o                         
   1  20   5        683.69        667.82        76.75 o                         
   2  20   5      12980.71      12628.23       320.73 o                         
   3  20   5        228.08        182.12        68.26 o                         
   4  20   5       3816.69       3715.97       508.62 o                         
   5  20   5        179.77        117.43        88.39 o                         
   6  20   5       2411.81       2483.22       198.69 o                         
  -6  21   5        390.14        372.52        81.08 o                         
  -5  21   5        738.31        720.97       103.43 o                         
  -4  21   5       5021.40       4832.44       184.70 o                         
  -3  21   5       1417.82       1520.23       181.01 o                         
  -2  21   5       7345.61       7480.11       226.87 o                         
  -1  21   5        249.21        235.25        54.56 o                         
   0  21   5       5702.11       6184.43       281.93 o                         
   1  21   5       1666.49       1656.08       116.62 o                         
   2  21   5       8283.73       8583.33       344.09 o                         
   3  21   5       2371.67       2320.64       182.22 o                         
   4  21   5        134.56         45.70        71.60 o                         
   5  21   5         20.02         -4.01        77.19 o                         
   6  21   5       2513.81       2350.78       237.44 o                         
  -6  22   5       3542.24       3264.16       241.74 o                         
  -5  22   5       1629.00       1633.37       118.88 o                         
  -4  22   5       3545.60       3827.61       199.44 o                         
  -3  22   5       5490.72       5506.86       275.80 o                         
  -2  22   5       1370.25       1191.88       111.68 o                         
  -1  22   5        236.29        263.26        63.63 o                         
   0  22   5         10.18        106.84        74.97 o                         
   1  22   5       2823.94       3055.81       206.47 o                         
   2  22   5       1744.75       1737.92       161.79 o                         
   3  22   5       3387.51       3609.14       297.24 o                         
   4  22   5       2616.13       2666.03       201.90 o                         
   5  22   5        725.98       1062.41       175.10 o                         
  -5  23   5        820.19       1042.21       222.25 o                         
  -4  23   5         21.54        -18.44        64.76 o                         
  -3  23   5       2884.05       2866.24       172.01 o                         
  -2  23   5       2594.31       2510.36       158.19 o                         
  -1  23   5       5472.15       5421.96       202.02 o                         
   0  23   5       4030.74       4167.91       340.21 o                         
   1  23   5       4994.61       5087.67       275.11 o                         
   2  23   5         80.38         99.06        89.23 o                         
   3  23   5        600.14        343.78        96.08 o                         
   4  23   5        146.89         62.29        99.33 o                         
   5  23   5        416.56        361.98       122.91 o                         
  -4  24   5         36.45         97.15        77.24 o                         
  -3  24   5       1616.93       1585.01       169.22 o                         
  -2  24   5        148.77         79.40        89.38 o                         
  -1  24   5         85.06         73.22        69.93 o                         
   0  24   5        589.31        661.03        96.58 o                         
   1  24   5        638.40        754.72       120.73 o                         
   2  24   5        345.96        459.97       104.76 o                         
   3  24   5       5427.13       5636.74       510.36 o                         
   4  24   5        230.87        180.15       112.80 o                         
  -3  25   5       1288.00       1587.79       218.89 o                         
   0  25   5        236.27        269.38       124.59 o                         
   1  25   5       3425.26       3824.52       358.71 o                         
   0  26   5         11.12        -31.99       114.48 o                         
 -10   0   6       3382.90       3747.09       400.81 o                         
  -8   0   6      19959.76      19830.72       828.32 o                         
  -6   0   6       6655.49       6546.91       476.84 o                         
  -4   0   6       4715.30       4716.81        91.56 o                         
  -2   0   6        315.49        363.28        39.96 o                         
   0   0   6      16919.80      17683.41       363.07 o                         
   2   0   6      60098.53      58485.79      1624.24 o                         
   4   0   6      11586.55      11780.77       233.58 o                         
   6   0   6       6577.14       6936.25       507.15 o                         
   8   0   6       8897.46       9132.89       922.58 o                         
  10   0   6       3346.19       3154.27       325.03 o                         
 -10   1   6        954.20       1091.69       168.45 o                         
  -9   1   6        331.99        487.76       128.43 o                         
  -8   1   6         39.82        191.02        69.49 o                         
  -7   1   6        424.71        422.51        63.76 o                         
  -6   1   6       2664.58       2376.47       119.17 o                         
  -5   1   6       2428.89       2260.23        79.86 o                         
  -4   1   6      21518.17      20768.54       211.45 o                         
  -3   1   6      32378.03      32067.14       334.18 o                         
  -2   1   6      33243.61      32690.17       327.05 o                         
  -1   1   6       3798.37       3727.86        99.15 o                         
   0   1   6         72.56         85.36        22.71 o                         
   1   1   6       2245.59       2342.47        78.24 o                         
   2   1   6      19639.46      20251.18       394.53 o                         
   3   1   6       4434.68       4672.44       130.10 o                         
   4   1   6      13091.68      13028.67       191.97 o                         
   5   1   6        288.93        288.56        46.53 o                         
   6   1   6      14279.37      14870.65       333.24 o                         
   7   1   6        674.37        868.47        82.92 o                         
   8   1   6       5802.09       6128.45       188.29 o                         
   9   1   6       1891.92       1987.07       116.29 o                         
  10   1   6        128.93        169.32       117.01 o                         
 -10   2   6       1671.80       1748.62       195.24 o                         
  -9   2   6       8542.56       8546.83       286.59 o                         
  -8   2   6       3510.31       3577.10       150.20 o                         
  -7   2   6       7701.94       7827.69       194.40 o                         
  -6   2   6       5981.33       6108.00       162.79 o                         
  -5   2   6        496.62        435.47        39.64 o                         
  -4   2   6       4191.03       3900.22       110.31 o                         
  -3   2   6        590.59        584.87        25.63 o                         
  -2   2   6       1852.43       1726.08        57.12 o                         
  -1   2   6       4483.02       4443.04       101.40 o                         
   0   2   6      29562.88      30332.53       598.61 o                         
   1   2   6      32736.00      31074.90       988.56 o                         
   2   2   6       5720.88       5615.49       119.61 o                         
   3   2   6      21333.57      20227.60       335.61 o                         
   4   2   6        540.67        493.89        49.12 o                         
   5   2   6       1664.21       1754.43        83.84 o                         
   6   2   6        109.45        123.56        39.12 o                         
   7   2   6       6850.82       7012.89       190.29 o                         
   8   2   6       2988.19       3018.56       147.78 o                         
   9   2   6       1983.92       2018.59       149.29 o                         
  10   2   6       4620.89       4521.36       292.64 o                         
 -10   3   6       2155.82       2654.41       241.87 o                         
  -9   3   6         49.10        -53.02        58.67 o                         
  -8   3   6          4.87         -7.04        48.11 o                         
  -7   3   6       1448.32       1492.99       109.86 o                         
  -6   3   6       5764.35       5805.48       159.68 o                         
  -5   3   6      23592.16      22961.01       323.42 o                         
  -4   3   6        476.94        433.37        27.44 o                         
  -3   3   6      35289.57      33673.85       260.00 o                         
  -2   3   6       1609.93       1580.22        80.62 o                         
  -1   3   6      10235.90      10081.83       169.73 o                         
   0   3   6       2443.50       2331.43        99.94 o                         
   1   3   6       4156.37       4209.77       232.50 o                         
   2   3   6        426.26        392.43        47.45 o                         
   3   3   6      16303.43      16309.05       305.68 o                         
   4   3   6      18900.75      18666.05       542.24 o                         
   5   3   6      12281.74      12248.64       294.01 o                         
   6   3   6       3915.75       3978.99       147.65 o                         
   7   3   6       5489.65       5436.25       222.24 o                         
   8   3   6         13.18         -0.77        53.37 o                         
   9   3   6       1578.93       1722.10       138.60 o                         
  10   3   6         12.91         32.55        95.64 o                         
  11   3   6       1074.98        841.94       157.48 o                         
 -10   4   6         88.60        -61.71        95.97 o                         
  -9   4   6       3882.05       3928.05       195.43 o                         
  -8   4   6        138.61        171.13        58.81 o                         
  -7   4   6       4239.16       4194.47       157.64 o                         
  -6   4   6         48.64         53.76        38.90 o                         
  -5   4   6       6852.01       6849.89       132.37 o                         
  -4   4   6        840.97        737.77        48.65 o                         
  -3   4   6        172.11        180.91        17.89 o                         
  -2   4   6         30.83         65.41        30.21 o                         
  -1   4   6      57455.05      57754.48       702.01 o                         
   0   4   6       2979.52       2939.39        94.68 o                         
   1   4   6      57750.88      58269.46       624.25 o                         
   2   4   6       7378.84       7506.49       196.20 o                         
   3   4   6       7328.24       7916.53       223.33 o                         
   4   4   6        334.49        302.87        47.63 o                         
   5   4   6       4287.26       4639.44       193.62 o                         
   6   4   6        796.36        889.32        75.66 o                         
   7   4   6        446.79        454.09        62.01 o                         
   8   4   6          6.32         66.92        70.71 o                         
   9   4   6       9107.45       8842.54       305.40 o                         
  10   4   6        170.38        159.11       100.55 o                         
  11   4   6       3580.13       3506.24       375.55 o                         
 -10   5   6       1050.97        920.29       127.72 o                         
  -9   5   6       1213.64       1162.43       124.37 o                         
  -8   5   6          1.27         34.80        48.72 o                         
  -7   5   6       9914.93      10126.87       252.70 o                         
  -6   5   6       3854.23       3831.71       110.91 o                         
  -5   5   6      27556.90      26852.31       305.99 o                         
  -4   5   6       1867.01       1852.12        47.49 o                         
  -3   5   6      14074.26      13699.30       216.17 o                         
  -2   5   6       1926.69       1949.61        63.01 o                         
  -1   5   6      18024.23      18167.95       316.42 o                         
   0   5   6       1558.44       1567.19        56.10 o                         
   1   5   6       3113.72       2666.08       133.48 o                         
   2   5   6        907.06        838.08        55.55 o                         
   3   5   6       9773.03      10953.62       496.55 o                         
   4   5   6       1537.90       1495.56        87.60 o                         
   5   5   6      29761.80      31394.83       636.24 o                         
   6   5   6       8637.48       8539.87       218.38 o                         
   7   5   6       4263.31       4229.49       240.16 o                         
   8   5   6         62.72         26.25        56.95 o                         
   9   5   6         19.94         34.05        84.43 o                         
  10   5   6          0.69        163.83       297.99 o                         
 -10   6   6       1934.18       2154.58       160.55 o                         
  -9   6   6       1873.45       2000.49       124.93 o                         
  -8   6   6        744.99        746.40        77.28 o                         
  -7   6   6       5394.46       4791.40       196.27 o                         
  -6   6   6       7813.29       7794.89       163.00 o                         
  -5   6   6       1033.38       1030.02        53.89 o                         
  -4   6   6       5400.15       5446.03       107.16 o                         
  -3   6   6       2318.61       2195.13        50.31 o                         
  -2   6   6      14938.63      14378.72       194.15 o                         
  -1   6   6      22080.71      22724.63       346.86 o                         
   0   6   6      20631.45      20316.18       250.46 o                         
   1   6   6      28799.82      28752.55       468.58 o                         
   2   6   6       7697.95       7389.89       339.66 o                         
   3   6   6       8364.49       8213.48       215.57 o                         
   4   6   6         31.69         53.97        34.90 o                         
   5   6   6        714.30        691.26        66.67 o                         
   6   6   6        928.72        958.03        97.98 o                         
   7   6   6         77.61         31.82        52.92 o                         
   8   6   6       1368.36       1358.72       136.10 o                         
   9   6   6       2595.06       2589.76       169.98 o                         
  10   6   6       6830.98       6618.12       379.37 o                         
 -11   7   6         19.76       -101.02       106.07 o                         
 -10   7   6       3333.28       3388.79       197.73 o                         
  -9   7   6          5.77          3.98        48.24 o                         
  -8   7   6         66.01         58.77        47.91 o                         
  -7   7   6         19.80         -7.94        48.36 o                         
  -6   7   6       9458.67       9253.10       183.37 o                         
  -5   7   6       1509.91       1456.24        67.79 o                         
  -4   7   6      14156.25      13760.79       184.50 o                         
  -3   7   6      15743.45      15305.00       175.55 o                         
  -2   7   6       6555.51       6404.95       121.32 o                         
  -1   7   6       9980.95       9661.19       160.98 o                         
   0   7   6       4246.39       3950.54       131.37 o                         
   1   7   6       3988.98       4002.05       115.43 o                         
   2   7   6       3113.10       3506.00       119.50 o                         
   3   7   6        145.48        182.47        60.61 o                         
   4   7   6      32910.11      33304.70       491.80 o                         
   5   7   6         53.30         73.76        59.12 o                         
   6   7   6      17039.77      17337.99       394.95 o                         
   7   7   6       1134.80       1267.46       112.87 o                         
   8   7   6       1500.84       1706.77       134.71 o                         
   9   7   6        161.10        145.77       109.43 o                         
  10   7   6         15.30         48.25       167.52 o                         
 -10   8   6       3117.35       3300.41       414.06 o                         
  -9   8   6        221.85        272.19        80.68 o                         
  -8   8   6      13897.47      13816.68       316.60 o                         
  -7   8   6        122.98        149.62        44.48 o                         
  -6   8   6       4193.30       4213.16       137.85 o                         
  -5   8   6       2459.44       2348.96       100.09 o                         
  -4   8   6        625.68        702.52        48.18 o                         
  -3   8   6         29.11         44.18        14.41 o                         
  -2   8   6       4938.38       4941.26       125.34 o                         
  -1   8   6       8002.63       8464.67       154.67 o                         
   0   8   6      36284.34      36261.70       459.35 o                         
   1   8   6         12.07         35.51        31.13 o                         
   2   8   6      27385.95      26990.22       588.41 o                         
   3   8   6       5970.19       6068.79       155.36 o                         
   4   8   6       6547.94       6274.24       255.37 o                         
   5   8   6       1147.48       1163.32       145.65 o                         
   6   8   6        526.24        608.07        78.61 o                         
   7   8   6       1377.82       1423.35       118.47 o                         
   8   8   6       9464.58       9502.96       309.50 o                         
   9   8   6        102.71        258.65       115.96 o                         
  10   8   6       3411.18       3590.30       288.15 o                         
 -10   9   6        198.27        223.92       116.17 o                         
  -9   9   6        100.13         -0.49        67.06 o                         
  -8   9   6        123.49        120.82        55.14 o                         
  -7   9   6        149.36        177.63        47.60 o                         
  -6   9   6        795.23        790.04        58.11 o                         
  -5   9   6       3457.67       3310.86       112.83 o                         
  -4   9   6      34159.02      32960.40       454.37 o                         
  -3   9   6       2621.31       2721.41        78.39 o                         
  -2   9   6      25286.51      25139.03       268.65 o                         
  -1   9   6        731.45        747.00        40.87 o                         
   0   9   6         32.31         40.91        13.52 o                         
   1   9   6        791.72        857.97        61.97 o                         
   2   9   6      12433.63      12326.49       376.35 o                         
   3   9   6       1990.43       1802.04       153.25 o                         
   4   9   6      15258.17      14697.26       599.65 o                         
   5   9   6       4934.31       5137.66       241.56 o                         
   6   9   6       5460.33       5424.40       211.03 o                         
   7   9   6        208.25        184.76        92.96 o                         
   8   9   6      10817.15      11630.91       420.07 o                         
   9   9   6         53.54        -11.74       121.22 o                         
  10   9   6        181.46         11.79       171.73 o                         
 -10  10   6       1871.02       1757.94       230.69 o                         
  -9  10   6       3667.16       3802.42       202.99 o                         
  -8  10   6       9398.05       9456.50       233.25 o                         
  -7  10   6       6232.69       6360.12       182.49 o                         
  -6  10   6       2129.77       2153.41        97.65 o                         
  -5  10   6        142.71        118.33        33.81 o                         
  -4  10   6         33.43         63.32        35.26 o                         
  -3  10   6         38.21         98.98        26.03 o                         
  -2  10   6         65.88        121.74        21.42 o                         
  -1  10   6       1618.25       1656.27        81.41 o                         
   0  10   6       6095.98       5503.45       265.04 o                         
   1  10   6      14908.41      14213.24       331.87 o                         
   2  10   6      15283.24      14324.31       367.78 o                         
   3  10   6      14658.79      14017.54       394.34 o                         
   4  10   6       2595.64       2492.13       173.46 o                         
   5  10   6         28.37          0.69        63.54 o                         
   6  10   6       2362.46       2375.82       174.67 o                         
   7  10   6       4848.30       4942.06       273.16 o                         
   8  10   6       6173.27       6082.62       290.58 o                         
   9  10   6       1837.38       1866.63       211.70 o                         
  -9  11   6         38.96        -71.24        71.24 o                         
  -8  11   6        189.30        238.71        62.93 o                         
  -7  11   6        524.37        510.52        58.40 o                         
  -6  11   6        748.97        775.75        62.95 o                         
  -5  11   6      10040.88       9421.41       232.61 o                         
  -4  11   6        503.36        530.83        47.02 o                         
  -3  11   6      39379.95      39726.39       414.10 o                         
  -2  11   6        642.61        673.47        41.61 o                         
  -1  11   6      18358.17      18143.85       249.58 o                         
   0  11   6         23.74         47.58        33.89 o                         
   1  11   6       5666.87       5707.39       225.60 o                         
   2  11   6       2391.42       2219.46       146.03 o                         
   3  11   6       2143.91       2163.89       148.88 o                         
   4  11   6       3611.89       3585.78       197.34 o                         
   5  11   6       5568.29       5352.52       251.25 o                         
   6  11   6       2900.59       2910.60       193.36 o                         
   7  11   6       9005.34       9041.54       307.32 o                         
   8  11   6        262.43        364.74        82.66 o                         
   9  11   6       1237.45       1365.33       183.67 o                         
  -9  12   6       5330.28       5280.90       253.18 o                         
  -8  12   6        397.57        628.86        90.35 o                         
  -7  12   6       7822.72       7981.90       211.20 o                         
  -6  12   6        211.01        139.52        42.79 o                         
  -5  12   6        915.87        945.66        68.63 o                         
  -4  12   6        944.26       1006.74        65.12 o                         
  -3  12   6       5120.04       5362.17       121.42 o                         
  -2  12   6        727.82        693.28        48.19 o                         
  -1  12   6      12038.79      12217.76       184.11 o                         
   0  12   6        878.65        843.40        73.79 o                         
   1  12   6      31098.80      30253.17      1228.02 o                         
   2  12   6       1383.16       1163.66       109.51 o                         
   3  12   6      30133.60      29610.03       640.86 o                         
   4  12   6       1260.74       1135.01       115.97 o                         
   5  12   6        279.94        312.48        81.25 o                         
   6  12   6       1822.21       1752.49       223.12 o                         
   7  12   6       1236.74       1270.75       114.83 o                         
   8  12   6          9.96         37.75        61.27 o                         
   9  12   6       3965.17       3823.29       374.72 o                         
  -9  13   6        583.52        614.18       166.68 o                         
  -8  13   6         82.27        101.32        56.85 o                         
  -7  13   6       3913.60       4065.35       184.02 o                         
  -6  13   6         73.53         36.02        37.85 o                         
  -5  13   6      15045.55      15151.64       411.17 o                         
  -4  13   6       5132.38       5384.47       149.86 o                         
  -3  13   6      15083.07      15322.78       255.59 o                         
  -2  13   6       6219.17       6131.77       129.50 o                         
  -1  13   6      11061.50      10919.06       205.57 o                         
   0  13   6        287.52        233.82        45.30 o                         
   1  13   6        297.26        305.20        63.47 o                         
   2  13   6        767.65        725.65        92.04 o                         
   3  13   6       6943.79       6945.52       278.16 o                         
   4  13   6        197.37        171.43        64.15 o                         
   5  13   6      13859.26      14026.80       481.35 o                         
   6  13   6         27.49         27.14        58.42 o                         
   7  13   6       3408.05       3623.73       206.70 o                         
   8  13   6       1363.06       1239.49       169.41 o                         
  -9  14   6        954.60       1102.77       151.20 o                         
  -8  14   6       3121.15       3347.46       184.47 o                         
  -7  14   6       1281.68       1254.10        97.80 o                         
  -6  14   6       1142.56       1196.98        89.62 o                         
  -5  14   6       3930.74       4044.81       137.73 o                         
  -4  14   6          7.69         19.67        32.63 o                         
  -3  14   6          8.93         33.21        29.89 o                         
  -2  14   6       2229.04       2229.60        90.93 o                         
  -1  14   6      22386.41      22123.61       373.74 o                         
   0  14   6      12066.98      11831.91       402.68 o                         
   1  14   6      14135.67      13889.25       319.43 o                         
   2  14   6       3481.57       3742.42       199.02 o                         
   3  14   6        673.96        536.70        86.30 o                         
   4  14   6       4456.58       4544.62       234.23 o                         
   5  14   6       1375.43       1274.36       132.64 o                         
   6  14   6          3.85         65.69        74.92 o                         
   7  14   6         11.08         88.59        61.14 o                         
   8  14   6       2181.52       2069.46       214.05 o                         
  -8  15   6          5.62        -12.35        78.04 o                         
  -7  15   6        817.38        785.51        82.36 o                         
  -6  15   6       6909.69       6951.79       212.93 o                         
  -5  15   6       3849.83       3887.06       148.87 o                         
  -4  15   6       9994.89       9704.62       232.95 o                         
  -3  15   6       1787.65       1934.01       119.98 o                         
  -2  15   6       1770.71       1938.74        87.78 o                         
  -1  15   6       1466.31       1491.89        77.34 o                         
   0  15   6       3465.15       3387.28       149.26 o                         
   1  15   6       4636.18       4308.45       172.02 o                         
   2  15   6         67.65         62.09        57.42 o                         
   3  15   6       1106.54       1137.35       121.37 o                         
   4  15   6      23893.01      24539.64       606.53 o                         
   5  15   6       2055.81       2193.11       176.78 o                         
   6  15   6       8005.68       8175.59       342.09 o                         
   7  15   6        172.73        142.40        63.86 o                         
   8  15   6        780.87        621.33       135.29 o                         
  -8  16   6       2736.16       2615.12       214.91 o                         
  -7  16   6         19.81        101.10        52.53 o                         
  -6  16   6       5170.10       5040.20       183.78 o                         
  -5  16   6        419.24        457.61        63.68 o                         
  -4  16   6       2560.80       2637.58       147.85 o                         
  -3  16   6          1.12         22.16        64.62 o                         
  -2  16   6       4392.87       4560.65       136.98 o                         
  -1  16   6        100.42         94.91        43.54 o                         
   0  16   6      33235.53      30729.01       657.10 o                         
   1  16   6        888.06        915.40       106.23 o                         
   2  16   6       5304.26       4960.10       189.55 o                         
   3  16   6        760.18        665.81       100.73 o                         
   4  16   6       1242.57       1346.74       138.47 o                         
   5  16   6        110.54         80.02        66.31 o                         
   6  16   6         40.99         92.51        67.82 o                         
   7  16   6        228.06        218.43        85.42 o                         
  -8  17   6         23.19        -18.12        87.20 o                         
  -7  17   6        561.14        775.14        86.48 o                         
  -6  17   6       2969.77       3017.82       170.34 o                         
  -5  17   6        754.00        889.11        99.34 o                         
  -4  17   6       8165.38       8049.14       265.00 o                         
  -3  17   6        255.06        286.31        53.19 o                         
  -2  17   6       8292.17       8098.58       225.26 o                         
  -1  17   6         21.08         65.81        37.19 o                         
   0  17   6        392.86        459.69        64.45 o                         
   1  17   6       1842.58       1851.34       115.80 o                         
   2  17   6       2465.92       2567.75       138.84 o                         
   3  17   6        711.94        811.13       107.85 o                         
   4  17   6       7831.41       7524.88       720.28 o                         
   5  17   6       4960.87       5156.16       274.02 o                         
   6  17   6       8333.26       8343.93       358.86 o                         
   7  17   6        269.15        322.18        81.71 o                         
  -7  18   6       1265.61       1267.63       129.72 o                         
  -6  18   6       2160.19       2059.96       148.25 o                         
  -5  18   6       3046.36       3262.10       177.10 o                         
  -4  18   6        202.49        203.19        61.93 o                         
  -3  18   6         13.32         32.73        44.08 o                         
  -2  18   6        171.37        284.86        63.74 o                         
  -1  18   6       4817.41       4942.35       148.70 o                         
   0  18   6        844.55        931.55        89.42 o                         
   1  18   6       4828.70       4931.09       192.64 o                         
   2  18   6      10045.03       9475.01       292.26 o                         
   3  18   6       1191.79       1150.27       101.54 o                         
   4  18   6       1326.92       1265.34       138.34 o                         
   5  18   6         16.38         20.98       111.96 o                         
   6  18   6       1798.40       2045.18       180.43 o                         
   7  18   6        213.78        345.14       133.01 o                         
  -7  19   6        308.98        306.24        98.47 o                         
  -6  19   6         78.44        131.42        63.88 o                         
  -5  19   6       5675.55       5688.70       237.56 o                         
  -4  19   6       1103.33       1208.47       112.32 o                         
  -3  19   6      13489.84      13689.11       314.32 o                         
  -2  19   6       3672.13       3549.93       172.45 o                         
  -1  19   6       3244.82       3220.72       122.35 o                         
   0  19   6        723.81        658.64        76.87 o                         
   1  19   6         58.98         54.93        53.42 o                         
   2  19   6       3916.58       3656.63       198.88 o                         
   3  19   6       3757.88       3518.82       168.42 o                         
   4  19   6        140.29        238.30        83.77 o                         
   5  19   6       3542.25       3555.20       244.20 o                         
   6  19   6        859.63        885.29       129.85 o                         
  -7  20   6       3894.96       3793.99       271.58 o                         
  -6  20   6          3.16         86.42        75.14 o                         
  -5  20   6         17.40        -11.56        56.99 o                         
  -4  20   6          0.40        -51.69        69.96 o                         
  -3  20   6       1318.97       1316.29       116.40 o                         
  -2  20   6         25.29         73.20        49.85 o                         
  -1  20   6       3474.48       3383.34       128.23 o                         
   0  20   6         40.89        148.39        55.10 o                         
   1  20   6      10961.87      10424.51       297.06 o                         
   2  20   6         55.98         35.43        53.01 o                         
   3  20   6      10000.98       9897.31       379.48 o                         
   4  20   6         21.69         40.07        68.28 o                         
   5  20   6        633.10        740.34       126.44 o                         
   6  20   6         89.91        156.57       107.75 o                         
  -6  21   6         19.64         84.70       155.73 o                         
  -5  21   6       4659.64       4732.65       224.56 o                         
  -4  21   6       1887.56       1885.32       212.08 o                         
  -3  21   6      11058.21      11626.10       414.59 o                         
  -2  21   6       2792.51       2973.01       145.99 o                         
  -1  21   6       2057.33       2118.74       120.42 o                         
   0  21   6          8.70         74.06        53.95 o                         
   1  21   6         82.84        106.13        60.27 o                         
   2  21   6        298.36        324.10        92.60 o                         
   3  21   6       3663.92       3752.89       234.62 o                         
   4  21   6         51.65         94.45        82.09 o                         
   5  21   6       2073.42       2005.50       229.01 o                         
   6  21   6        176.50        133.01       106.07 o                         
  -6  22   6        365.71        407.44       153.21 o                         
  -5  22   6        455.91        427.34       130.48 o                         
  -4  22   6        568.76        549.89       101.75 o                         
  -3  22   6         16.05         11.76        62.64 o                         
  -2  22   6        842.45        784.58        85.13 o                         
  -1  22   6       3539.79       3880.46       197.63 o                         
   0  22   6        949.03        836.76        92.22 o                         
   1  22   6       5298.67       4978.48       209.43 o                         
   2  22   6       7907.15       7697.58       341.09 o                         
   3  22   6        999.19        962.58       184.37 o                         
   4  22   6       2186.64       2115.78       188.91 o                         
   5  22   6        591.02        537.09       153.21 o                         
  -4  23   6       5338.27       5384.78       295.82 o                         
  -3  23   6        337.24        231.06        72.43 o                         
  -2  23   6       3851.23       3986.31       203.08 o                         
  -1  23   6        751.57        787.08       119.27 o                         
   0  23   6        137.75        173.11        78.46 o                         
   1  23   6       1413.75       1460.00       218.89 o                         
   2  23   6       1126.19       1172.11       145.73 o                         
   3  23   6        152.51        126.61       106.07 o                         
   4  23   6       2413.00       2189.10       250.90 o                         
  -3  24   6         62.18        -37.04        94.28 o                         
  -1  24   6        720.07        570.77       168.37 o                         
   0  24   6       6014.18       6146.71       311.33 o                         
   1  24   6        130.06         92.00        79.52 o                         
   2  24   6       4156.97       4020.12       380.62 o                         
   0  25   6        943.43        949.62       198.68 o                         
   1  25   6         77.87         45.46       116.17 o                         
  -9   0   7       2844.26       3329.32       348.59 o                         
  -7   0   7       3184.71       3347.81       220.79 o                         
  -5   0   7       3921.24       3732.00       206.52 o                         
  -3   0   7      45542.29      44154.58       529.38 o                         
  -1   0   7      13357.03      13464.17       781.27 o                         
   1   0   7       2393.10       2366.75       122.15 o                         
   3   0   7       3119.64       3256.73       140.53 o                         
   5   0   7       4704.93       4651.44       363.86 o                         
   7   0   7      16743.12      17871.00       521.92 o                         
   9   0   7      18321.92      18041.39       762.23 o                         
 -10   1   7        181.10        233.72       254.23 o                         
  -9   1   7       4931.73       5127.59       304.29 o                         
  -8   1   7       2876.18       3134.53       156.51 o                         
  -7   1   7      13858.64      13908.30       321.75 o                         
  -6   1   7        454.85        505.96        67.54 o                         
  -5   1   7       6227.88       6193.85       189.07 o                         
  -4   1   7        215.05        226.70        22.54 o                         
  -3   1   7       4450.63       4477.14        82.48 o                         
  -2   1   7        623.91        711.69        45.09 o                         
  -1   1   7       2202.45       2251.17        84.11 o                         
   0   1   7        185.37        247.42        40.86 o                         
   1   1   7      19591.07      18539.73       343.19 o                         
   2   1   7      21105.27      20937.49       277.74 o                         
   3   1   7      37479.45      37579.82       795.32 o                         
   4   1   7       7744.11       7365.99       204.76 o                         
   5   1   7       5902.50       6266.11       179.38 o                         
   6   1   7        253.28        302.65        55.64 o                         
   7   1   7       1027.05       1035.30        81.08 o                         
   8   1   7         84.18        157.45        61.12 o                         
   9   1   7       1409.78       1483.85       137.24 o                         
  10   1   7         11.08         84.26        93.44 o                         
 -10   2   7        303.44        365.58       152.37 o                         
  -9   2   7       4277.91       3963.61       268.11 o                         
  -8   2   7       1576.86       1609.05       136.42 o                         
  -7   2   7         43.03        103.10        53.40 o                         
  -6   2   7          5.34         10.37        49.33 o                         
  -5   2   7       1552.46       1436.85        92.62 o                         
  -4   2   7      14157.70      13736.89       157.05 o                         
  -3   2   7       4058.26       4017.49        83.00 o                         
  -2   2   7      39333.62      38520.07       441.88 o                         
  -1   2   7      12518.98      12326.75       255.98 o                         
   0   2   7       5114.75       4941.81       174.86 o                         
   1   2   7       9754.00       9268.43       179.93 o                         
   2   2   7        181.29        140.86        38.66 o                         
   3   2   7       4068.16       4244.69       150.32 o                         
   4   2   7       1238.76       1327.78        72.56 o                         
   5   2   7      14640.50      14428.36       379.70 o                         
   6   2   7       4239.21       4215.58       142.14 o                         
   7   2   7       4628.14       4661.18       177.36 o                         
   8   2   7       8901.73       8793.33       365.98 o                         
   9   2   7       1596.96       1463.70       152.51 o                         
  10   2   7        425.23        323.26       143.11 o                         
 -10   3   7        588.25       1040.76       191.10 o                         
  -9   3   7        207.21        196.42        81.31 o                         
  -8   3   7       4608.12       4861.48       223.92 o                         
  -7   3   7       1421.57       1516.09       107.72 o                         
  -6   3   7      17147.75      16632.26       341.62 o                         
  -5   3   7      16917.50      16194.37       294.13 o                         
  -4   3   7       6815.10       6851.42       102.60 o                         
  -3   3   7        635.28        638.32        33.07 o                         
  -2   3   7       1648.56       1875.50        79.10 o                         
  -1   3   7       5895.19       5853.64       142.60 o                         
   0   3   7       9471.44       8806.53       215.48 o                         
   1   3   7       4659.21       4939.35       204.36 o                         
   2   3   7      46096.47      45395.76       727.10 o                         
   3   3   7        243.00        258.20        46.52 o                         
   4   3   7      15057.77      14802.89       260.39 o                         
   5   3   7        280.88        441.29        70.28 o                         
   6   3   7        954.98       1000.01        87.98 o                         
   7   3   7       1269.00       1337.72       113.10 o                         
   8   3   7         85.09        112.07        78.74 o                         
   9   3   7       2229.43       2189.26       156.97 o                         
  10   3   7       2563.35       2480.73       246.70 o                         
 -10   4   7       5774.69       5959.54       443.00 o                         
  -9   4   7         83.99         72.68        69.11 o                         
  -8   4   7        415.19        394.18        63.34 o                         
  -7   4   7        934.56        959.41        82.54 o                         
  -6   4   7       9122.89       9069.68       279.26 o                         
  -5   4   7          1.68         57.68        23.21 o                         
  -4   4   7      10308.10      10102.67       148.92 o                         
  -3   4   7       2509.00       2531.23        70.45 o                         
  -2   4   7      28605.53      27650.64       434.19 o                         
  -1   4   7         36.50         76.44        23.67 o                         
   0   4   7      57386.22      55030.53       633.40 o                         
   1   4   7        181.67        197.16        54.33 o                         
   2   4   7      10046.49      10386.75       377.54 o                         
   3   4   7        168.66        170.47        30.96 o                         
   4   4   7       9953.10       9900.49       247.02 o                         
   5   4   7       2378.81       2446.77       166.36 o                         
   6   4   7      15708.67      15607.32       378.67 o                         
   7   4   7         51.16        -46.16        52.37 o                         
   8   4   7       2992.73       3108.73       177.95 o                         
   9   4   7        303.75        332.07        87.00 o                         
  10   4   7        740.94        838.11       156.53 o                         
 -10   5   7        207.97        238.78        77.21 o                         
  -9   5   7         81.17         52.81        57.11 o                         
  -8   5   7       2168.68       2057.10       122.37 o                         
  -7   5   7       1422.37       1457.90        98.09 o                         
  -6   5   7      17076.49      16818.99       273.41 o                         
  -5   5   7       5522.51       5432.46       110.42 o                         
  -4   5   7      18747.94      18888.60       342.28 o                         
  -3   5   7       4569.70       4618.78       101.04 o                         
  -2   5   7       1882.79       1814.74        65.09 o                         
  -1   5   7       4948.10       5109.89       115.25 o                         
   0   5   7      32419.47      32366.10       522.60 o                         
   1   5   7       2145.04       2079.59       126.89 o                         
   2   5   7      14733.93      14763.04       599.10 o                         
   3   5   7        151.87        213.06        35.25 o                         
   4   5   7      13179.71      14018.80       347.87 o                         
   5   5   7       1623.83       1654.19       144.00 o                         
   6   5   7       7224.51       7475.13       253.75 o                         
   7   5   7         27.63         85.80        53.85 o                         
   8   5   7        197.51         93.74        67.79 o                         
   9   5   7        238.93        116.13        75.62 o                         
  10   5   7       3672.92       3723.81       293.96 o                         
 -10   6   7       1178.76       1183.14       144.42 o                         
  -9   6   7       2686.39       2822.69       149.57 o                         
  -8   6   7        969.37       1090.04        93.99 o                         
  -7   6   7         61.10         35.33        65.13 o                         
  -6   6   7       1366.12       1274.82        81.79 o                         
  -5   6   7       3037.90       3010.38        83.34 o                         
  -4   6   7      10226.65      10068.38       180.62 o                         
  -3   6   7        337.99        415.60        28.89 o                         
  -2   6   7      10519.26      10336.44       165.41 o                         
  -1   6   7       8151.02       8020.94       162.04 o                         
   0   6   7      22433.77      23421.32       518.41 o                         
   1   6   7      21198.39      21429.83       347.45 o                         
   2   6   7       3042.19       2682.41       193.51 o                         
   3   6   7       3304.29       3090.47       152.92 o                         
   4   6   7       4945.85       5181.61       239.95 o                         
   5   6   7      17583.04      18083.89       497.32 o                         
   6   6   7       2393.59       2348.51       144.99 o                         
   7   6   7       3072.92       3326.54       179.46 o                         
   8   6   7       3279.18       3205.84       183.16 o                         
   9   6   7       1264.03       1284.60       130.49 o                         
  10   6   7        817.39        953.84       173.73 o                         
 -10   7   7         50.70        -79.13       126.27 o                         
  -9   7   7       1155.07       1323.20       110.10 o                         
  -8   7   7       2764.44       2852.79       142.96 o                         
  -7   7   7       5958.00       5896.47       176.25 o                         
  -6   7   7        228.61        283.16        49.71 o                         
  -5   7   7      18093.11      17916.68       226.91 o                         
  -4   7   7        146.45        188.97        29.22 o                         
  -3   7   7       2937.22       2976.75        74.79 o                         
  -2   7   7        173.03        166.88        28.58 o                         
  -1   7   7       8641.15       9004.70       159.24 o                         
   0   7   7       2447.87       2429.37       123.88 o                         
   1   7   7      15094.92      15255.29       261.79 o                         
   2   7   7       9543.54       9466.47       195.15 o                         
   3   7   7      10424.25      10383.93       338.87 o                         
   4   7   7       8995.40       8981.26       325.79 o                         
   5   7   7      11662.80      11838.08       477.93 o                         
   6   7   7        262.84        257.28        68.73 o                         
   7   7   7        389.19        395.18        75.36 o                         
   8   7   7        343.30        203.61        72.17 o                         
   9   7   7       2413.40       2274.23       166.16 o                         
  10   7   7         64.38        324.93       190.25 o                         
 -10   8   7        638.70        675.15       161.63 o                         
  -9   8   7       3097.87       2992.64       156.65 o                         
  -8   8   7          9.49         64.43        59.54 o                         
  -7   8   7       1516.92       1625.31        94.46 o                         
  -6   8   7        233.10        245.75        43.77 o                         
  -5   8   7       5422.68       5393.18       131.12 o                         
  -4   8   7       3394.55       3343.04       101.30 o                         
  -3   8   7      12185.65      12260.04       180.22 o                         
  -2   8   7       1717.32       1731.08        65.50 o                         
  -1   8   7      27506.66      28110.00       470.31 o                         
   0   8   7        741.44        716.88        55.50 o                         
   1   8   7       2684.23       2904.81       105.89 o                         
   2   8   7        421.98        434.79        48.08 o                         
   3   8   7        486.98        530.94        51.67 o                         
   4   8   7       1596.87       1511.11       306.47 o                         
   5   8   7       4997.71       4794.82       241.94 o                         
   6   8   7        613.21        718.93       147.32 o                         
   7   8   7      16993.98      17016.48       421.60 o                         
   8   8   7        871.11        981.55       110.62 o                         
   9   8   7       3942.47       4036.47       214.98 o                         
 -10   9   7         36.36        159.94       122.90 o                         
  -9   9   7       3542.71       3697.11       205.50 o                         
  -8   9   7        247.20        187.13        54.45 o                         
  -7   9   7      11699.06      11905.83       298.44 o                         
  -6   9   7       1018.26        991.19        63.39 o                         
  -5   9   7       9998.08       9995.48       187.67 o                         
  -4   9   7       3180.03       3132.06       108.17 o                         
  -3   9   7        962.75       1044.28        57.86 o                         
  -2   9   7        590.49        606.51        48.12 o                         
  -1   9   7        966.77       1014.73        48.91 o                         
   0   9   7       2157.53       2253.43        94.50 o                         
   1   9   7      17407.64      17854.65       294.43 o                         
   2   9   7        988.27       1025.08        68.72 o                         
   3   9   7      34564.35      34425.72       709.69 o                         
   4   9   7       2394.86       2158.90       158.10 o                         
   5   9   7        854.99        807.79       103.41 o                         
   6   9   7        294.60        154.65       102.70 o                         
   7   9   7        827.27        854.79       102.27 o                         
   8   9   7          9.57         30.64        67.91 o                         
   9   9   7        131.74        141.27       101.82 o                         
  -9  10   7       1297.88       1144.00       179.55 o                         
  -8  10   7        873.59        943.74        82.97 o                         
  -7  10   7       2138.17       2179.78       111.62 o                         
  -6  10   7         44.74        -18.19        36.01 o                         
  -5  10   7        647.03        738.75        55.03 o                         
  -4  10   7       8578.66       8386.05       183.99 o                         
  -3  10   7      10765.47      10708.53       203.90 o                         
  -2  10   7      15182.65      15427.74       272.46 o                         
  -1  10   7      11049.31      11100.79       273.96 o                         
   0  10   7       4963.96       5406.99       149.58 o                         
   1  10   7        504.40        567.05        52.14 o                         
   2  10   7         25.53         49.31        49.62 o                         
   3  10   7        235.55        132.64        59.02 o                         
   4  10   7         42.19         41.61        62.29 o                         
   5  10   7       2155.83       2389.92       172.75 o                         
   6  10   7       2387.55       2322.06       180.62 o                         
   7  10   7       8798.18       8618.85       295.24 o                         
   8  10   7       6705.35       6608.75       267.34 o                         
   9  10   7       2592.74       3074.69       263.95 o                         
  -9  11   7        141.37        101.40        73.90 o                         
  -8  11   7       8837.93       9478.56       305.72 o                         
  -7  11   7       1422.21       1527.73       105.29 o                         
  -6  11   7       5425.90       5357.44       159.73 o                         
  -5  11   7       1876.06       1974.21        95.86 o                         
  -4  11   7       2090.29       2183.12        93.60 o                         
  -3  11   7        358.81        365.63        41.70 o                         
  -2  11   7       1520.46       1566.74        70.77 o                         
  -1  11   7         62.49         87.72        37.36 o                         
   0  11   7       5540.20       5632.28       154.96 o                         
   1  11   7       2115.38       2159.46       102.41 o                         
   2  11   7      23202.98      23119.02       574.89 o                         
   3  11   7       2297.17       2195.17       155.10 o                         
   4  11   7      19434.83      19496.58       518.16 o                         
   5  11   7        481.52        486.83        89.75 o                         
   6  11   7         22.52        -31.15       152.36 o                         
   7  11   7         74.99        152.90        65.43 o                         
   8  11   7        742.44        863.96       107.76 o                         
   9  11   7        549.86        513.52       181.84 o                         
  -9  12   7        299.36        213.19        83.73 o                         
  -8  12   7       1356.30       1354.18       124.79 o                         
  -7  12   7        183.24        272.29        68.77 o                         
  -6  12   7         31.10         14.93        37.50 o                         
  -5  12   7         22.90         72.94        32.44 o                         
  -4  12   7      16455.05      16740.24       311.62 o                         
  -3  12   7       4808.47       4808.61       135.19 o                         
  -2  12   7      23950.62      23377.04       442.23 o                         
  -1  12   7        348.94        320.69        47.50 o                         
   0  12   7      17261.73      16681.46       354.84 o                         
   1  12   7       2200.09       2211.78       148.62 o                         
   2  12   7       2395.01       2162.71       151.74 o                         
   3  12   7        988.03        970.13       109.23 o                         
   4  12   7       1701.89       1940.78       154.54 o                         
   5  12   7       2533.77       2609.51       184.49 o                         
   6  12   7       3351.51       3503.12       218.90 o                         
   7  12   7         30.69         63.69        61.50 o                         
   8  12   7       6553.95       6643.77       314.08 o                         
  -9  13   7        556.99        511.83       166.68 o                         
  -8  13   7       1838.30       1955.85       144.79 o                         
  -7  13   7        959.83        927.49       100.72 o                         
  -6  13   7       8581.95       8546.53       215.81 o                         
  -5  13   7         17.89         -0.55        38.91 o                         
  -4  13   7       9077.44       9050.73       222.31 o                         
  -3  13   7        139.98        144.57        47.69 o                         
  -2  13   7        210.38        182.44        38.20 o                         
  -1  13   7       1148.50       1076.66        80.93 o                         
   0  13   7      13574.56      13978.26       324.78 o                         
   1  13   7       4192.18       3821.42       226.55 o                         
   2  13   7      11115.46      10761.48       355.45 o                         
   3  13   7       7464.82       7470.10       465.89 o                         
   4  13   7      10133.96       9984.98       357.88 o                         
   5  13   7        142.76        151.77        70.63 o                         
   6  13   7       3770.70       3866.03       237.46 o                         
   7  13   7        142.73        270.53        83.74 o                         
   8  13   7        406.74        347.49        88.58 o                         
  -9  14   7       1112.36       1087.69       220.57 o                         
  -8  14   7        219.85        255.09        70.54 o                         
  -7  14   7          2.82         11.19        58.00 o                         
  -6  14   7       3001.67       3073.77       128.01 o                         
  -5  14   7        391.51        378.91        52.87 o                         
  -4  14   7       2170.07       2494.14       137.09 o                         
  -3  14   7       4748.86       4928.41       192.88 o                         
  -2  14   7       3182.36       3387.39       117.22 o                         
  -1  14   7       7802.59       7815.79       206.81 o                         
   0  14   7      20195.47      20107.56       358.26 o                         
   1  14   7        602.66        652.73        94.69 o                         
   2  14   7       2604.75       2674.53       188.62 o                         
   3  14   7         13.82         -8.00        63.51 o                         
   4  14   7       4011.28       4104.30       228.24 o                         
   5  14   7       3423.37       3738.85       226.61 o                         
   6  14   7       4517.02       4278.80       251.11 o                         
   7  14   7       4704.97       5188.35       269.73 o                         
   8  14   7        675.86        577.79       109.50 o                         
  -8  15   7         42.08         -4.81        76.08 o                         
  -7  15   7       3333.98       3090.40       174.04 o                         
  -6  15   7       2014.69       1851.08       114.54 o                         
  -5  15   7      14966.22      14973.43       330.75 o                         
  -4  15   7       1690.54       1673.72       102.93 o                         
  -3  15   7       1524.00       1602.79       100.39 o                         
  -2  15   7       1378.10       1310.23        77.47 o                         
  -1  15   7       6113.69       6155.11       243.90 o                         
   0  15   7       2108.61       2155.77       121.53 o                         
   1  15   7       5908.78       6087.49       306.36 o                         
   2  15   7       2203.79       2037.50       158.40 o                         
   3  15   7       6595.57       6624.42       290.71 o                         
   4  15   7        486.48        589.80       102.05 o                         
   5  15   7       3765.70       3723.23       233.49 o                         
   6  15   7        680.91        653.41       117.92 o                         
   7  15   7        708.53        683.15        97.93 o                         
  -8  16   7          4.87        -56.00        86.01 o                         
  -7  16   7        224.90        218.34        77.11 o                         
  -6  16   7          5.53          5.53        54.64 o                         
  -5  16   7       2394.62       2527.10       136.08 o                         
  -4  16   7        352.07        474.75        88.94 o                         
  -3  16   7       3629.47       3650.69       276.45 o                         
  -2  16   7       1405.63       1368.13        91.79 o                         
  -1  16   7      12867.01      13039.04       333.62 o                         
   0  16   7         15.49         49.03        42.71 o                         
   1  16   7      10499.53      10385.99       446.20 o                         
   2  16   7        283.19        106.86        99.33 o                         
   3  16   7        777.02        725.47       107.20 o                         
   4  16   7       1554.81       1624.64       175.12 o                         
   5  16   7       8981.75       9447.16       797.00 o                         
   6  16   7         53.71        197.30        93.03 o                         
   7  16   7       4608.79       4675.16       254.79 o                         
  -8  17   7          3.85       -129.64       129.64 o                         
  -7  17   7       4548.51       4468.37       254.88 o                         
  -6  17   7       1593.44       1848.31       181.85 o                         
  -5  17   7       6112.90       6513.50       252.78 o                         
  -4  17   7       3711.62       3625.42       157.90 o                         
  -3  17   7       2415.40       2315.51       142.41 o                         
  -2  17   7        821.71        899.16        79.28 o                         
  -1  17   7       3319.56       3480.83       153.63 o                         
   0  17   7       4409.80       4392.99       161.99 o                         
   1  17   7       7584.63       7206.63       273.32 o                         
   2  17   7        455.80        368.46        67.89 o                         
   3  17   7       7276.78       6990.75       311.24 o                         
   4  17   7        139.74         94.04        70.07 o                         
   5  17   7       2331.18       2441.62       337.63 o                         
   6  17   7       1220.90       1105.70       148.81 o                         
   7  17   7          3.37        104.38       104.38 o                         
  -7  18   7        848.44        827.82       136.77 o                         
  -6  18   7        819.66        834.86       105.57 o                         
  -5  18   7        138.34        155.54        62.44 o                         
  -4  18   7       1987.35       1894.71       117.47 o                         
  -3  18   7       7394.17       7885.73       267.60 o                         
  -2  18   7       1730.56       1805.06       109.47 o                         
  -1  18   7       1473.23       1495.75       106.45 o                         
   0  18   7       5929.15       5996.77       195.50 o                         
   1  18   7         90.87         55.46        50.67 o                         
   2  18   7        919.45        768.44        86.80 o                         
   3  18   7        608.07        526.45        78.12 o                         
   4  18   7       2058.96       2014.55       179.21 o                         
   5  18   7       1314.88       1449.58       239.94 o                         
   6  18   7       2975.37       3357.07       240.93 o                         
   7  18   7       3385.65       3624.09       323.34 o                         
  -7  19   7       1233.03        899.13       200.37 o                         
  -6  19   7       4083.43       3969.64       208.16 o                         
  -5  19   7         21.56         21.83        69.54 o                         
  -4  19   7       1679.30       1620.99       168.55 o                         
  -3  19   7        286.85        366.30        71.69 o                         
  -2  19   7         56.31        132.15        64.86 o                         
  -1  19   7        927.32        884.16        84.38 o                         
   0  19   7       2827.40       2922.55       138.91 o                         
   1  19   7        913.24        882.78        91.49 o                         
   2  19   7      10400.64       9184.78       454.17 o                         
   3  19   7       3683.52       3207.14       197.09 o                         
   4  19   7       5085.44       5056.93       451.41 o                         
   5  19   7        168.52         75.59        72.77 o                         
   6  19   7        693.53        863.73       166.68 o                         
   7  19   7        609.53        853.62       181.84 o                         
  -6  20   7          0.17        -57.24        91.67 o                         
  -5  20   7        115.31        124.92        63.30 o                         
  -4  20   7       5768.44       6149.74       257.64 o                         
  -3  20   7         52.92         42.74        54.14 o                         
  -2  20   7      18679.57      19268.84       451.34 o                         
  -1  20   7        169.75        163.95        94.20 o                         
   0  20   7       2464.98       2296.63       131.01 o                         
   1  20   7         31.05         45.64        52.87 o                         
   2  20   7          2.28         82.10        59.10 o                         
   3  20   7        242.57        285.39        86.81 o                         
   4  20   7         26.48         18.13        95.96 o                         
   5  20   7         10.43        -28.03        83.35 o                         
   6  20   7       3472.48       3585.38       321.66 o                         
  -5  21   7        105.51        126.30       101.37 o                         
  -4  21   7       1159.67       1138.23       169.06 o                         
  -3  21   7          8.10        127.95        57.13 o                         
  -2  21   7          5.04         71.07        88.41 o                         
  -1  21   7         18.45         95.24        68.34 o                         
   0  21   7       1560.53       1543.25       107.99 o                         
   1  21   7        822.36        870.10        97.83 o                         
   2  21   7      12264.89      11987.90       339.92 o                         
   3  21   7       3599.02       3542.32       240.86 o                         
   4  21   7       5517.71       5256.96       426.15 o                         
   5  21   7        562.03        789.64       171.73 o                         
  -4  22   7       1234.11       1195.47       124.55 o                         
  -3  22   7       5319.98       5412.93       268.64 o                         
  -2  22   7       3865.16       3995.58       178.33 o                         
  -1  22   7       3218.55       3595.09       250.05 o                         
   0  22   7       3799.81       3851.04       198.11 o                         
   1  22   7         58.37        141.27        61.18 o                         
   2  22   7        496.16        466.71       108.69 o                         
   3  22   7         10.18        101.98        89.25 o                         
   4  22   7        641.90        814.90       171.73 o                         
  -3  23   7        983.61        969.82       180.16 o                         
  -2  23   7        430.60        638.10       208.77 o                         
  -1  23   7       1198.10       1511.34       177.49 o                         
   0  23   7       2073.20       2146.80       130.66 o                         
   1  23   7       3745.90       3912.65       331.77 o                         
   2  23   7         79.39         59.01       101.02 o                         
  -3  24   7       2209.47       1810.18       232.38 o                         
   1  24   7       3965.82       3935.83       375.56 o                         
  -8   0   8       2939.35       3183.70       231.01 o                         
  -6   0   8      11152.67      11109.06       392.35 o                         
  -4   0   8      12887.77      12787.88       235.18 o                         
  -2   0   8      16393.99      16323.65       315.40 o                         
   0   0   8       8194.52       8372.53       271.39 o                         
   2   0   8      52576.47      50581.88       849.68 o                         
   4   0   8      29982.45      28974.42       963.22 o                         
   6   0   8       1584.19       1699.19       156.74 o                         
   8   0   8       1750.83       1722.04       180.52 o                         
  10   0   8        134.55        -13.47       114.49 o                         
  -9   1   8        390.38        563.43       130.96 o                         
  -8   1   8       8673.33       8750.55       266.93 o                         
  -7   1   8       4631.96       4583.57       184.39 o                         
  -6   1   8       6555.89       6828.11       214.68 o                         
  -5   1   8          5.96        -36.85        46.77 o                         
  -4   1   8        835.84        827.22        40.24 o                         
  -3   1   8       6705.69       6478.60       107.57 o                         
  -2   1   8      27227.28      27172.31       609.17 o                         
  -1   1   8       5569.37       5687.79       177.54 o                         
   0   1   8      11580.19      11149.45       257.73 o                         
   1   1   8         21.04        107.54        32.08 o                         
   2   1   8       3711.96       3636.28       144.03 o                         
   3   1   8        622.73        660.93        68.11 o                         
   4   1   8       2045.77       2024.02       132.14 o                         
   5   1   8        252.55        281.89        59.36 o                         
   6   1   8       8861.69       8765.44       215.84 o                         
   7   1   8       3229.82       3211.67       160.68 o                         
   8   1   8       9551.26       8832.27       386.04 o                         
   9   1   8       2480.09       2757.39       183.94 o                         
  10   1   8       2763.90       2692.59       182.76 o                         
  -9   2   8        563.03        444.53       108.29 o                         
  -8   2   8        219.98        198.31        79.22 o                         
  -7   2   8       3334.58       3235.47       154.45 o                         
  -6   2   8      10686.51      10725.68       271.35 o                         
  -5   2   8        821.42        851.38        76.11 o                         
  -4   2   8      13515.25      13508.58       182.74 o                         
  -3   2   8       9346.44       9132.41       131.00 o                         
  -2   2   8        871.81        850.54        55.08 o                         
  -1   2   8       4953.41       5209.73       167.92 o                         
   0   2   8         25.91         39.01        32.70 o                         
   1   2   8       5989.76       5691.55       180.25 o                         
   2   2   8       2393.94       2527.72       150.10 o                         
   3   2   8      29474.63      28498.26       490.72 o                         
   4   2   8       5823.27       5415.50       154.17 o                         
   5   2   8       9659.21       9726.84       276.19 o                         
   6   2   8       8134.30       7746.92       265.96 o                         
   7   2   8         50.96        -52.01        56.74 o                         
   8   2   8        325.09        329.19        81.51 o                         
   9   2   8        626.24        462.66       111.23 o                         
  10   2   8       1184.82       1080.97       128.19 o                         
  -9   3   8       2808.17       2794.82       199.50 o                         
  -8   3   8        220.56        289.64        76.33 o                         
  -7   3   8       3918.74       4071.42       173.46 o                         
  -6   3   8         68.16         71.50        50.03 o                         
  -5   3   8        442.21        525.60        76.30 o                         
  -4   3   8        159.45        206.08        29.81 o                         
  -3   3   8      15169.09      15139.90       187.29 o                         
  -2   3   8         97.59        135.25        27.78 o                         
  -1   3   8      32137.74      31591.88       426.07 o                         
   0   3   8      16616.65      16720.40       354.82 o                         
   1   3   8      31814.43      30774.66       775.32 o                         
   2   3   8       5501.81       5684.00       199.18 o                         
   3   3   8       8589.57       8209.71       271.36 o                         
   4   3   8       3829.93       4048.53       128.80 o                         
   5   3   8        168.69        206.68        71.63 o                         
   6   3   8       1667.82       1556.75       162.13 o                         
   7   3   8       2524.32       2457.21       226.70 o                         
   8   3   8          8.08         24.13        62.97 o                         
   9   3   8       4566.25       4397.56       278.15 o                         
  -9   4   8         31.39        147.85        84.45 o                         
  -8   4   8        138.51        140.58        72.82 o                         
  -7   4   8       7493.35       7182.96       231.09 o                         
  -6   4   8        211.42        271.02        69.74 o                         
  -5   4   8      29999.78      29808.90       426.75 o                         
  -4   4   8       2695.96       2742.37        77.77 o                         
  -3   4   8      13808.83      14012.28       188.35 o                         
  -2   4   8        746.12        743.77        77.88 o                         
  -1   4   8        467.11        494.58        48.91 o                         
   0   4   8       1000.19       1042.77        81.09 o                         
   1   4   8       1047.65       1108.07        83.22 o                         
   2   4   8       2395.53       2421.44       122.02 o                         
   3   4   8       5549.70       5608.63       220.81 o                         
   4   4   8         14.97        -31.67        40.37 o                         
   5   4   8      26432.73      26187.77       651.05 o                         
   6   4   8       1271.34       1151.68       110.34 o                         
   7   4   8       8578.11       8250.04       289.80 o                         
   8   4   8        104.29         79.14        64.83 o                         
   9   4   8        102.34         29.36        66.88 o                         
  -9   5   8       4727.48       4634.26       235.20 o                         
  -8   5   8         63.71         60.40        62.89 o                         
  -7   5   8        455.57        478.02        86.65 o                         
  -6   5   8         19.56         78.31        46.04 o                         
  -5   5   8         66.84         73.65        27.66 o                         
  -4   5   8        122.47        173.94        31.19 o                         
  -3   5   8       3624.10       3624.64        88.28 o                         
  -2   5   8       3318.70       3376.81        98.49 o                         
  -1   5   8      35098.62      34760.68       514.80 o                         
   0   5   8       4090.74       4293.60       150.51 o                         
   1   5   8      48778.42      50096.37      1037.06 o                         
   2   5   8       2324.68       2171.14       114.88 o                         
   3   5   8       3210.51       3154.48       156.85 o                         
   4   5   8        154.37        214.82        55.12 o                         
   5   5   8       3500.86       3551.65       219.07 o                         
   6   5   8       1124.30       1212.31       113.86 o                         
   7   5   8       2244.28       2038.95       146.87 o                         
   8   5   8        104.38         99.87       100.67 o                         
   9   5   8       1098.63       1389.13       135.88 o                         
  -9   6   8          9.56         46.84        73.48 o                         
  -8   6   8          6.55         61.01        62.03 o                         
  -7   6   8        633.01        609.88        87.15 o                         
  -6   6   8      10960.59      10454.50       240.97 o                         
  -5   6   8      13192.30      12490.70       199.16 o                         
  -4   6   8      14856.62      14752.45       206.59 o                         
  -3   6   8       3147.52       3303.37        94.37 o                         
  -2   6   8        147.20        198.55        28.87 o                         
  -1   6   8        572.70        603.92        51.97 o                         
   0   6   8       1595.62       1747.12        86.08 o                         
   1   6   8       3555.83       3456.65       118.92 o                         
   2   6   8        264.98        413.99        61.19 o                         
   3   6   8      18809.40      18271.81       378.84 o                         
   4   6   8       6150.04       6213.20       278.53 o                         
   5   6   8       5086.94       5090.32       260.46 o                         
   6   6   8       8165.22       7753.74       272.02 o                         
   7   6   8       3346.77       3491.62       189.46 o                         
   8   6   8        963.62       1047.84       115.04 o                         
   9   6   8         33.85        153.17        73.90 o                         
  10   6   8       1864.06       1862.33       318.25 o                         
 -10   7   8       4941.00       4970.28       410.96 o                         
  -9   7   8        394.66        428.12        93.48 o                         
  -8   7   8       5218.06       5221.33       199.88 o                         
  -7   7   8       1285.20       1191.64        85.99 o                         
  -6   7   8        466.02        581.41        71.80 o                         
  -5   7   8        241.40        306.90        42.24 o                         
  -4   7   8         39.33        132.57        37.08 o                         
  -3   7   8      10828.16      10885.68       180.96 o                         
  -2   7   8       6622.70       6632.05       212.47 o                         
  -1   7   8       7400.72       7375.52       157.15 o                         
   0   7   8      26552.88      27583.10       457.31 o                         
   1   7   8        213.32        354.75        50.96 o                         
   2   7   8       8713.01       9055.90       200.68 o                         
   3   7   8       5083.91       5215.26       197.26 o                         
   4   7   8        964.41       1121.71       159.12 o                         
   5   7   8        286.33        210.06        78.55 o                         
   6   7   8       5611.54       5422.65       277.99 o                         
   7   7   8       3199.33       3196.60       182.69 o                         
   8   7   8       3609.18       3488.54       196.44 o                         
   9   7   8        527.75        597.77       104.18 o                         
  -9   8   8        487.57        398.32        72.69 o                         
  -8   8   8       1891.88       1958.58       125.61 o                         
  -7   8   8        278.07        155.93        52.30 o                         
  -6   8   8       8409.78       8279.19       231.52 o                         
  -5   8   8        956.00        950.34        60.97 o                         
  -4   8   8      11776.01      11308.61       222.47 o                         
  -3   8   8        553.77        556.05        56.36 o                         
  -2   8   8       9968.92      10243.52       174.04 o                         
  -1   8   8       4388.48       4454.35       111.25 o                         
   0   8   8         15.87         80.79        34.27 o                         
   1   8   8        103.66         48.82        29.35 o                         
   2   8   8       9965.78       9981.91       212.79 o                         
   3   8   8       4103.59       4530.84       226.56 o                         
   4   8   8      20377.18      20534.25      1198.10 o                         
   5   8   8        298.15        398.76        87.50 o                         
   6   8   8       4243.98       4491.76       378.13 o                         
   7   8   8         30.25         97.35        67.54 o                         
   8   8   8        282.91        339.54        80.37 o                         
   9   8   8        331.98        223.75        79.04 o                         
  -9   9   8        766.41        693.29        91.13 o                         
  -8   9   8       6311.55       6371.49       221.83 o                         
  -7   9   8         66.16        152.18        89.97 o                         
  -6   9   8       8213.54       8132.49       232.05 o                         
  -5   9   8         57.43         76.22        40.28 o                         
  -4   9   8       2678.73       2698.97       106.49 o                         
  -3   9   8        119.59        191.29        39.80 o                         
  -2   9   8      14656.83      15346.56       228.67 o                         
  -1   9   8       3125.25       3223.19       118.40 o                         
   0   9   8       5970.30       6237.94       166.76 o                         
   1   9   8       3552.31       3796.91       127.26 o                         
   2   9   8       3225.13       3257.02       116.98 o                         
   3   9   8         20.48        -57.08        69.87 o                         
   4   9   8        200.49        201.26        79.97 o                         
   5   9   8        974.92       1173.79       225.62 o                         
   6   9   8       2683.17       2454.56       188.45 o                         
   7   9   8        776.61        623.63       102.94 o                         
   8   9   8       9996.52       9661.77       388.93 o                         
   9   9   8        378.61        308.42        99.27 o                         
  -9  10   8        630.58        710.15       121.00 o                         
  -8  10   8       2732.52       2645.44       143.25 o                         
  -7  10   8       2649.36       2587.82       145.60 o                         
  -6  10   8       2138.68       2093.81       119.41 o                         
  -5  10   8       2975.99       3060.27       125.87 o                         
  -4  10   8       3421.22       3474.28       135.86 o                         
  -3  10   8       1862.53       1982.13        87.84 o                         
  -2  10   8       7509.82       7889.60       175.93 o                         
  -1  10   8       4941.36       4917.81       136.60 o                         
   0  10   8         56.31         14.53        32.48 o                         
   1  10   8       3054.77       3041.24       115.16 o                         
   2  10   8       5749.23       5955.27       206.56 o                         
   3  10   8      15801.34      15575.03       450.42 o                         
   4  10   8      12366.93      12696.73       586.67 o                         
   5  10   8       2752.61       2827.96       197.57 o                         
   6  10   8        814.41        659.32       111.91 o                         
   7  10   8       2015.33       1944.88       149.69 o                         
   8  10   8          7.77        -27.67        67.32 o                         
   9  10   8         23.83        -28.62       122.90 o                         
  -9  11   8       1867.00       1665.32       252.58 o                         
  -8  11   8       1018.34       1067.75       117.62 o                         
  -7  11   8       3811.85       3879.86       167.54 o                         
  -6  11   8        661.32        613.58        64.58 o                         
  -5  11   8        142.35        142.36        38.49 o                         
  -4  11   8        230.82        213.13        41.76 o                         
  -3  11   8      18708.16      17518.27       395.07 o                         
  -2  11   8        516.91        595.88        52.97 o                         
  -1  11   8      18299.46      18911.58       323.76 o                         
   0  11   8       1992.51       2009.49        97.08 o                         
   1  11   8       3908.47       3897.32       141.74 o                         
   2  11   8       1128.29       1048.26        97.85 o                         
   3  11   8       6500.34       6088.92       430.47 o                         
   4  11   8        945.51        935.17       119.58 o                         
   5  11   8        763.86        772.31       112.86 o                         
   6  11   8        422.95        344.96       178.47 o                         
   7  11   8       6564.05       6774.32       271.53 o                         
   8  11   8       1391.74       1344.18       182.29 o                         
  -9  12   8        236.26        311.47       144.79 o                         
  -8  12   8        409.65        570.55       114.74 o                         
  -7  12   8       3508.52       3539.46       164.57 o                         
  -6  12   8        637.06        623.04        60.76 o                         
  -5  12   8       8858.71       8854.20       191.11 o                         
  -4  12   8       1376.79       1451.47        96.49 o                         
  -3  12   8       5938.66       6432.23       227.56 o                         
  -2  12   8        972.33        979.24        73.31 o                         
  -1  12   8       3687.11       3706.32       139.42 o                         
   0  12   8        315.55        362.51        63.12 o                         
   1  12   8       3045.83       3300.43       155.88 o                         
   2  12   8       1901.87       1936.56       150.32 o                         
   3  12   8      19667.79      18455.26       506.30 o                         
   4  12   8        254.11        318.66        91.02 o                         
   5  12   8       5937.65       6134.39       294.05 o                         
   6  12   8        488.95        347.94       143.11 o                         
   7  12   8       1497.94       1670.31       144.13 o                         
   8  12   8          3.75         29.21        63.49 o                         
  -8  13   8        726.30        742.86        98.43 o                         
  -7  13   8        733.70        696.92        79.17 o                         
  -6  13   8        813.12        930.97        77.77 o                         
  -5  13   8          1.20         31.97        62.12 o                         
  -4  13   8       2596.57       2500.81       128.05 o                         
  -3  13   8       3549.98       3616.09       199.30 o                         
  -2  13   8       3741.96       3769.04       289.89 o                         
  -1  13   8      21311.77      21876.98       473.70 o                         
   0  13   8       1641.70       1662.08        99.78 o                         
   1  13   8      17806.88      17562.37       505.38 o                         
   2  13   8        137.86        127.50       119.54 o                         
   3  13   8       2039.08       1859.61       157.01 o                         
   4  13   8       1490.53       1466.56       147.86 o                         
   5  13   8       1085.76       1002.02       129.20 o                         
   6  13   8         54.41        130.16        91.76 o                         
   7  13   8       2636.73       2803.61       182.06 o                         
   8  13   8       2683.49       2743.35       215.24 o                         
  -8  14   8        752.77        830.97       133.34 o                         
  -7  14   8       1388.62       1351.04       154.89 o                         
  -6  14   8       2254.37       2234.05       127.72 o                         
  -5  14   8       9833.59       9758.99       233.18 o                         
  -4  14   8       5339.18       5266.00       209.50 o                         
  -3  14   8       2687.82       2676.13       128.82 o                         
  -2  14   8       1702.21       1556.67       115.35 o                         
  -1  14   8       1028.98       1118.25        84.40 o                         
   0  14   8        254.54        245.82        49.87 o                         
   1  14   8        975.58       1066.90       115.74 o                         
   2  14   8       2785.45       2721.14       184.69 o                         
   3  14   8       1839.72       1847.24       159.29 o                         
   4  14   8       5641.23       5316.90       272.19 o                         
   5  14   8       8108.89       7906.06       345.25 o                         
   6  14   8       3361.24       3485.05       236.23 o                         
   7  14   8       3052.42       3109.36       194.79 o                         
   8  14   8         23.45         33.67        97.65 o                         
  -8  15   8       1747.09       1507.03       245.84 o                         
  -7  15   8         25.47        -63.34        83.33 o                         
  -6  15   8        225.00        228.71        60.81 o                         
  -5  15   8        490.13        604.81        97.94 o                         
  -4  15   8         24.50         84.80        64.93 o                         
  -3  15   8        377.32        348.03        56.74 o                         
  -2  15   8       3016.66       3062.14       163.02 o                         
  -1  15   8       4020.86       4149.75       155.57 o                         
   0  15   8      17420.09      17156.03       342.31 o                         
   1  15   8       7295.52       7305.86       224.95 o                         
   2  15   8       6063.76       6137.33       278.79 o                         
   3  15   8        578.86        537.08        94.05 o                         
   4  15   8        992.33        991.81       127.78 o                         
   5  15   8        414.75        475.55       116.17 o                         
   6  15   8       2196.20       2494.69       203.98 o                         
   7  15   8         74.12         82.83        65.32 o                         
   8  15   8       1514.24       1680.42       235.73 o                         
  -7  16   8          0.71        148.16       122.90 o                         
  -6  16   8       8089.67       8158.86       365.21 o                         
  -5  16   8        690.34        677.18        92.52 o                         
  -4  16   8      13016.27      12826.55       307.98 o                         
  -3  16   8          0.51         50.74        48.50 o                         
  -2  16   8        559.70        667.93        88.45 o                         
  -1  16   8         41.86         16.21        44.91 o                         
   0  16   8        215.21         39.25        50.17 o                         
   1  16   8          6.78        -49.92        49.92 o                         
   2  16   8       2303.31       2068.03       167.78 o                         
   3  16   8        204.95        111.05        68.38 o                         
   4  16   8       4500.13       4398.11       255.33 o                         
   5  16   8        187.17        292.19       106.07 o                         
   6  16   8       8234.40       8359.92       726.99 o                         
   7  16   8        381.80        582.54       143.11 o                         
  -7  17   8        371.23        533.71       181.83 o                         
  -6  17   8       1016.53       1050.36       115.42 o                         
  -5  17   8         30.52         48.54        58.47 o                         
  -4  17   8         42.72          9.40        62.45 o                         
  -3  17   8        514.82        561.47        73.68 o                         
  -2  17   8       5980.58       5760.08       233.38 o                         
  -1  17   8       2993.16       3059.15       142.78 o                         
   0  17   8       9743.81       9696.91       256.24 o                         
   1  17   8       2808.13       2803.76       149.25 o                         
   2  17   8       2914.14       2842.84       162.73 o                         
   3  17   8        138.89         43.57       130.48 o                         
   4  17   8          2.11         75.72       135.53 o                         
   5  17   8       1129.41       1048.44       171.74 o                         
   6  17   8       3166.03       3368.22       243.58 o                         
   7  17   8        310.36        244.13       122.90 o                         
  -6  18   8       1580.40       1499.92       173.16 o                         
  -5  18   8       5014.35       5344.93       238.91 o                         
  -4  18   8       1385.46       1436.25       112.19 o                         
  -3  18   8       1811.38       1858.06       137.67 o                         
  -2  18   8       2969.70       3073.33       174.92 o                         
  -1  18   8         21.57         49.76        61.18 o                         
   0  18   8        384.52        380.53        61.70 o                         
   1  18   8        309.42        291.33        90.16 o                         
   2  18   8       7839.61       7428.44       263.80 o                         
   3  18   8       1663.40       1876.77       174.36 o                         
   4  18   8       5112.09       5502.48       296.58 o                         
   5  18   8       3354.12       3226.69       234.39 o                         
   6  18   8        398.42        488.26       151.53 o                         
  -6  19   8       1395.01       1156.76       220.58 o                         
  -5  19   8         19.90        -72.40        72.40 o                         
  -4  19   8        276.44        262.99        82.62 o                         
  -3  19   8       2780.25       2877.61       173.68 o                         
  -2  19   8       2078.21       1815.06       173.40 o                         
  -1  19   8       8530.60       8153.32       284.08 o                         
   0  19   8        231.11        287.55        59.65 o                         
   1  19   8       3857.00       3836.08       165.67 o                         
   2  19   8        189.74        179.20        66.19 o                         
   3  19   8       1089.69       1102.09       115.77 o                         
   4  19   8        505.36        542.28       119.69 o                         
   5  19   8         33.10         83.04        97.65 o                         
   6  19   8       1093.95       1020.34       185.21 o                         
  -6  20   8         88.28        -33.67       124.59 o                         
  -5  20   8       1795.55       1728.15       188.02 o                         
  -4  20   8         10.90         -0.37        68.09 o                         
  -3  20   8       6742.31       6729.15       233.48 o                         
  -2  20   8         15.39         33.45        85.77 o                         
  -1  20   8       2902.64       2949.53       174.74 o                         
   0  20   8        224.22        169.20        51.80 o                         
   1  20   8       2326.35       2447.89       178.40 o                         
   2  20   8          3.99        134.33        71.25 o                         
   3  20   8      10580.79      10073.36       533.92 o                         
   4  20   8         37.55         27.98       214.66 o                         
   5  20   8       4282.05       3989.83       345.26 o                         
  -4  21   8        716.78        656.42       123.31 o                         
  -3  21   8       5437.57       5902.19       222.95 o                         
  -2  21   8       2178.34       2195.24       199.87 o                         
  -1  21   8       7831.71       7827.89       290.02 o                         
   0  21   8         97.06         73.42        55.34 o                         
   1  21   8       4557.50       4877.96       218.05 o                         
   2  21   8        365.28        343.29        88.53 o                         
   3  21   8       1668.62       1631.75       177.99 o                         
  -3  22   8       1210.58       1202.20       197.00 o                         
  -2  22   8       2364.17       2143.56       203.55 o                         
  -1  22   8          4.27        133.80        69.87 o                         
   0  22   8         75.88          6.24        83.61 o                         
   1  22   8        254.70        311.96        68.14 o                         
   2  22   8       4149.13       4286.23       400.83 o                         
   3  22   8       1711.54       2007.12       296.35 o                         
  -3  23   8         19.60         85.86        95.96 o                         
   0  23   8       4475.23       4195.38       348.63 o                         
   1  23   8       3758.96       3636.07       247.56 o                         
   2  23   8       1531.97       1789.88       277.83 o                         
   0  24   8         60.96        141.42       107.75 o                         
   1  24   8         63.03        117.85       106.07 o                         
  -9   0   9       3813.24       4270.65       283.43 o                         
  -7   0   9      25903.06      26125.65       681.29 o                         
  -5   0   9       6975.63       7292.56       233.54 o                         
  -3   0   9       1649.01       1617.78       101.22 o                         
  -1   0   9        813.77        786.44        83.11 o                         
   1   0   9       1271.63       1301.20       171.75 o                         
   3   0   9      12177.41      11572.24       280.70 o                         
   5   0   9       5113.50       5201.83       249.93 o                         
   7   0   9       4318.73       4359.87       276.67 o                         
   9   0   9       7423.93       6460.62       500.34 o                         
  -9   1   9        170.77        252.21        87.61 o                         
  -8   1   9        267.25        386.07        71.68 o                         
  -7   1   9        330.89        526.65        86.61 o                         
  -6   1   9        187.24        202.29        55.37 o                         
  -5   1   9       3772.03       3834.32       127.18 o                         
  -4   1   9        221.58        231.63        36.21 o                         
  -3   1   9      23106.96      23199.89       264.61 o                         
  -2   1   9      10349.08      10145.26       213.11 o                         
  -1   1   9      20635.18      20074.66       338.82 o                         
   0   1   9       2725.15       2690.09       104.88 o                         
   1   1   9          7.57         41.64        33.54 o                         
   2   1   9       9017.83       8799.05       191.91 o                         
   3   1   9       4377.82       4335.73       165.51 o                         
   4   1   9       1244.30       1086.54       126.14 o                         
   5   1   9      10095.25      10052.97       320.84 o                         
   6   1   9         21.26          4.40        56.26 o                         
   7   1   9       2348.39       2259.86       197.99 o                         
   8   1   9       1274.88       1092.79       129.16 o                         
   9   1   9       1454.95       1520.61       146.44 o                         
  -9   2   9       1182.19       1410.29       141.94 o                         
  -8   2   9       3395.90       3399.27       170.39 o                         
  -7   2   9       3317.39       3343.66       161.13 o                         
  -6   2   9       6934.77       6842.92       219.31 o                         
  -5   2   9       2584.02       2578.61        98.05 o                         
  -4   2   9        191.85        203.38        30.43 o                         
  -3   2   9       1354.69       1461.51        56.84 o                         
  -2   2   9      12633.60      12269.03       240.39 o                         
  -1   2   9       6824.89       7009.86       177.18 o                         
   0   2   9        914.82        847.70        72.79 o                         
   1   2   9      20624.10      19976.65       390.09 o                         
   2   2   9       8023.69       7796.28       235.96 o                         
   3   2   9       4616.44       4422.00       171.42 o                         
   4   2   9      18151.93      17742.36       517.60 o                         
   5   2   9         62.61         72.95        71.89 o                         
   6   2   9        129.00        104.46        62.17 o                         
   7   2   9        444.54        378.88        81.93 o                         
   8   2   9       2369.29       2238.74       204.03 o                         
   9   2   9       1363.75        982.24       149.96 o                         
  -9   3   9        902.54        857.69       116.39 o                         
  -8   3   9         46.28         24.22        56.09 o                         
  -7   3   9          8.98        -32.59        58.31 o                         
  -6   3   9       2392.85       2341.05       141.79 o                         
  -5   3   9       5868.93       5851.64       169.40 o                         
  -4   3   9      11747.30      11738.71       176.62 o                         
  -3   3   9       3437.93       3520.55        94.37 o                         
  -2   3   9      17908.18      17369.51       297.67 o                         
  -1   3   9        154.88        188.91        41.07 o                         
   0   3   9       6846.16       6653.94       233.29 o                         
   1   3   9       1975.24       2127.97       117.16 o                         
   2   3   9       1993.46       1955.48       115.16 o                         
   3   3   9         17.01         43.25        43.37 o                         
   4   3   9       9198.24       8884.08       516.56 o                         
   5   3   9       6087.63       6177.41       302.13 o                         
   6   3   9       8486.17       8860.28       297.85 o                         
   7   3   9       3681.88       3752.98       200.50 o                         
   8   3   9       3693.12       3793.90       262.02 o                         
   9   3   9         36.20        140.02        93.40 o                         
  -9   4   9        202.99        140.54        98.60 o                         
  -8   4   9       2447.87       2427.89       168.22 o                         
  -7   4   9        618.66        472.47        71.91 o                         
  -6   4   9       2724.59       2562.82       134.58 o                         
  -5   4   9        250.65        278.37        43.74 o                         
  -4   4   9       2502.91       2681.85        86.22 o                         
  -3   4   9       1940.98       1865.54        73.71 o                         
  -2   4   9       3700.14       3732.64       111.26 o                         
  -1   4   9         43.75         64.39        32.46 o                         
   0   4   9      42000.24      41862.18       547.03 o                         
   1   4   9         91.54         57.50        42.61 o                         
   2   4   9      33284.97      32770.64       555.08 o                         
   3   4   9         36.84         41.42        40.57 o                         
   4   4   9       5996.77       5748.37       205.04 o                         
   5   4   9       1008.07        933.67       130.22 o                         
   6   4   9         50.74        146.68        69.68 o                         
   7   4   9         76.29         54.78        58.61 o                         
   8   4   9        181.84         22.61        72.24 o                         
   9   4   9        420.25        363.52       141.43 o                         
  -9   5   9         59.95        207.22        80.20 o                         
  -8   5   9        995.13        862.21       105.99 o                         
  -7   5   9         36.96         30.46        59.76 o                         
  -6   5   9       5132.66       5223.71       172.24 o                         
  -5   5   9       2049.96       1968.06        93.40 o                         
  -4   5   9      22222.64      22089.20       276.42 o                         
  -3   5   9       3385.71       3471.94       100.97 o                         
  -2   5   9       7543.41       7510.24       296.75 o                         
  -1   5   9        383.55        443.21        55.78 o                         
   0   5   9        581.78        670.85        61.97 o                         
   1   5   9         65.68         87.59        44.72 o                         
   2   5   9        117.51        149.04        51.80 o                         
   3   5   9        324.14        356.68        70.18 o                         
   4   5   9       7525.46       7932.58       245.38 o                         
   5   5   9       7980.26       8527.14       376.60 o                         
   6   5   9      19768.16      19625.24       468.15 o                         
   7   5   9       1076.27       1230.24       123.49 o                         
   8   5   9       2800.24       2927.31       189.25 o                         
   9   5   9          6.36         25.71        84.61 o                         
  -9   6   9       2487.25       2599.21       181.84 o                         
  -8   6   9       1612.38       1352.57       135.03 o                         
  -7   6   9        808.06        540.73       115.82 o                         
  -6   6   9       1990.61       2072.41       111.63 o                         
  -5   6   9       2283.10       2382.00       111.39 o                         
  -4   6   9         36.38        113.18        34.99 o                         
  -3   6   9       1556.52       1557.76        68.11 o                         
  -2   6   9       2248.32       2164.16        78.49 o                         
  -1   6   9       4781.11       4798.24       146.76 o                         
   0   6   9      12328.80      12917.29       283.06 o                         
   1   6   9      27223.94      27744.91       415.48 o                         
   2   6   9      15197.87      15268.81       431.56 o                         
   3   6   9       2774.25       2916.51       144.18 o                         
   4   6   9       3118.25       3074.83       202.96 o                         
   5   6   9        220.06        275.01        87.30 o                         
   6   6   9         98.62        409.63       103.31 o                         
   7   6   9          3.76        -20.94        60.44 o                         
   8   6   9        957.06       1005.46       124.11 o                         
   9   6   9        863.98        929.00       145.73 o                         
  -9   7   9       2113.39       2174.34       204.20 o                         
  -8   7   9        327.58        335.58       109.80 o                         
  -7   7   9        510.37        421.04        82.59 o                         
  -6   7   9         67.14         62.16        52.46 o                         
  -5   7   9      13707.47      13810.90       276.61 o                         
  -4   7   9        905.39        882.29        63.65 o                         
  -3   7   9      15361.00      15471.28       287.75 o                         
  -2   7   9       8313.01       8609.26       161.86 o                         
  -1   7   9       3609.23       3539.62       126.73 o                         
   0   7   9        553.58        653.12        59.22 o                         
   1   7   9        247.86        290.49        48.32 o                         
   2   7   9        819.15        874.78        79.47 o                         
   3   7   9        558.63        737.12        82.69 o                         
   4   7   9       2573.32       2591.82       141.12 o                         
   5   7   9       8239.76       8493.28       354.91 o                         
   6   7   9        448.31        516.07       159.11 o                         
   7   7   9       9731.87      10093.66       336.39 o                         
   8   7   9         89.94        162.10        75.10 o                         
   9   7   9         75.25        101.97       107.75 o                         
  -9   8   9       5337.08       5445.69       306.67 o                         
  -8   8   9        194.08        161.94       116.17 o                         
  -7   8   9       7562.47       7341.37       273.65 o                         
  -6   8   9        905.86        995.75       104.34 o                         
  -5   8   9       9352.57       9442.88       198.55 o                         
  -4   8   9       1712.04       1797.01        90.15 o                         
  -3   8   9        872.73        860.14        62.65 o                         
  -2   8   9        981.25       1064.18        66.76 o                         
  -1   8   9       3889.98       4106.34       138.01 o                         
   0   8   9       1267.29       1281.03        78.58 o                         
   1   8   9       5920.90       6080.01       170.61 o                         
   2   8   9        128.07        107.21        40.34 o                         
   3   8   9      12895.77      12745.57       484.60 o                         
   4   8   9       1704.02       1553.47       113.30 o                         
   5   8   9        202.76        173.64        81.66 o                         
   6   8   9       1012.58       1008.83       138.39 o                         
   7   8   9       1925.77       2002.93       153.06 o                         
   8   8   9        729.28        791.81       110.50 o                         
   9   8   9       4263.65       4218.51       276.47 o                         
  -9   9   9         12.50        128.31        96.81 o                         
  -8   9   9         55.95         68.47        74.97 o                         
  -7   9   9        701.61        617.89        93.44 o                         
  -6   9   9       1730.42       1691.14       131.87 o                         
  -5   9   9       1436.24       1464.88        87.77 o                         
  -4   9   9       2403.58       2372.69       103.50 o                         
  -3   9   9      15246.24      15584.15       270.71 o                         
  -2   9   9       1758.22       1775.30       109.41 o                         
  -1   9   9      23672.91      25041.42       621.02 o                         
   0   9   9        263.70        221.76        40.98 o                         
   1   9   9          6.42         83.81        39.24 o                         
   2   9   9         80.42         23.99        46.25 o                         
   3   9   9      15692.75      15805.69       371.72 o                         
   4   9   9        389.05        409.79        93.81 o                         
   5   9   9       3766.07       3889.00       239.97 o                         
   6   9   9       2261.59       2159.61       189.38 o                         
   7   9   9       3759.21       3715.92       204.40 o                         
   8   9   9        470.51        465.09        94.94 o                         
   9   9   9        764.38        680.21       166.69 o                         
  -9  10   9       1631.81       1665.29       249.20 o                         
  -8  10   9       3506.09       3510.82       197.88 o                         
  -7  10   9       5182.03       5132.66       231.03 o                         
  -6  10   9       5269.76       5019.70       220.56 o                         
  -5  10   9       4881.86       5121.01       176.63 o                         
  -4  10   9        236.37        237.14        52.33 o                         
  -3  10   9       1614.05       1726.70       103.77 o                         
  -2  10   9       2929.16       3078.12       134.56 o                         
  -1  10   9       2906.02       3007.71       119.41 o                         
   0  10   9       3292.36       3618.51       132.51 o                         
   1  10   9        834.13        804.03        65.80 o                         
   2  10   9       6396.42       6511.12       225.59 o                         
   3  10   9       8245.09       7892.53       256.14 o                         
   4  10   9       5238.51       5319.20       587.05 o                         
   5  10   9       1281.36       1120.29       134.47 o                         
   6  10   9        248.28        179.83        83.42 o                         
   7  10   9       2829.47       2656.63       176.75 o                         
   8  10   9       2316.87       2100.61       246.26 o                         
  -8  11   9        513.71        446.49       147.95 o                         
  -7  11   9         33.14        -30.69        62.10 o                         
  -6  11   9        596.70        591.34        92.14 o                         
  -5  11   9       2139.39       2132.02       129.31 o                         
  -4  11   9       4872.91       4905.28       262.49 o                         
  -3  11   9       2348.31       2461.14       122.90 o                         
  -2  11   9      22459.93      22998.21       401.74 o                         
  -1  11   9       1354.08       1351.63        77.02 o                         
   0  11   9       4504.15       4453.14       149.44 o                         
   1  11   9         93.51        119.64        49.10 o                         
   2  11   9       3759.35       3686.28       172.73 o                         
   3  11   9        563.47        702.46        99.69 o                         
   4  11   9       9719.83       9609.53       372.21 o                         
   5  11   9        858.77        691.68       111.24 o                         
   6  11   9       3106.57       3443.09       234.39 o                         
   7  11   9       1227.48       1281.11       130.94 o                         
   8  11   9       1376.00       1065.39       145.23 o                         
  -8  12   9       4447.35       4357.84       270.58 o                         
  -7  12   9        267.04        258.53        78.95 o                         
  -6  12   9       4562.79       4302.36       423.60 o                         
  -5  12   9         43.62         50.88        50.02 o                         
  -4  12   9         63.78         83.56        62.30 o                         
  -3  12   9       1850.63       1983.61       132.74 o                         
  -2  12   9       5372.38       5289.24       212.65 o                         
  -1  12   9         52.66         86.21        36.64 o                         
   0  12   9      11378.50      11465.80       302.09 o                         
   1  12   9        817.49        916.52        90.68 o                         
   2  12   9      16380.73      15989.83       380.44 o                         
   3  12   9       1100.93       1089.67       105.01 o                         
   4  12   9       6890.50       6615.06       390.01 o                         
   5  12   9        646.65        573.75       105.95 o                         
   6  12   9        180.40        267.39        91.75 o                         
   7  12   9         16.16        -13.71        67.31 o                         
   8  12   9       2921.92       2672.50       289.65 o                         
  -7  13   9        184.57        142.43        82.09 o                         
  -6  13   9       2448.70       2181.31       153.65 o                         
  -5  13   9          9.80        142.94        64.44 o                         
  -4  13   9      12273.91      12539.66       420.11 o                         
  -3  13   9       1285.61       1351.68       114.58 o                         
  -2  13   9       8045.75       8139.54       268.77 o                         
  -1  13   9       5754.31       5627.10       183.20 o                         
   0  13   9        462.10        425.07        59.91 o                         
   1  13   9         19.72          3.15        48.18 o                         
   2  13   9         78.32        161.26        63.49 o                         
   3  13   9       4461.20       4322.11       221.11 o                         
   4  13   9       6304.12       6255.20       299.09 o                         
   5  13   9         21.05          5.58       186.88 o                         
   6  13   9       9494.41      10016.97       420.41 o                         
   7  13   9        262.78        318.19        87.73 o                         
   8  13   9       1497.56       1348.72       212.16 o                         
  -7  14   9       1924.50       2224.80       193.98 o                         
  -6  14   9        253.15        281.01        76.51 o                         
  -5  14   9        833.21        973.84        94.91 o                         
  -4  14   9        932.69       1083.47       113.44 o                         
  -3  14   9         25.39         23.33        53.99 o                         
  -2  14   9       1197.89       1175.37       107.21 o                         
  -1  14   9       3173.45       3118.54       140.97 o                         
   0  14   9      14061.54      14919.53       395.45 o                         
   1  14   9       3753.76       4050.32       184.78 o                         
   2  14   9      13841.16      13636.29       357.42 o                         
   3  14   9       5784.69       5261.83       435.45 o                         
   4  14   9        436.87        475.07       105.32 o                         
   5  14   9        450.30        538.60       115.85 o                         
   6  14   9          2.20         59.19        78.80 o                         
   7  14   9        319.25        390.08       107.20 o                         
  -7  15   9        277.36        101.02       117.85 o                         
  -6  15   9       1104.66       1116.38       119.97 o                         
  -5  15   9       7878.49       7981.50       226.50 o                         
  -4  15   9       1982.11       2044.14       180.25 o                         
  -3  15   9       6685.87       6416.28       334.19 o                         
  -2  15   9        543.90        553.85        90.50 o                         
  -1  15   9       2000.69       1982.02       135.97 o                         
   0  15   9         90.01        167.08        52.02 o                         
   1  15   9        218.16        248.54        65.02 o                         
   2  15   9          2.05         51.96        62.21 o                         
   3  15   9        693.60        677.41       114.89 o                         
   4  15   9        654.37        813.72       214.67 o                         
   5  15   9       6677.91       6545.70       325.18 o                         
   6  15   9       3099.84       3211.39       292.18 o                         
   7  15   9       5958.43       5624.27       412.68 o                         
  -6  16   9         15.40        110.90       137.21 o                         
  -5  16   9       2570.01       2585.22       131.50 o                         
  -4  16   9        296.25        236.53        77.67 o                         
  -3  16   9       1032.29       1240.18       122.91 o                         
  -2  16   9       1774.88       1790.04       136.29 o                         
  -1  16   9       5242.25       5489.26       226.57 o                         
   0  16   9         41.40         47.21        48.31 o                         
   1  16   9      15197.68      15413.72       450.26 o                         
   2  16   9          7.33         -3.91        54.28 o                         
   3  16   9       3520.41       3635.35       232.67 o                         
   4  16   9       1499.11       1926.73       197.01 o                         
   5  16   9         18.03        202.52        97.78 o                         
   6  16   9         57.80        164.99       116.17 o                         
  -6  17   9        778.80        777.68       140.47 o                         
  -5  17   9       3241.73       3415.87       184.01 o                         
  -4  17   9       2185.32       2495.23       196.78 o                         
  -3  17   9       7093.28       7058.53       330.44 o                         
  -2  17   9        111.29        136.87        65.83 o                         
  -1  17   9       5326.42       4853.02       298.92 o                         
   0  17   9          2.03         68.35        48.11 o                         
   1  17   9         42.52         35.01        52.67 o                         
   2  17   9       1690.05       1607.15       131.19 o                         
   3  17   9       1518.61       1517.46       159.72 o                         
   4  17   9        182.42         82.83        84.96 o                         
   5  17   9       5629.96       5661.99       310.11 o                         
   6  17   9       2555.89       2812.18       294.69 o                         
  -6  18   9        872.14        660.01       186.89 o                         
  -5  18   9        873.09        949.89       112.68 o                         
  -4  18   9        692.74        828.68       106.50 o                         
  -3  18   9        201.58        259.50        77.10 o                         
  -2  18   9        243.59        228.51        76.95 o                         
  -1  18   9        458.07        502.06       110.80 o                         
   0  18   9       3899.17       3986.78       169.56 o                         
   1  18   9        763.13        609.24        75.44 o                         
   2  18   9       5400.20       5564.52       205.04 o                         
   3  18   9       2230.69       2150.37       281.21 o                         
   4  18   9        147.28        223.86       143.95 o                         
   5  18   9       1001.81        811.56       171.74 o                         
  -6  19   9        861.84        713.89       203.73 o                         
  -5  19   9         21.17        -15.15       122.90 o                         
  -4  19   9       3457.45       3431.58       277.87 o                         
  -3  19   9       2651.14       2809.61       220.25 o                         
  -2  19   9       6881.51       7089.09       278.89 o                         
  -1  19   9       1898.75       1925.32       142.77 o                         
   0  19   9       1991.34       1855.76       138.54 o                         
   1  19   9         50.92         44.22        54.07 o                         
   2  19   9       1377.96       1316.16       104.61 o                         
   3  19   9       1281.42       1137.32       134.72 o                         
   4  19   9       2273.94       2493.82       223.12 o                         
  -5  20   9         25.09         65.66       127.95 o                         
  -4  20   9          2.73         32.40        97.65 o                         
  -3  20   9          0.33        -68.77        86.16 o                         
  -2  20   9       1778.23       1752.49       147.12 o                         
  -1  20   9         11.93        108.31       111.77 o                         
   0  20   9       1769.22       1743.39       139.60 o                         
   1  20   9         36.43         11.29        55.19 o                         
   2  20   9       4483.32       4201.56       183.94 o                         
   3  20   9         39.23        -38.09        71.69 o                         
  -2  21   9       7105.38       6784.70       372.30 o                         
  -1  21   9       1226.98       1197.54       123.53 o                         
   0  21   9       2998.26       2814.53       191.99 o                         
   1  21   9         57.83         15.95        53.66 o                         
   2  21   9       1584.29       1623.21       139.33 o                         
   3  21   9        782.87       1107.87       240.77 o                         
  -1  22   9        703.66        602.76       176.79 o                         
   0  22   9       4500.78       4857.29       392.42 o                         
   1  22   9       1602.52       1320.90       153.58 o                         
   2  22   9       3837.98       3806.49       255.99 o                         
   1  23   9         13.88        255.91       126.27 o                         
  -8   0  10        129.96        245.55       111.96 o                         
  -6   0  10        591.71        591.52       137.22 o                         
  -4   0  10       1794.36       1620.62       113.62 o                         
  -2   0  10      36398.84      35711.12       574.80 o                         
   0   0  10      15612.76      15137.89       549.91 o                         
   2   0  10         21.98         25.83        53.03 o                         
   4   0  10        622.51        582.56       166.69 o                         
   6   0  10       1955.59       1394.27       230.69 o                         
   8   0  10       5984.70       6050.58       485.12 o                         
  -9   1  10         53.43        180.96        75.12 o                         
  -8   1  10       4549.85       4629.23       201.28 o                         
  -7   1  10       3494.71       3707.61       172.71 o                         
  -6   1  10      11385.80      11861.58       300.34 o                         
  -5   1  10       1007.56       1043.61        68.28 o                         
  -4   1  10       7476.03       7364.80       167.40 o                         
  -3   1  10        170.22        231.35        34.80 o                         
  -2   1  10        428.32        636.03        67.69 o                         
  -1   1  10       1383.54       1457.66        97.76 o                         
   0   1  10        189.28        207.66        41.73 o                         
   1   1  10       1845.57       1920.77        93.97 o                         
   2   1  10       9658.39       9416.32       220.41 o                         
   3   1  10       6324.64       6424.86       295.44 o                         
   4   1  10      12266.08      11580.68       423.49 o                         
   5   1  10       4821.42       4734.50       280.90 o                         
   6   1  10        594.56        593.64       118.93 o                         
   7   1  10         38.44        -77.61        82.26 o                         
   8   1  10       1189.28       1095.07       133.05 o                         
  -9   2  10         34.41         18.84        95.96 o                         
  -8   2  10       1257.21       1368.77       118.06 o                         
  -7   2  10        167.46        211.30        62.63 o                         
  -6   2  10        214.31        263.24        89.50 o                         
  -5   2  10        164.42        152.45        38.66 o                         
  -4   2  10       3966.85       3890.87       125.67 o                         
  -3   2  10      13201.38      13011.03       215.64 o                         
  -2   2  10       5624.64       5546.15       162.28 o                         
  -1   2  10      20114.48      19818.17       340.55 o                         
   0   2  10       5448.31       5285.54       190.92 o                         
   1   2  10       3060.80       2935.46       143.38 o                         
   2   2  10       2120.98       2047.29       121.42 o                         
   3   2  10        203.27        243.16        72.73 o                         
   4   2  10        673.35        837.55       127.98 o                         
   5   2  10       1107.68       1049.60       145.76 o                         
   6   2  10       4822.22       4454.70       280.33 o                         
   7   2  10       1033.54        899.66       168.37 o                         
   8   2  10       3025.91       2899.10       245.27 o                         
  -9   3  10        539.36        605.94       133.76 o                         
  -8   3  10        126.84         37.92        63.79 o                         
  -7   3  10       4818.36       4787.14       196.49 o                         
  -6   3  10        251.26        242.79        55.83 o                         
  -5   3  10       5579.01       5818.77       172.55 o                         
  -4   3  10       6127.09       6328.32       154.60 o                         
  -3   3  10        684.74        713.91        68.64 o                         
  -2   3  10       1413.70       1407.34        83.51 o                         
  -1   3  10       1606.93       1715.53       110.03 o                         
   0   3  10       6387.00       6454.09       209.27 o                         
   1   3  10      17482.69      17465.82       375.50 o                         
   2   3  10       2726.65       2751.54       140.68 o                         
   3   3  10      11379.61      11165.87       298.62 o                         
   4   3  10        515.82        417.58        89.90 o                         
   5   3  10       9199.01       9167.07       389.52 o                         
   6   3  10        666.22        615.15       125.66 o                         
   7   3  10        717.50        957.93       145.45 o                         
   8   3  10        253.08        528.18       124.19 o                         
  -9   4  10       4379.28       4659.95       538.95 o                         
  -8   4  10         31.18         84.87        68.04 o                         
  -7   4  10        731.08        746.91       107.42 o                         
  -6   4  10        115.10        -35.59        51.91 o                         
  -5   4  10       4649.50       4302.23       150.90 o                         
  -4   4  10        310.48        356.59        40.93 o                         
  -3   4  10       9831.60       9600.75       204.96 o                         
  -2   4  10        634.41        602.19        55.24 o                         
  -1   4  10       4775.61       4838.05       154.33 o                         
   0   4  10       2239.07       2120.80       121.48 o                         
   1   4  10       6415.14       6356.56       213.88 o                         
   2   4  10       2537.69       2595.84       193.47 o                         
   3   4  10        823.09        962.74        89.90 o                         
   4   4  10          4.79        132.25        86.14 o                         
   5   4  10       8228.30       9378.84       392.60 o                         
   6   4  10        563.37        674.45        94.33 o                         
   7   4  10      10285.34      11091.56       459.13 o                         
   8   4  10         58.72        156.49        93.82 o                         
  -9   5  10        764.23        753.87       139.25 o                         
  -8   5  10        441.25        242.15        86.30 o                         
  -7   5  10        978.16       1003.64        97.12 o                         
  -6   5  10        830.95        863.29        86.70 o                         
  -5   5  10       5941.00       5954.01       178.03 o                         
  -4   5  10       3728.06       3807.44       120.00 o                         
  -3   5  10       9153.76       9373.77       203.81 o                         
  -2   5  10         14.51         -1.76        34.46 o                         
  -1   5  10       3960.55       4028.34       138.65 o                         
   0   5  10       2108.71       2148.37       102.99 o                         
   1   5  10      28100.31      28918.12       782.28 o                         
   2   5  10       1882.79       1995.42       123.25 o                         
   3   5  10      12453.97      12567.02       323.90 o                         
   4   5  10       2928.89       2873.70       211.81 o                         
   5   5  10       2797.59       2698.65       213.45 o                         
   6   5  10         48.08        102.14        70.42 o                         
   7   5  10       2184.85       2426.84       173.89 o                         
   8   5  10        549.67        561.28       127.12 o                         
  -9   6  10       1462.52       1458.49       173.08 o                         
  -8   6  10       2839.63       2492.29       190.93 o                         
  -7   6  10         14.77          2.57        76.06 o                         
  -6   6  10        777.79        755.85        83.48 o                         
  -5   6  10       1102.97       1094.50        83.05 o                         
  -4   6  10       6457.81       6462.33       160.01 o                         
  -3   6  10       7037.51       6844.98       280.46 o                         
  -2   6  10       1090.03       1115.31        89.32 o                         
  -1   6  10       9564.10       9034.15       226.95 o                         
   0   6  10       4093.59       4118.76       143.90 o                         
   1   6  10       3695.87       3777.11       162.15 o                         
   2   6  10       4625.92       4632.40       185.61 o                         
   3   6  10        979.38        918.92        89.79 o                         
   4   6  10         29.82        135.15       186.04 o                         
   5   6  10       2346.26       2576.54       268.59 o                         
   6   6  10       9105.69       9107.71       396.92 o                         
   7   6  10       4736.91       4461.69       229.62 o                         
   8   6  10       2790.86       2715.79       236.59 o                         
  -9   7  10         47.80         97.65       138.05 o                         
  -8   7  10       1632.86       1681.93       149.49 o                         
  -7   7  10       1543.48       1429.69       152.04 o                         
  -6   7  10       5863.06       6195.41       213.64 o                         
  -5   7  10        560.58        559.69        71.29 o                         
  -4   7  10      12046.12      12495.85       253.18 o                         
  -3   7  10        145.09        223.41        54.94 o                         
  -2   7  10       4783.81       4664.34       164.66 o                         
  -1   7  10        585.95        608.98        61.30 o                         
   0   7  10       7046.17       6857.94       310.22 o                         
   1   7  10         47.18        127.81        46.41 o                         
   2   7  10      11958.79      12497.36       265.23 o                         
   3   7  10       9078.08       9058.37       272.91 o                         
   4   7  10       2053.65       2175.16       136.51 o                         
   5   7  10       3201.46       3439.24       260.20 o                         
   6   7  10       1105.42       1411.19       167.82 o                         
   7   7  10        204.95        288.22        92.77 o                         
   8   7  10         14.91         70.78        98.49 o                         
  -8   8  10       1031.13        986.18       138.09 o                         
  -7   8  10          5.13        -59.53        60.73 o                         
  -6   8  10         81.07        101.96        74.60 o                         
  -5   8  10       1221.11       1297.33        88.22 o                         
  -4   8  10       5437.59       5537.75       150.33 o                         
  -3   8  10         10.02         -2.36        47.14 o                         
  -2   8  10      18807.37      18919.58       403.49 o                         
  -1   8  10       2891.42       3095.20       158.33 o                         
   0   8  10      11208.42      11051.33       246.70 o                         
   1   8  10       1394.98       1271.55        83.52 o                         
   2   8  10       1968.09       2011.69       127.34 o                         
   3   8  10       3324.27       3280.38       202.15 o                         
   4   8  10        831.25        613.98       124.60 o                         
   5   8  10       1300.67       1456.26       160.59 o                         
   6   8  10       5038.39       5104.85       614.79 o                         
   7   8  10        195.16        260.61        88.41 o                         
   8   8  10       3703.33       3498.81       252.97 o                         
  -8   9  10       5332.97       5514.92       377.29 o                         
  -7   9  10        601.79        700.84        99.25 o                         
  -6   9  10      13573.94      13294.52       454.30 o                         
  -5   9  10       1296.27       1265.78       102.75 o                         
  -4   9  10       2727.19       2723.53       133.55 o                         
  -3   9  10       2126.56       1953.90       112.27 o                         
  -2   9  10        862.08        882.34        82.33 o                         
  -1   9  10         17.60         60.27        40.18 o                         
   0   9  10        450.13        462.59        56.63 o                         
   1   9  10       3054.11       3169.54       127.80 o                         
   2   9  10       7141.43       7115.86       240.94 o                         
   3   9  10       1799.33       1604.88       117.80 o                         
   4   9  10      13171.50      12815.35       429.88 o                         
   5   9  10        182.42        196.91       128.80 o                         
   6   9  10       2170.77       2156.42       194.68 o                         
   7   9  10        225.23        314.01        85.65 o                         
   8   9  10       2009.55       1488.05       214.69 o                         
  -8  10  10        155.79        309.40       133.85 o                         
  -7  10  10         96.93        102.68        63.92 o                         
  -6  10  10        380.51        425.83       107.38 o                         
  -5  10  10         10.12       -116.36       179.30 o                         
  -4  10  10        970.72        863.85        83.60 o                         
  -3  10  10       6007.44       5757.56       193.73 o                         
  -2  10  10      14447.46      14677.94       313.11 o                         
  -1  10  10      13985.78      14644.26       291.08 o                         
   0  10  10       6469.39       6596.30       197.70 o                         
   1  10  10       1643.33       1751.32       120.62 o                         
   2  10  10          3.48         31.72        51.02 o                         
   3  10  10        279.96        307.88        69.89 o                         
   4  10  10        852.10        706.12       117.32 o                         
   5  10  10        496.33        443.35       103.83 o                         
   6  10  10       1168.77       1201.33       154.01 o                         
   7  10  10       1270.35       1318.63       138.85 o                         
   8  10  10       1532.98       1419.61       171.00 o                         
  -8  11  10        615.51        368.72       173.42 o                         
  -7  11  10       7682.23       7791.64       379.87 o                         
  -6  11  10       1184.13       1348.36       184.37 o                         
  -5  11  10       4929.95       4788.88       283.74 o                         
  -4  11  10       2352.70       2280.84       148.38 o                         
  -3  11  10         18.12         58.26        51.87 o                         
  -2  11  10       1070.88       1183.32       111.55 o                         
  -1  11  10        929.25       1007.49        71.86 o                         
   0  11  10        468.08        571.11        84.33 o                         
   1  11  10       1270.57       1559.33       116.81 o                         
   2  11  10        652.46        589.39        78.70 o                         
   3  11  10      20295.31      19913.95       447.54 o                         
   4  11  10        355.11        220.19        77.07 o                         
   5  11  10       8186.71       8030.18       440.59 o                         
   6  11  10         54.77       -100.00       100.00 o                         
   7  11  10          1.00         56.08        77.19 o                         
  -8  12  10        321.30        335.04       161.63 o                         
  -7  12  10        376.57        214.34       235.71 o                         
  -6  12  10        531.32        659.88       139.23 o                         
  -5  12  10        587.11        616.39        95.08 o                         
  -4  12  10        416.83        420.41        80.42 o                         
  -3  12  10       8062.69       7747.13       341.11 o                         
  -2  12  10        959.32       1000.37        99.88 o                         
  -1  12  10      17132.91      17811.77       306.49 o                         
   0  12  10        337.07        366.12        70.03 o                         
   1  12  10       3596.18       3798.87       179.15 o                         
   2  12  10        972.75       1051.12       156.65 o                         
   3  12  10         90.92        103.34        61.13 o                         
   4  12  10        388.49        245.36        65.73 o                         
   5  12  10       1387.35       1450.65       167.56 o                         
   6  12  10       1065.68        901.75       136.53 o                         
   7  12  10       5307.09       4870.27       302.12 o                         
  -7  13  10       1188.69        989.07       201.21 o                         
  -6  13  10       1695.12       1501.55       176.44 o                         
  -5  13  10       4711.51       5225.64       199.80 o                         
  -4  13  10        179.48        208.43        70.95 o                         
  -3  13  10       4459.18       4480.77       245.07 o                         
  -2  13  10         36.68        145.25        66.60 o                         
  -1  13  10       1353.44       1468.87       130.04 o                         
   0  13  10         61.38         92.89        54.90 o                         
   1  13  10      12978.60      12701.20       349.09 o                         
   2  13  10       1476.50       1558.82       141.99 o                         
   3  13  10      10744.96      10872.10       327.18 o                         
   4  13  10       2589.12       2705.44       165.86 o                         
   5  13  10       3154.77       3105.05       180.34 o                         
   6  13  10        857.31        985.73       148.60 o                         
   7  13  10        605.95        922.65       203.72 o                         
  -7  14  10        229.52        193.62       141.42 o                         
  -6  14  10          1.00         20.53       181.83 o                         
  -5  14  10       2825.29       2710.59       152.82 o                         
  -4  14  10       1973.85       1995.83       146.77 o                         
  -3  14  10       3105.93       3175.21       177.91 o                         
  -2  14  10       3882.96       3821.08       270.04 o                         
  -1  14  10       1245.52       1381.14       134.64 o                         
   0  14  10       1324.01       1454.03       145.58 o                         
   1  14  10       4556.53       4343.04       196.98 o                         
   2  14  10       2151.75       2270.85       151.03 o                         
   3  14  10        948.73        841.79       102.09 o                         
   4  14  10        538.08        523.52        88.68 o                         
   5  14  10       2830.97       2878.22       228.04 o                         
   6  14  10       1842.98       2074.72       199.51 o                         
  -6  15  10       2892.53       2963.94       240.34 o                         
  -5  15  10        581.32        707.75       114.15 o                         
  -4  15  10       6289.03       6636.21       270.52 o                         
  -3  15  10        358.06        278.26        70.88 o                         
  -2  15  10       1760.59       1740.04       135.81 o                         
  -1  15  10        645.18        846.26       135.97 o                         
   0  15  10       5390.01       5709.81       200.00 o                         
   1  15  10       5729.81       5789.47       234.84 o                         
   2  15  10       8406.32       8433.45       289.03 o                         
   3  15  10        820.79        860.23       100.39 o                         
   4  15  10       1011.09        966.66       112.70 o                         
   5  15  10        939.83        879.16       138.75 o                         
   6  15  10       1371.10       1542.34       237.41 o                         
  -6  16  10        149.83         69.03       117.85 o                         
  -5  16  10        232.75        262.89        78.25 o                         
  -4  16  10       3836.81       3956.75       353.67 o                         
  -3  16  10        369.19        426.47        88.60 o                         
  -2  16  10       4905.21       4860.63       317.11 o                         
  -1  16  10        295.42        214.80        75.48 o                         
   0  16  10       3195.61       3111.35       202.24 o                         
   1  16  10         37.27         54.64        63.16 o                         
   2  16  10       4604.03       4293.93       210.46 o                         
   3  16  10         49.52        181.62        75.43 o                         
   4  16  10        828.31        902.38       110.95 o                         
   5  16  10          1.12        126.29        97.69 o                         
  -5  17  10        859.85        914.15       140.91 o                         
  -4  17  10       4089.96       4132.94       265.06 o                         
  -3  17  10       1447.96       1602.09       141.29 o                         
  -2  17  10        534.74        620.77        99.09 o                         
  -1  17  10        128.72        153.47        71.96 o                         
   0  17  10        953.05        998.30       110.48 o                         
   1  17  10       1554.56       1451.61       109.40 o                         
   2  17  10       6261.71       6461.44       260.17 o                         
   3  17  10         32.39        -19.46        63.50 o                         
   4  17  10       3114.27       3177.96       211.12 o                         
  -5  18  10       1276.81       1227.34       163.55 o                         
  -4  18  10        545.59        499.93        98.01 o                         
  -3  18  10       2098.90       2062.25       155.55 o                         
  -2  18  10       6038.01       6481.31       343.97 o                         
  -1  18  10       1509.93       1577.22       135.42 o                         
   0  18  10       4092.04       3972.11       205.32 o                         
   1  18  10       2217.83       2182.87       134.28 o                         
   2  18  10         36.28         67.15        58.53 o                         
   3  18  10        279.26        300.17        81.04 o                         
   4  18  10         69.04         35.49        86.56 o                         
  -5  19  10       2642.19       2573.07       335.11 o                         
  -4  19  10        674.38        765.16       189.41 o                         
  -3  19  10        472.03        570.36       100.00 o                         
  -2  19  10          0.59         41.97        84.95 o                         
  -1  19  10          9.21        111.15        69.38 o                         
   0  19  10        621.40        621.89       103.43 o                         
   1  19  10       3525.32       3470.85       228.98 o                         
   2  19  10        191.72        152.45        66.34 o                         
   3  19  10       5041.57       4699.94       321.74 o                         
   4  19  10       2160.41       2214.31       289.63 o                         
  -2  20  10         31.80        117.73       130.48 o                         
  -1  20  10       7969.82       7753.23       300.17 o                         
   0  20  10        102.47         67.73        71.98 o                         
   1  20  10       1600.52       1504.93       139.49 o                         
   2  20  10        105.25         28.04        85.18 o                         
   3  20  10        184.01         25.25       109.43 o                         
   0  21  10          2.55        101.02       106.07 o                         
   1  21  10       2527.53       2298.57       289.64 o                         
   2  21  10        607.91        436.62       107.63 o                         
  -7   0  11       8571.77       8591.19       380.69 o                         
  -5   0  11       9259.09       9009.32       281.77 o                         
  -3   0  11       5528.70       5561.13       199.33 o                         
  -1   0  11       4223.05       4144.60       206.58 o                         
   1   0  11        409.30        419.31        80.04 o                         
   3   0  11       8408.53       8061.44       493.73 o                         
   5   0  11      12942.20      12290.43       674.28 o                         
   7   0  11       1228.20        946.28       210.47 o                         
  -8   1  11        186.43        182.39       103.60 o                         
  -7   1  11       3169.91       3392.22       168.72 o                         
  -6   1  11       1188.12       1205.65       146.55 o                         
  -5   1  11       1550.39       1710.89        88.70 o                         
  -4   1  11         37.68         82.39        63.42 o                         
  -3   1  11       5164.15       5338.92       155.02 o                         
  -2   1  11       4840.85       4933.07       146.05 o                         
  -1   1  11      14833.90      14705.68       338.49 o                         
   0   1  11       6162.33       6159.90       258.20 o                         
   1   1  11      12528.82      12177.01       313.28 o                         
   2   1  11          5.26         25.15        57.51 o                         
   3   1  11       1009.69        878.81       120.25 o                         
   4   1  11        228.54        169.48       171.73 o                         
   5   1  11         46.21         84.27        71.15 o                         
   6   1  11        702.82        681.88       109.00 o                         
   7   1  11       1264.32       1116.94       159.97 o                         
   8   1  11        802.10        574.57       135.58 o                         
  -8   2  11       1185.99       1418.37       118.38 o                         
  -7   2  11        993.52       1108.52       103.97 o                         
  -6   2  11       3499.33       3495.31       163.39 o                         
  -5   2  11       6768.98       6747.34       214.43 o                         
  -4   2  11       1769.24       1807.93        95.47 o                         
  -3   2  11       9593.36       9381.56       241.06 o                         
  -2   2  11        600.08        794.69        70.57 o                         
  -1   2  11       3548.15       3264.67       154.22 o                         
   0   2  11       1002.32       1010.73        91.85 o                         
   1   2  11        765.25        726.87        79.63 o                         
   2   2  11       1993.59       1965.06       113.05 o                         
   3   2  11       1519.87       1362.18       148.23 o                         
   4   2  11      16304.86      16178.87       530.53 o                         
   5   2  11       2106.38       2162.20       197.13 o                         
   6   2  11       2549.89       2225.05       213.74 o                         
   7   2  11       2567.57       2714.83       198.16 o                         
   8   2  11         58.82       -104.38       133.00 o                         
  -8   3  11       3316.65       3431.95       178.02 o                         
  -7   3  11        503.27        423.22        70.67 o                         
  -6   3  11       1005.67       1025.36        96.25 o                         
  -5   3  11        650.24        743.45       110.60 o                         
  -4   3  11         26.53         43.07        38.96 o                         
  -3   3  11        391.81        438.87        71.44 o                         
  -2   3  11       8820.07       8580.10       215.65 o                         
  -1   3  11        257.23        214.60        56.17 o                         
   0   3  11      17545.53      17376.67       508.94 o                         
   1   3  11       4726.42       4718.18       241.00 o                         
   2   3  11       4454.66       4572.71       189.92 o                         
   3   3  11       3302.51       3458.73       298.94 o                         
   4   3  11        643.89        943.83       135.66 o                         
   5   3  11       1033.70       1095.20       283.71 o                         
   6   3  11       1290.76       1216.28       162.56 o                         
   7   3  11       2796.19       2592.63       282.07 o                         
   8   3  11       4191.65       4469.80       422.73 o                         
  -8   4  11         88.94        180.26        71.54 o                         
  -7   4  11        251.31        208.84        63.60 o                         
  -6   4  11       2203.25       2166.97       152.59 o                         
  -5   4  11        409.73        448.97        60.29 o                         
  -4   4  11      13625.15      13429.22       273.40 o                         
  -3   4  11        934.52        973.94        75.37 o                         
  -2   4  11       4486.40       4526.77       153.40 o                         
  -1   4  11        393.65        387.54        57.90 o                         
   0   4  11       2360.88       2607.59       142.72 o                         
   1   4  11        896.84        823.01        83.28 o                         
   2   4  11       8982.88       9224.24       277.40 o                         
   3   4  11        235.57        196.34       106.91 o                         
   4   4  11       7129.62       7196.40       341.31 o                         
   5   4  11        327.37        473.96       115.52 o                         
   6   4  11       8601.60       9213.53       422.23 o                         
   7   4  11          6.99        212.64       116.79 o                         
  -8   5  11       4892.56       5288.96       254.09 o                         
  -7   5  11        515.50        642.60       108.47 o                         
  -6   5  11        209.72        279.75        75.11 o                         
  -5   5  11        433.73        381.92        57.31 o                         
  -4   5  11       1244.74       1191.62        84.00 o                         
  -3   5  11        157.05        101.42        44.54 o                         
  -2   5  11       1325.34       1305.63        86.73 o                         
  -1   5  11         57.97         74.86        40.99 o                         
   0   5  11      13795.09      13796.68       287.31 o                         
   1   5  11       3517.22       4124.01       236.78 o                         
   2   5  11      21142.58      22495.98       547.99 o                         
   3   5  11       1953.97       2290.14       185.75 o                         
   4   5  11        120.71        155.67        78.55 o                         
   5   5  11        807.70        911.33       142.40 o                         
   6   5  11       3945.36       4029.21       276.99 o                         
   7   5  11        183.16        450.77       233.18 o                         
  -8   6  11        166.97        277.35        95.87 o                         
  -7   6  11        246.27        262.04        82.49 o                         
  -6   6  11       1544.15       1463.38       111.49 o                         
  -5   6  11       4872.34       4847.32       166.42 o                         
  -4   6  11       4794.44       4824.19       162.72 o                         
  -3   6  11      16352.77      16470.98       337.75 o                         
  -2   6  11       4156.70       3946.89       145.75 o                         
  -1   6  11        399.73        350.06        78.25 o                         
   0   6  11       1594.09       1674.21       110.34 o                         
   1   6  11       3062.84       3477.86       164.33 o                         
   2   6  11       4154.86       4364.08       186.22 o                         
   3   6  11        277.00        226.29        56.76 o                         
   4   6  11       3166.80       3297.44       231.34 o                         
   5   6  11       1190.00       1093.69       150.86 o                         
   6   6  11       5243.51       4877.50       301.44 o                         
   7   6  11       3447.19       3580.33       309.87 o                         
  -8   7  11         41.56         78.08       124.59 o                         
  -7   7  11       2841.33       2951.47       227.57 o                         
  -6   7  11       1368.26       1409.59       108.68 o                         
  -5   7  11        247.22        262.89        70.38 o                         
  -4   7  11         33.63         33.46        43.35 o                         
  -3   7  11       1348.88       1343.53       164.78 o                         
  -2   7  11       4807.65       4607.67       169.58 o                         
  -1   7  11       4629.72       4598.19       157.55 o                         
   0   7  11       2873.44       2676.98       121.53 o                         
   1   7  11      16455.39      16879.77       327.59 o                         
   2   7  11        359.58        217.39        69.40 o                         
   3   7  11       5549.74       5659.28       221.07 o                         
   4   7  11          2.82        120.66        76.45 o                         
   5   7  11       1030.93        891.50       141.97 o                         
   6   7  11        132.86        107.86        93.03 o                         
   7   7  11       2751.92       2997.56       199.78 o                         
  -8   8  11        305.15        302.36       107.51 o                         
  -7   8  11       3962.73       3990.90       253.44 o                         
  -6   8  11        330.18        327.63        85.61 o                         
  -5   8  11       6873.93       7055.01       238.33 o                         
  -4   8  11       3079.05       3164.05       135.61 o                         
  -3   8  11       9884.92      10074.80       261.44 o                         
  -2   8  11        582.11        605.92        69.68 o                         
  -1   8  11       2074.05       2236.66       111.98 o                         
   0   8  11        663.87        690.38        70.05 o                         
   1   8  11        141.61         88.74        48.72 o                         
   2   8  11        187.79        151.94        57.23 o                         
   3   8  11       5288.22       5325.85       217.31 o                         
   4   8  11       1572.17       1302.31       149.39 o                         
   5   8  11       7284.20       7352.60       354.66 o                         
   6   8  11        335.33        384.05       118.45 o                         
   7   8  11       1209.54       1409.37       170.84 o                         
  -7   9  11       3381.59       3412.19       363.76 o                         
  -6   9  11        116.89       -100.17       100.17 o                         
  -5   9  11       2575.26       2747.41       152.09 o                         
  -4   9  11        349.99        351.15        65.09 o                         
  -3   9  11       1041.93       1013.10        89.74 o                         
  -2   9  11        159.57        178.94        52.09 o                         
  -1   9  11      19668.21      19430.73       383.75 o                         
   0   9  11       1533.47       1570.14       115.69 o                         
   1   9  11       4488.66       4763.87       200.26 o                         
   2   9  11       3214.26       3156.03       166.72 o                         
   3   9  11        335.43        333.37        70.09 o                         
   4   9  11        103.90        116.17        77.38 o                         
   5   9  11        479.81        525.24       114.22 o                         
   6   9  11        114.58        240.37       107.38 o                         
   7   9  11       1233.26        959.92       145.65 o                         
  -7  10  11       3402.23       3203.77       406.70 o                         
  -6  10  11       2713.12       2589.81       222.67 o                         
  -5  10  11       3486.86       3381.88       169.43 o                         
  -4  10  11        842.93        719.01        81.77 o                         
  -3  10  11       2426.29       2464.81       132.60 o                         
  -2  10  11        927.89       1067.63        91.77 o                         
  -1  10  11       3278.54       2983.93       155.29 o                         
   0  10  11        488.34        583.93        65.75 o                         
   1  10  11       1286.70       1207.52       159.20 o                         
   2  10  11       1380.44       1386.02       116.17 o                         
   3  10  11       4703.48       4997.82       244.07 o                         
   4  10  11       6820.08       6957.26       335.52 o                         
   5  10  11       4676.35       4412.97       275.89 o                         
   6  10  11       3803.03       3908.16       309.04 o                         
   7  10  11         95.27        -40.41       117.85 o                         
  -7  11  11        383.21        176.78       136.37 o                         
  -6  11  11       4277.21       4187.30       280.46 o                         
  -5  11  11          4.41        -76.17        76.17 o                         
  -4  11  11          2.83        -53.36        65.61 o                         
  -3  11  11         65.23        148.33        54.90 o                         
  -2  11  11       9975.37      10436.42       308.43 o                         
  -1  11  11       1344.18       1514.54       104.75 o                         
   0  11  11       9722.32       9780.29       452.18 o                         
   1  11  11       2826.50       2915.26       160.20 o                         
   2  11  11       1821.86       1877.50       135.37 o                         
   3  11  11        282.25        343.03        88.39 o                         
   4  11  11         61.68         78.79        57.11 o                         
   5  11  11         47.98         51.00        76.04 o                         
   6  11  11         16.04         96.33       113.64 o                         
   7  11  11        430.17        133.01       129.64 o                         
  -7  12  11        130.74        158.26       158.26 o                         
  -6  12  11       3724.84       3732.67       265.53 o                         
  -5  12  11        261.53        245.21       253.39 o                         
  -4  12  11       3725.84       3803.27       289.88 o                         
  -3  12  11       2643.77       2679.38       140.28 o                         
  -2  12  11       3845.03       3791.30       162.50 o                         
  -1  12  11         89.58        161.83        60.88 o                         
   0  12  11          7.07         22.62        52.29 o                         
   1  12  11        820.58        727.31        89.20 o                         
   2  12  11       3343.82       3393.07       180.07 o                         
   3  12  11       1097.40       1297.78       120.42 o                         
   4  12  11       8003.26       8104.70       288.21 o                         
   5  12  11       1113.73       1152.02       244.14 o                         
   6  12  11       6062.51       6097.70       456.49 o                         
  -7  13  11        480.33        459.64       168.37 o                         
  -6  13  11        401.68        425.99       130.21 o                         
  -5  13  11        372.75        398.05       120.50 o                         
  -4  13  11        394.46        511.07       141.89 o                         
  -3  13  11        184.93        357.48       104.10 o                         
  -2  13  11       1794.50       1785.80       139.89 o                         
  -1  13  11       4814.28       4770.83       220.11 o                         
   0  13  11       9113.90       9277.28       290.39 o                         
   1  13  11        155.96        191.70        60.57 o                         
   2  13  11      11345.10      11233.66       375.63 o                         
   3  13  11         23.24         36.34        56.89 o                         
   4  13  11        272.11        424.05        81.53 o                         
   5  13  11        391.92        412.49       110.12 o                         
  -6  14  11        393.48        503.41       171.73 o                         
  -5  14  11       4312.62       4598.41       294.53 o                         
  -4  14  11       4608.41       4678.31       228.15 o                         
  -3  14  11       2829.78       2936.97       213.95 o                         
  -2  14  11       2464.51       2366.51       159.09 o                         
  -1  14  11        250.09        232.41        74.74 o                         
   0  14  11       2294.89       2082.85       153.21 o                         
   1  14  11        181.80         27.65        78.46 o                         
   2  14  11       2712.01       2914.92       192.13 o                         
   3  14  11       2185.51       2246.06       158.14 o                         
   4  14  11        988.06        806.13       106.60 o                         
   5  14  11       2015.25       2008.09       193.02 o                         
  -6  15  11         13.83        -57.24       144.79 o                         
  -5  15  11         81.70        236.69       112.97 o                         
  -4  15  11         67.11        130.95        66.42 o                         
  -3  15  11        410.66        311.98        93.82 o                         
  -2  15  11        125.24        134.41        68.75 o                         
  -1  15  11       2296.27       2062.31       156.66 o                         
   0  15  11       1207.93       1394.80       129.37 o                         
   1  15  11       9236.38       9669.40       485.54 o                         
   2  15  11       1114.80       1080.63       111.33 o                         
   3  15  11       2974.35       3222.65       189.84 o                         
   4  15  11        158.33        -22.73        85.72 o                         
  -6  16  11         20.68       -163.31       163.31 o                         
  -5  16  11       5010.54       5696.27       495.18 o                         
  -4  16  11        273.08        305.01       134.46 o                         
  -3  16  11       8235.24       8263.55       310.18 o                         
  -2  16  11        443.29        389.98        87.75 o                         
  -1  16  11        605.81        668.07       102.70 o                         
   0  16  11         69.37         61.48        64.61 o                         
   1  16  11       1399.57       1504.22       129.59 o                         
   2  16  11         47.63         28.57        65.64 o                         
   3  16  11       1490.53       1591.29       141.29 o                         
   4  16  11        601.71        402.24        99.50 o                         
  -5  17  11        239.93        503.40       203.72 o                         
  -4  17  11        569.11        594.33       171.73 o                         
  -3  17  11       1102.52       1111.61       139.38 o                         
  -2  17  11          7.35        125.91        71.17 o                         
  -1  17  11       3037.37       3203.70       220.06 o                         
   0  17  11        194.43        144.90        69.82 o                         
   1  17  11       6427.40       6281.59       228.58 o                         
   2  17  11       3244.64       3449.24       295.65 o                         
   3  17  11       1036.28        919.10       143.43 o                         
   4  17  11         10.27        -80.81       136.37 o                         
  -4  18  11       3081.41       3300.67       348.59 o                         
  -3  18  11       1112.37        799.78       180.16 o                         
  -2  18  11       1736.22       1613.63       146.16 o                         
  -1  18  11       1605.30       1533.03       156.55 o                         
   0  18  11        302.23        296.79        86.78 o                         
   1  18  11          3.49         -7.68        74.61 o                         
   2  18  11        463.86        467.06        88.53 o                         
   3  18  11       1515.89       1826.32       300.56 o                         
   4  18  11        830.83        841.85       196.99 o                         
   0  19  11       5078.78       4449.93       402.55 o                         
   1  19  11        205.03         34.96        88.54 o                         
   2  19  11       1916.04       2112.45       196.78 o                         
   2  20  11       2032.12       1926.34       281.21 o                         
  -8   0  12       4143.73       4052.11       380.62 o                         
  -6   0  12       7357.33       7627.24       350.49 o                         
  -4   0  12       3667.53       3730.94       305.68 o                         
  -2   0  12       3256.77       3402.24       215.57 o                         
   0   0  12      16650.74      16298.09       455.19 o                         
   2   0  12       1777.28       1751.25       230.69 o                         
   4   0  12       8354.21       7819.78       524.01 o                         
   6   0  12       2371.60       2268.26       316.58 o                         
  -8   1  12         17.51         92.60       122.90 o                         
  -7   1  12        389.45        369.66        80.71 o                         
  -6   1  12       2420.98       2429.23       165.21 o                         
  -5   1  12         13.35         -1.29        70.73 o                         
  -4   1  12       5936.29       5858.60       198.72 o                         
  -3   1  12         39.94         16.64        47.48 o                         
  -2   1  12      10038.43      10184.35       248.08 o                         
  -1   1  12       1635.13       1845.90       107.59 o                         
   0   1  12      12331.72      11905.79       372.52 o                         
   1   1  12       1944.43       1927.46       128.10 o                         
   2   1  12        223.61        251.92       148.16 o                         
   3   1  12       2218.92       2329.43       198.19 o                         
   4   1  12       8456.29       8170.61       433.03 o                         
   5   1  12       3022.40       2840.43       236.19 o                         
   6   1  12       2426.24       2318.19       240.80 o                         
   7   1  12        121.67        -13.36        95.78 o                         
  -8   2  12       3373.44       3523.05       348.60 o                         
  -7   2  12       2571.71       2733.02       155.87 o                         
  -6   2  12       2043.00       2185.52       156.73 o                         
  -5   2  12       4467.58       4475.60       179.65 o                         
  -4   2  12        660.03        626.51        77.02 o                         
  -3   2  12        124.13         71.80        51.90 o                         
  -2   2  12        130.99        177.08        58.32 o                         
  -1   2  12       5116.59       4869.24       192.76 o                         
   0   2  12       3220.66       3235.23       177.83 o                         
   1   2  12       2702.16       2790.97       152.25 o                         
   2   2  12       7143.60       6994.96       325.21 o                         
   3   2  12       2344.68       2497.28       203.61 o                         
   4   2  12       1526.95       1835.15       189.13 o                         
   5   2  12       1804.30       1699.14       155.35 o                         
   6   2  12         45.89          6.40       124.59 o                         
   7   2  12        211.94        338.41       183.51 o                         
  -8   3  12        392.69        562.34       163.31 o                         
  -7   3  12         92.63        104.50        74.62 o                         
  -6   3  12         10.92        -47.78        70.17 o                         
  -5   3  12       1796.61       1684.83       116.27 o                         
  -4   3  12       5002.35       4928.01       219.56 o                         
  -3   3  12       8628.38       8570.02       213.37 o                         
  -2   3  12       5252.60       4909.30       173.80 o                         
  -1   3  12       7332.98       7539.84       214.48 o                         
   0   3  12         50.51        109.37        51.66 o                         
   1   3  12        245.87        258.47        74.00 o                         
   2   3  12        119.46        130.45        78.81 o                         
   3   3  12       2458.25       2775.59       213.15 o                         
   4   3  12        419.32        438.08       110.41 o                         
   5   3  12       8049.70       8593.84       673.09 o                         
   6   3  12       1001.65       1094.45       171.74 o                         
   7   3  12       4191.67       3045.00       377.26 o                         
  -8   4  12         81.61        235.70       131.32 o                         
  -7   4  12       4566.22       4610.79       229.11 o                         
  -6   4  12        149.18        162.62        65.70 o                         
  -5   4  12        903.93        933.57        91.09 o                         
  -4   4  12        142.62        158.80        56.78 o                         
  -3   4  12         24.21         78.98        44.27 o                         
  -2   4  12        517.08        464.00        60.08 o                         
  -1   4  12       1834.29       1979.61       112.46 o                         
   0   4  12         10.44         39.70        47.00 o                         
   1   4  12      18295.57      18645.07       422.59 o                         
   2   4  12       1766.92       1831.00       126.35 o                         
   3   4  12      13091.88      14230.51       581.58 o                         
   4   4  12          0.17        -11.79        82.14 o                         
   5   4  12        256.72        286.45       107.70 o                         
   6   4  12        204.14        231.51       115.51 o                         
  -8   5  12        189.37        244.12       134.69 o                         
  -7   5  12        694.25        815.83       108.30 o                         
  -6   5  12         51.42         94.57        60.63 o                         
  -5   5  12       4129.53       4315.79       184.89 o                         
  -4   5  12       1603.39       1608.04       167.94 o                         
  -3   5  12      10374.66      10418.45       242.26 o                         
  -2   5  12       1524.93       1478.84       111.85 o                         
  -1   5  12       2349.52       2437.23       121.40 o                         
   0   5  12        351.47        287.37        52.36 o                         
   1   5  12         95.90        211.03        63.41 o                         
   2   5  12          8.89         20.80        52.85 o                         
   3   5  12        814.60        626.44       117.42 o                         
   4   5  12        171.42        219.11        83.23 o                         
   5   5  12       3467.32       3526.42       257.72 o                         
   6   5  12        467.87        489.07       113.31 o                         
  -8   6  12       2941.16       3268.63       328.38 o                         
  -7   6  12       1769.66       1991.08       174.44 o                         
  -6   6  12        282.79        191.95        98.62 o                         
  -5   6  12        294.12        210.46        93.56 o                         
  -4   6  12        281.54        330.84        81.65 o                         
  -3   6  12        517.19        486.59        67.58 o                         
  -2   6  12        286.47        158.49        57.88 o                         
  -1   6  12       1727.07       2053.51       112.10 o                         
   0   6  12       2899.64       3044.32       134.76 o                         
   1   6  12       7519.20       7619.87       217.01 o                         
   2   6  12       9658.34      10083.66       381.04 o                         
   3   6  12       3754.47       3599.89       235.79 o                         
   4   6  12       1866.41       2122.26       194.46 o                         
   5   6  12       1792.10       1859.72       199.41 o                         
   6   6  12        158.99        171.11       229.81 o                         
  -7   7  12         24.51         57.78        96.84 o                         
  -6   7  12        791.37        762.83       105.39 o                         
  -5   7  12        154.34        121.69        59.24 o                         
  -4   7  12      12687.89      12921.46       326.70 o                         
  -3   7  12         28.57        101.42        54.48 o                         
  -2   7  12       8582.37       9098.13       249.48 o                         
  -1   7  12       1969.68       1926.15       129.60 o                         
   0   7  12       1412.62       1440.06        95.60 o                         
   1   7  12       1556.10       1555.44       100.12 o                         
   2   7  12         25.83        107.13        59.91 o                         
   3   7  12       3529.64       3646.50       405.88 o                         
   4   7  12        657.14        497.27       173.42 o
[truncated: 41,473 more chars]
